# Supplementary material for: Identification and validation of the diagnostic signature associated with immune microenvironment of acute kidney injury based on ferroptosis-related genes through integrated bioinformatics analysis and machine learning
Source: Front Cell Dev Biol. 2023 Jul 27;11:1210714. doi: 10.3389/fcell.2023.1210714 (PMC10413118; doi:10.3389/fcell.2023.1210714)
Supplement: Supplementary file 1 [file DataSheet4.XLSX]

## Sheet: GSE153625_expression_data
Gene_symbol	GSM4648375	GSM4648376	GSM4648377	GSM4648378	GSM4648379	GSM4648380	GSM4648381	GSM4648382	GSM4648383	GSM4648384	GSM4648385	GSM4648386	GSM4648387	GSM4648388	GSM4648389	GSM4648390	GSM4648391	GSM4648392	GSM4648393	GSM4648394
0610005C13Rik	167.095	206.622	216.431	154.757	170.949	173.215	194.502	192.121	3.78147	4.82697	3.89564	4.20083	53.9291	19.3789	21.0019	48.0316	83.0016	70.3255	93.5743	79.5041
0610009B22Rik	37.4013	49.122	49.5584	34.806	35.4085	33.8411	40.8775	33.8387	15.504	19.0123	14.1573	16.2357	26.4976	23.0125	23.2361	29.9229	27.5361	30.6342	29.7371	29.285
0610009L18Rik	2.42167	3.37802	3.74269	3.88331	2.47036	2.24538	2.80532	4.55787	1.13444	1.47764	1.14019	2.8384	0.583648	0.504659	0.670272	1.16205	1.57349	1.19873	1.37778	1.14394
0610009O20Rik	74.5335	83.7467	85.3076	69.6119	78.3928	76.9844	87.4992	88.5332	46.4176	41.177	41.4268	50.2965	43.7736	45.2175	46.919	48.6126	49.9583	52.3445	52.0112	48.8464
0610010F05Rik	23.544	19.2828	20.3912	26.0326	20.257	21.3311	16.2976	18.6458	36.3021	35.8575	31.0701	40.0782	27.4315	29.8758	29.6037	32.0533	39.7306	32.0993	39.3816	44.8426
0610011F06Rik	146.914	217.46	223.787	118.944	172.102	164.394	207.861	158.697	48.3083	42.4576	42.0919	49.9559	79.1427	59.6507	67.3623	98.581	68.4468	72.4565	71.7594	78.2458
0610038B21Rik	1.34537	1.40751	1.67776	2.15739	1.31753	1.44346	1.06869	0.966821	0.189074	0.197019	0	0.113536	0.350189	0.100932	0.111712	0.290514	0.524497	0.532769	1.03334	1.02955
1110001J03Rik	21.9295	26.3204	33.039	25.8887	30.9619	29.0295	25.6486	33.9768	9.17007	6.89567	7.69626	12.9431	14.0076	15.2407	17.9856	29.7292	22.2911	19.7124	21.5852	18.0743
1110004F10Rik	72.2464	77.6944	74.2086	62.5644	60.9356	56.2948	62.1177	55.7994	106.07	107.08	99.9563	112.741	95.2513	111.328	101.099	102.745	95.065	104.023	107.926	93.2315
1110007C09Rik	15.4718	23.7869	22.9724	14.2388	21.2451	17.3215	16.5647	18.9221	34.8841	40.1919	34.3956	39.8512	32.2174	33.0047	36.3064	33.1186	47.7292	49.1479	43.0557	43.2411
1110008L16Rik	29.8672	34.9062	35.362	25.8887	28.4915	28.388	25.9158	26.2423	17.2057	19.6034	17.6729	19.3011	13.7741	13.7267	15.4163	15.9783	25.0447	22.5095	18.9445	22.1925
1110008P14Rik	23.6785	34.7654	29.2963	24.7381	26.0211	25.9822	32.0608	33.2863	49.0646	34.5768	39.8115	35.8774	35.4858	42.896	45.9136	43.8676	49.3027	51.9449	50.7483	44.0419
1110020A21Rik	1.47991	0.985255	1.03247	1.15061	1.31753	0.641537	1.20228	0.690586	0.756295	0.492548	0.380062	0.227072	0.583648	0.706523	0.781984	1.06522	0.524497	0.399576	1.03334	0.800761
1110032A03Rik	57.1782	80.2279	73.9505	49.1886	62.4178	56.776	64.1215	69.473	17.3002	18.2243	15.1075	19.3011	49.6101	35.9317	37.5352	51.3241	29.7652	28.1035	28.8186	30.2001
1110032F04Rik	1.88352	3.23727	1.29058	1.29444	3.12913	1.92461	1.60304	2.20988	0.28361	0.394038	0.285047	0.113536	0.583648	0.706523	0.446848	1.35573	0.131124	0.133192	0.344445	0.114394
1110046J04Rik	0.672685	0	0.258117	0.287653	0.329382	0.160384	0.267173	0.276235	2.17435	1.67466	1.99533	1.93011	1.75094	2.2205	3.35136	2.51779	1.70461	1.59831	0.803705	1.25834
1110051M20Rik	22.1986	25.0536	23.1015	17.9783	21.5745	20.3688	18.3014	20.8557	8.79193	8.57033	9.12149	5.56327	10.2722	8.882	9.38381	9.68379	14.5548	13.186	15.3852	12.9266
1110054M08Rik	7.80315	9.4303	9.55032	7.62279	7.41109	7.37767	10.8205	11.1875	1.98527	2.46274	1.61526	1.93011	3.26843	4.03727	3.01622	5.32608	4.98272	5.59407	4.36297	4.57578
1110058L19Rik	16.6826	29.5576	26.0698	19.7042	24.5389	17.963	23.912	23.3418	7.75202	6.69865	6.17601	6.24448	11.3228	12.9193	15.1928	21.1107	18.7508	15.9831	19.2889	20.8198
1190007I07Rik	7.39954	14.0751	12.2606	8.34193	12.0224	11.0665	10.4198	11.4637	4.91592	2.0687	5.03582	4.65498	5.48629	4.441	5.5856	7.166	6.81846	9.32345	8.15187	6.97806
1300002K09Rik	11.4356	14.4973	13.4221	10.3555	14.8222	16.1988	16.4311	15.0548	22.0271	38.7142	26.6994	28.0434	27.5482	15.8463	19.4379	22.5632	27.4049	20.2452	17.5667	18.1887
1500004A13Rik	0.538148	0.281501	1.03247	1.00678	1.8116	1.60384	0.534346	0.828704	1.7962	1.77317	1.33022	3.63315	1.51748	1.31211	1.22883	1.64624	0.524497	2.26427	1.60741	2.17349
1500009L16Rik	0.269074	0.422252	0.258117	0.287653	0.164691	0.160384	0.667933	0.414352	0.567221	0.197019	1.42523	0.681216	2.80151	5.65218	4.13334	2.32411	0.655621	0.266384	0.68889	0.457578
1500015A07Rik	2.42167	2.67426	1.5487	2.58887	2.96443	2.24538	1.60304	3.1767	3.02518	2.95529	3.61059	6.58509	5.95321	7.97362	9.04867	7.74703	2.62248	1.7315	1.37778	2.28789
1600002K03Rik	2.28713	2.25201	1.5487	1.43826	1.64691	1.76423	1.73663	1.65741	2.64703	3.1523	2.66043	3.86023	1.63421	1.21118	3.46307	3.38933	5.11384	3.59619	3.67408	3.66062
1600014C10Rik	80.3186	78.9611	86.7273	74.0705	67.5232	69.7671	74.9421	79.5555	22.4052	21.4751	22.5187	17.1439	46.1082	37.2438	31.7262	48.3221	36.5836	40.7568	39.4964	38.3221
1700001F09Rik	0	0	0	0	0	0	0	0	19.5691	10.245	11.972	10.8995	30.5832	40.0699	40.6632	39.2194	5.90059	5.46088	9.41484	7.43564
1700003E16Rik	6.05417	6.33378	6.8401	5.17775	5.10542	4.16999	4.54194	5.93904	1.7962	0.886586	1.90031	0.56768	4.20227	3.73448	3.90992	3.38933	3.67148	3.72938	3.32964	2.74547
1700003M07Rik	0.134537	0	0	0	0	0	0	0	0	0	0.0950155	0.340608	9.10491	7.97362	7.26128	9.10276	0	0	0	0
1700007K13Rik	0.538148	1.68901	0.774351	1.00678	0.164691	0.641537	1.33587	0.138117	0.567221	0.197019	0.475078	0.113536	33.3847	36.1336	38.7641	36.7984	0.131124	0.532769	0.68889	0.343183
1700007L15Rik	1.47991	1.54826	2.71023	2.01357	1.64691	1.28307	2.9389	2.34799	0.567221	0.788076	0.285047	1.2489	1.9844	0.908387	2.23424	1.64624	1.18012	1.06554	1.26297	1.14394
1700008J07Rik	7.53407	11.8231	9.42127	7.62279	8.56392	9.62305	7.48085	12.0162	4.44323	5.61504	3.51557	3.51962	4.78591	4.34007	6.03245	3.583	4.72047	7.45876	6.54446	5.94851
1700009P17Rik	8.20676	11.5416	10.1956	8.48575	8.23454	8.17959	8.54954	6.62963	0.850831	1.28062	1.33022	1.36243	9.80529	7.97362	8.04326	11.9111	1.83574	1.99788	3.10001	2.40228
1700016C15Rik	18.297	30.1207	24.1339	20.1357	20.257	13.793	27.9196	19.7508	10.6827	15.5645	15.6776	9.08288	35.3691	37.1429	38.9875	45.8043	65.4309	64.465	60.1631	40.9532
1700017B05Rik	12.781	16.3271	16.3904	13.232	15.6456	15.7176	18.3014	15.4691	36.9639	36.0545	42.0919	46.6633	33.1512	38.9597	40.4397	28.664	25.9626	23.9746	22.1593	24.1372
1700018L02Rik	4.84333	2.53351	4.38799	4.31479	3.95258	2.72653	2.80532	4.0054	1.13444	0.886586	0.85514	0.681216	1.1673	1.00932	0.223424	2.22727	1.31124	1.59831	1.83704	1.71592
1700020L24Rik	0.403611	0.703754	0.258117	0.575305	0.494072	0.962305	0.534346	0.414352	0.945368	1.28062	1.04517	0.227072	1.1673	0.605591	1.00541	1.35573	1.70461	1.59831	1.4926	0.800761
1700024P16Rik	0.941759	1.68901	1.67776	2.01357	1.8116	2.24538	3.20608	1.79552	1.70166	2.26572	2.09034	4.0873	12.2566	13.323	11.5063	14.5257	6.55621	9.45664	6.31483	5.49093
1700025G04Rik	8.74491	6.75603	7.35633	11.3623	11.5284	13.3119	7.21367	12.1543	23.7287	16.3526	18.7181	16.4627	14.0076	16.0482	17.6505	14.8162	16.5216	14.3848	11.9408	11.6682
1700028J19Rik	7.13046	8.02279	9.16315	7.19132	7.74047	7.85882	5.34346	8.14892	2.8361	2.16721	2.37539	3.74669	1.28403	2.2205	2.90451	1.93676	3.2781	2.66384	2.75556	3.20304
1700029J07Rik	2.5562	2.67426	1.5487	1.43826	3.78789	4.0096	1.46945	2.20988	0.567221	0.788076	0.380062	0.454144	1.9844	1.51398	2.01082	2.13043	1.18012	1.7315	0.68889	1.60152
1700030K09Rik	5.78509	5.48928	4.25893	4.74627	5.27011	4.65114	5.20988	4.8341	2.64703	2.95529	4.18068	2.61133	3.26843	2.01864	2.90451	2.51779	3.67148	4.39534	2.87038	3.54623
1700034P13Rik	3.36343	1.82976	3.61364	1.72592	2.30567	2.88691	0.667933	1.38117	0.567221	0.591057	0.190031	0.340608	1.9844	0.403727	0.781984	0.677865	2.22911	0.399576	1.4926	1.60152
1700040L02Rik	25.293	28.1501	29.2963	22.2931	20.0923	21.0103	20.8395	20.027	5.10499	3.94038	4.18068	4.42791	5.25283	2.62423	3.23965	3.77668	8.52307	10.2558	13.5482	9.60913
1700047E10Rik	0.134537	0.422252	0.129058	0.719132	0.164691	0.320768	0	0	1.7962	2.26572	1.14019	1.2489	0.933837	1.51398	1.11712	1.45257	0.524497	1.99788	1.14815	1.14394
1700047I17Rik2	20.4496	19.9866	19.7459	22.0054	19.9276	20.3688	18.3014	21.2701	50.3881	45.2159	39.9065	52.7943	37.9371	44.0063	43.456	36.7984	34.3545	26.9048	26.063	32.6024
1700049G17Rik	9.41759	8.30429	7.22727	10.6431	9.88145	9.1419	8.54954	8.70139	3.78147	5.41802	3.13551	5.22266	5.48629	4.94566	3.01622	4.45454	5.63834	8.25791	5.62594	6.0629
1700056E22Rik	0.403611	0.563003	0.387175	0.575305	0.164691	0.641537	0.133587	0.138117	4.34869	2.65976	3.42056	3.17901	2.33459	2.92702	4.13334	3.29249	0.524497	0.399576	0.45926	0.114394
1700067K01Rik	1.88352	4.08177	3.48458	1.86974	2.79974	2.08499	1.46945	3.03858	0.189074	0.591057	0.665109	0.340608	0.583648	0.504659	0.335136	0.387352	0.524497	0.532769	0.45926	0.457578
1700088E04Rik	8.07222	8.86729	7.35633	9.06106	9.88145	7.85882	6.9465	6.49151	2.26888	2.46274	2.56542	2.49779	4.55245	4.7438	9.04867	7.166	3.8026	3.86257	3.21482	5.03335
1700091H14Rik	0.538148	1.54826	0.645292	0.575305	1.48222	0.481152	0.801519	0.414352	4.06508	2.65976	2.4704	6.01741	3.96881	4.64286	4.6919	4.16403	0.917869	2.13107	3.67408	2.0591
1700096K18Rik	2.42167	5.91153	3.61364	4.89009	4.77603	5.45306	4.67553	3.86728	1.22898	1.67466	0.85514	1.70304	3.61862	2.32143	1.8991	3.19565	1.57349	1.06554	1.95186	2.28789
1700101I11Rik	1.34537	2.67426	2.06493	1.15061	2.14098	1.60384	2.80532	2.07176	0.850831	0.985095	1.2352	1.81658	1.40076	0.908387	1.00541	1.54941	0.655621	0.399576	0.45926	0.686367
1700110K17Rik	0.134537	0	0.129058	0	0	0	0	0	0.472684	0.788076	0.380062	0.908288	1.1673	1.9177	1.45226	1.93676	0.131124	0.266384	0.22963	0.571972
1700113A16Rik	6.1887	8.44504	8.13068	6.18453	8.06985	10.1042	7.61443	8.97762	3.78147	5.02398	4.84579	7.72045	3.26843	4.84473	3.6865	5.90711	4.06485	4.26215	4.70742	4.0038
1810010H24Rik	2.01806	2.39276	2.06493	1.29444	1.8116	1.76423	1.60304	1.51929	0.945368	0.492548	0.570093	1.36243	2.33459	0.908387	1.22883	0.968379	0.131124	0.532769	0.344445	1.83031
1810011O10Rik	34.0379	24.9129	24.263	24.1628	23.7155	23.4161	19.3701	22.0988	70.0518	43.5412	40.8567	35.6503	50.3105	81.452	68.5912	53.2608	24.3891	31.4333	25.4889	44.0419
1810014B01Rik	9.68667	10.2748	10.97	12.2252	11.5284	11.3873	7.08009	9.94444	2.26888	2.95529	2.75545	2.04365	2.91824	2.62423	5.25046	4.74506	4.85159	5.46088	5.74075	4.46138
1810019D21Rik	9.14852	9.00805	14.3255	8.34193	13.34	12.0288	10.9541	14.6404	5.01045	6.69865	4.56074	11.2401	7.82088	8.882	8.04326	9.68379	7.73632	5.32769	5.51112	7.55003
1810021B22Rik	0.269074	1.54826	0.774351	0.862958	1.15284	1.12269	0.534346	1.65741	0.189074	0.0985095	0.285047	0.454144	0.583648	0.504659	0.111712	0.581027	0.262248	0.665961	0.45926	0.686367
1810022K09Rik	30.9435	38.9879	31.8774	29.9159	29.1503	17.8026	20.8395	20.4414	46.4176	51.422	49.6931	47.7987	46.9253	44.2081	42.8974	53.0672	42.7465	48.4819	41.2186	49.876
1810034E14Rik	11.1666	15.9048	14.3255	10.4993	14.4928	13.9534	15.3625	16.1597	1.70166	3.94038	3.32554	3.40608	2.80151	1.51398	2.01082	3.29249	4.58934	3.3298	4.93705	5.26214
1810043G02Rik	22.4677	31.6689	33.2971	24.7381	22.7273	23.2557	29.7898	24.8611	10.3045	11.5256	11.8769	12.2619	13.5406	11.5062	11.9532	14.332	13.6369	12.2537	16.5334	11.2107
1810044D09Rik	4.30519	4.22252	5.54951	2.87653	5.59949	2.40576	4.0076	3.45293	0.567221	1.0836	1.04517	1.5895	2.10113	1.00932	1.22883	1.74308	1.57349	1.33192	0.803705	1.37273
1810055G02Rik	9.95574	7.03754	8.90503	6.90366	11.3637	8.82113	7.48085	8.28704	30.9135	26.5976	34.3006	30.2006	16.6923	24.5264	22.5658	17.1403	20.1931	19.7124	19.0593	19.3327
2010002M12Rik	1.61444	1.54826	1.67776	1.00678	1.97629	1.60384	0.935106	0.966821	1.03991	1.37913	0.950155	1.81658	0.700378	0.605591	1.22883	0.581027	0.131124	0.799153	0.574075	0.571972
2010003K11Rik	2.15259	3.80027	4.00081	2.44505	2.79974	3.52845	2.53814	3.03858	5.01045	11.8211	10.0716	12.6025	15.525	11.1025	17.6505	18.3992	34.0923	55.8075	52.0112	59.1419
2010107E04Rik	120.411	171.434	164.808	183.091	157.938	134.562	143.205	153.586	79.2219	73.6851	67.461	88.8987	97.9361	94.775	107.579	167.142	104.113	104.289	109.419	111.992
2010204K13Rik	4.17065	5.34853	6.32386	3.02035	4.11727	2.56615	5.07629	4.69599	3.40333	5.51653	6.55607	2.95194	5.71975	3.73448	4.24505	5.22925	17.0461	14.9175	20.8963	16.7016
2010300C02Rik	2.01806	2.67426	1.93588	3.88331	2.47036	2.72653	1.87021	3.31481	0.567221	1.37913	0.570093	0.794752	0.700378	0.100932	0.335136	0.290514	0.262248	0.133192	0.918521	0.343183
2200002D01Rik	4.03611	6.33378	6.1948	3.88331	6.42294	6.73613	5.87781	7.32021	20.7036	21.2781	21.7586	17.5981	53.6956	60.66	63.5641	79.5039	40.3862	32.7653	36.626	23.6796
2210039B01Rik	3.36343	3.09652	2.96834	7.91045	4.77603	6.25498	4.67553	4.28163	1.22898	2.0687	2.28037	1.02182	2.21786	3.12889	2.45766	2.61462	2.36023	2.13107	1.72223	2.63107
2210408I21Rik	11.4356	11.2601	9.55032	11.7938	11.199	9.1419	9.75182	9.94444	7.75202	9.06287	8.45638	8.40167	2.33459	1.9177	2.45766	1.83992	6.81846	7.59195	9.18521	10.4099
2300009A05Rik	14.1264	20.8311	20.9075	12.8005	13.834	12.3496	23.1105	19.8889	8.981	8.57033	9.69158	12.3754	9.22164	9.08387	12.7352	14.6225	12.9813	9.19026	9.52965	11.6682
2310001H17Rik	2.42167	2.95576	2.83929	2.30122	4.28196	1.60384	3.07249	3.03858	0.850831	0.886586	0.950155	1.47597	0.933837	0.605591	1.34054	1.45257	0.655621	1.19873	1.26297	0.686367
2310007B03Rik	3.22889	4.50402	2.83929	2.30122	2.79974	3.68884	3.60684	2.48611	0.472684	0.788076	0.950155	0.794752	2.10113	2.72516	2.12253	2.22727	3.8026	1.59831	4.82223	1.02955
2310009A05Rik	11.7047	15.6233	12.9058	10.6431	14.3281	11.0665	12.8243	14.6404	6.05036	5.61504	7.22118	4.54144	4.66918	4.94566	3.90992	4.55138	9.30981	8.79068	10.4482	9.60913
2310010J17Rik	2.5562	1.82976	2.96834	2.01357	0.988145	2.88691	2.80532	3.59105	1.13444	0.492548	0.475078	0.794752	0.933837	1.31211	1.56397	2.8083	1.31124	0.665961	1.03334	0.915155
2310039H08Rik	29.5982	44.618	49.1713	25.6011	39.1964	35.9261	35.534	36.3248	10.4936	14.9734	15.7726	19.6417	19.4938	17.764	19.9964	24.5	24.3891	27.9704	28.7038	31.5729
2310061I04Rik	61.0798	82.7614	79.7581	70.0434	74.1109	70.569	86.0297	71.4066	30.819	34.1828	31.4501	24.4103	43.7736	39.6662	40.2163	42.996	49.4338	55.4079	45.5816	48.3888
2310061J03Rik	6.72685	11.8231	11.7443	7.04749	8.56392	9.1419	9.61823	8.56327	1.7962	1.0836	1.80529	1.5895	3.73535	3.63355	2.45766	3.67984	2.09799	1.7315	4.47779	2.85986
2310067B10Rik	105.612	105.985	112.281	114.342	130.106	132.958	131.984	134.802	53.4133	47.6786	50.3582	34.9691	78.7925	80.8464	79.7623	76.6956	97.8186	99.4945	88.2928	90.6004
2310069B03Rik	0	0	0	0	0	0	0.133587	0	1.41805	2.26572	1.61526	1.5895	1.63421	1.21118	1.22883	1.25889	0	0.133192	0.22963	0.915155
2310081J21Rik	2.01806	2.81501	1.93588	3.02035	3.78789	3.84922	3.87401	3.1767	0.28361	0.0985095	0.190031	0.227072	0	0	0	0.193676	0.655621	0.266384	0.803705	0.114394
2410006H16Rik	8.3413	11.5416	8.25974	9.06106	11.5284	6.41537	7.08009	7.1821	24.5796	26.5976	26.0342	35.9909	16.8091	21.1957	21.1136	27.6956	25.0447	18.7801	13.0889	17.1592
2410015M20Rik	114.76	158.626	157.709	112.616	112.484	102.004	109.007	116.571	56.7221	55.4609	48.2679	46.5498	89.1814	71.1569	72.2776	100.13	84.7062	79.9153	83.1261	81.3344
2500004C02Rik	3.76704	4.22252	5.54951	6.0407	4.28196	4.33037	6.14498	7.04398	3.11972	4.43293	3.23053	3.63315	2.10113	2.2205	3.35136	3.29249	1.70461	4.92811	3.44445	2.0591
2510003E04Rik	50.5859	63.7601	56.2695	49.4763	49.0779	44.4264	59.446	50.1366	25.6195	20.9825	25.7492	21.7989	35.1356	29.674	30.8325	34.0869	31.8632	30.3678	29.5075	30.6577
2610015P09Rik	9.14852	5.20778	5.2914	6.75984	10.7049	7.21729	6.67933	7.59645	3.78147	3.1523	3.61059	1.70304	5.60302	4.64286	4.80361	7.166	4.72047	6.7928	3.7889	4.46138
2610027K06Rik	1.34537	2.39276	0.774351	2.01357	1.31753	1.12269	0.801519	0.966821	0.0945368	0	0.475078	0.454144	0	0.403727	0.446848	1.16205	0.393372	1.86469	0.803705	0
2610035D17Rik	11.4356	13.7936	16.0032	16.8277	9.88145	9.62305	13.7594	17.5409	1.70166	3.64485	2.37539	5.44973	4.66918	2.92702	3.12794	5.22925	1.44237	4.26215	4.01853	4.46138
2610203C20Rik	0.538148	0.985255	0	0.431479	0.329382	0.962305	0.40076	0.552469	7.37387	4.1374	5.41588	2.95194	0.700378	1.71584	1.00541	1.06522	2.75361	1.46511	1.4926	2.0591
2610305D13Rik	1.74898	1.54826	0.774351	1.86974	0.988145	1.60384	0.40076	1.65741	4.44323	3.25081	3.51557	1.81658	1.51748	2.01864	2.45766	0.968379	1.31124	1.7315	0.918521	1.71592
2610507B11Rik	771.032	700.235	816.166	869.718	810.444	894.462	929.762	956.876	328.515	322.422	300.724	291.22	439.37	367.493	405.403	442.549	561.605	601.496	623.331	543.945
2610524H06Rik	4.17065	4.08177	3.61364	3.59566	4.44665	3.84922	3.47325	3.72917	7.27934	8.17629	6.84112	9.30996	6.53686	5.24846	5.02704	4.74506	6.03171	4.66173	6.77409	5.37654
2610528J11Rik	87.3145	103.03	110.732	58.1058	82.016	80.3525	98.8541	91.4336	20.2309	17.3377	15.7726	14.3055	44.474	36.1336	33.737	46.4822	42.4842	44.8858	61.5409	45.529
2700038G22Rik	0.134537	0.281501	0	0.143826	0.658763	0.641537	0.40076	0.690586	1.51259	2.16721	1.80529	1.36243	0.700378	1.31211	1.00541	1.16205	1.18012	0.932345	0.68889	0.800761
2700046G09Rik	5.11241	6.89678	7.35633	4.17096	5.59949	4.97191	6.67933	6.35339	3.40333	0.985095	1.90031	2.27072	6.42013	2.42236	4.6919	6.00395	1.70461	2.79704	1.60741	2.17349
2700054A10Rik	1.74898	1.68901	1.5487	2.30122	2.79974	2.88691	2.27097	2.76235	1.32352	1.47764	1.42523	1.93011	0.583648	0.403727	0.55856	0.968379	1.04899	2.39746	2.2963	1.71592
2810013P06Rik	19.1043	17.7346	18.3263	27.6147	16.4691	17.1611	14.6945	18.2315	7.1848	6.40312	4.46573	8.62874	14.0076	18.1677	14.5226	18.9802	11.4078	13.4524	8.84076	10.1811
2810403A07Rik	26.5038	26.8834	21.5528	27.6147	41.008	28.2276	19.2365	28.0378	45.5668	49.0577	47.1277	67.781	37.7037	52.8883	44.4614	41.4466	27.6672	37.8266	23.6519	38.5509
2810417H13Rik	0.403611	0.703754	0.774351	0.719132	1.15284	0.320768	0.40076	1.10494	1.41805	1.28062	2.75545	0.340608	2.91824	2.92702	3.01622	1.93676	4.3271	6.65961	5.85557	1.71592
2810459M11Rik	1.0763	0.703754	0.774351	0.719132	1.48222	2.08499	1.73663	1.93364	1.03991	1.18211	1.04517	0.908288	1.28403	3.53261	2.45766	3.19565	3.14698	5.59407	4.93705	4.23259
2900011O08Rik	0.403611	0.703754	0.387175	0.431479	0.329382	1.28307	0.267173	0.138117	0.661758	0.689567	0.475078	0.56768	0.817107	0.302796	0.670272	0.48419	1.57349	2.39746	2.06667	0.800761
3010026O09Rik	15.0681	19.8459	18.8425	14.5265	22.0686	15.0761	18.8357	17.679	2.36342	1.77317	0.950155	2.49779	6.53686	5.95498	6.36758	8.61857	4.19597	6.52642	5.85557	4.91896
3110001I22Rik	1.0763	1.12601	0.903409	0.431479	0.988145	0.641537	1.33587	0.828704	1.7962	2.0687	2.75545	3.17901	1.1673	1.11025	1.78739	1.83992	1.31124	1.46511	1.03334	1.37273
3110043O21Rik	10.0903	7.31904	9.9375	9.78019	8.23454	11.0665	8.41595	8.56327	21.4599	21.7706	24.324	26.3404	13.0737	24.0218	21.5604	16.9466	16.1283	17.5814	13.0889	15.1001
3110045C21Rik	9.28306	14.9196	14.5836	5.89688	12.0224	11.2269	12.0228	10.2207	0.378147	1.18211	0.380062	0.681216	1.86767	1.81677	1.67568	3.09881	3.54035	2.26427	3.55927	2.28789
3110057O12Rik	14.3955	11.6823	16.9067	16.1085	15.6456	14.9157	14.9617	17.9552	3.11972	3.34932	3.7056	3.29255	5.36956	3.12889	3.79821	4.45454	5.63834	9.19026	5.85557	5.37654
3110070M22Rik	1.21083	1.26676	2.45211	0.719132	1.48222	1.60384	1.73663	1.79552	0.567221	0.394038	0.85514	0.681216	1.51748	1.71584	1.22883	1.45257	0.393372	0.665961	1.14815	0.800761
3110082I17Rik	4.30519	5.06703	5.2914	3.88331	4.94072	4.65114	4.9427	4.41975	11.2499	8.57033	10.1667	7.49338	6.65359	9.48759	7.14957	7.94071	9.04757	7.19238	7.23335	7.55003
3300005D01Rik	0.269074	0.563003	0.645292	0.575305	0.164691	0	0.267173	0.552469	9.83183	12.5107	15.1075	19.0741	8.40453	15.1398	10.7243	12.0079	5.11384	2.79704	3.67408	3.20304
3632451O06Rik	33.2307	26.6019	25.9407	26.1764	35.5732	35.1241	27.9196	33.5625	2.8361	2.95529	3.42056	3.86023	7.23723	2.92702	3.23965	6.10079	19.6686	17.0486	27.6704	14.9857
3830406C13Rik	46.5498	47.433	43.4927	42.5726	38.2083	39.1337	39.9424	35.6343	23.4451	21.081	17.9579	17.5981	27.6649	26.9488	28.8217	33.4091	23.6023	31.3002	26.063	26.0819
4430402I18Rik	6.72685	7.88204	8.3888	6.47218	8.39923	7.85882	8.01519	6.49151	2.07981	2.46274	4.08567	4.99559	1.75094	1.61491	2.23424	1.83992	2.62248	1.59831	2.2963	2.17349
4632428C04Rik	1.0763	1.26676	2.19399	1.58209	1.8116	1.12269	2.13738	1.38117	0.472684	0.689567	0.475078	0.227072	1.05057	0.403727	0.335136	0.48419	0.131124	0.665961	0.574075	0.457578
4632428N05Rik	6.45778	5.63003	5.42045	7.04749	5.92887	6.89652	7.34726	7.59645	14.5587	8.17629	14.7274	10.6724	18.7935	17.1584	16.5334	11.4269	9.57206	10.1226	9.8741	7.20685
4632434I11Rik	0.941759	0.844504	0.903409	1.72592	1.64691	2.88691	2.27097	1.10494	3.40333	6.10759	6.17601	10.7859	37.0033	40.7765	33.2902	33.3122	4.98272	5.72726	4.70742	3.77502
4831440E17Rik	1.0763	0.422252	0.903409	0.862958	3.12913	2.08499	0.935106	1.93364	0.0945368	0.394038	0.0950155	0.113536	1.1673	0.403727	0.335136	0.48419	0.393372	0.532769	1.26297	1.02955
4833411C07Rik	2.5562	1.12601	0.903409	1.29444	1.48222	0.962305	1.87021	1.51929	0.0945368	0.197019	0.190031	0.113536	0.11673	0.403727	0.223424	0.193676	0.262248	0.532769	0.45926	0.228789
4833422C13Rik	0.807222	0.844504	0.903409	1.29444	0.988145	1.76423	1.87021	1.79552	1.89074	3.54634	3.7056	3.63315	2.56805	2.72516	2.7928	2.8083	4.06485	1.59831	1.60741	1.94471
4833439L19Rik	1420.98	1675.36	1753	1380.3	1475.79	1548.03	1663.02	1735.44	290.512	304.394	248.941	305.639	712.984	490.529	526.052	726.478	594.386	615.881	720.924	625.852
4921536K21Rik	1.47991	1.54826	2.06493	1.00678	1.48222	1.44346	1.60304	1.65741	3.78147	4.82697	5.13084	5.6768	3.85208	4.84473	4.6919	4.45454	3.54035	3.463	1.95186	2.28789
4930412C18Rik	8.47583	6.19303	5.2914	10.0678	10.2108	6.89652	7.74802	9.39197	0.756295	0.689567	1.42523	1.13536	3.03497	2.62423	2.68109	2.32411	3.2781	5.72726	6.0852	5.94851
4930427A07Rik	0.807222	0.563003	1.03247	1.00678	1.31753	1.60384	0.267173	1.10494	1.7962	1.97019	1.80529	1.5895	2.45132	1.41305	2.56938	1.74308	3.01586	3.72938	3.44445	1.48713
4930429B21Rik	0.941759	0.563003	0.129058	0.431479	0.823454	0.160384	0.267173	0.690586	0.945368	0.394038	0.665109	0.908288	2.80151	1.41305	2.12253	1.45257	0.786745	1.06554	0.918521	0.457578
4930431F12Rik	0.134537	0.422252	0.516234	0.862958	0.329382	0.160384	0.133587	0	1.51259	2.16721	0.85514	0.340608	1.75094	2.5233	2.45766	2.32411	1.44237	1.19873	1.72223	1.14394
4930451G09Rik	0.807222	0.563003	2.06493	1.43826	1.8116	1.44346	1.87021	2.34799	0.472684	0.295529	0.475078	0.794752	0.700378	0.504659	1.22883	1.25889	0.262248	0.799153	1.14815	0.457578
4930452B06Rik	5.78509	3.94102	6.1948	4.31479	5.10542	4.33037	2.9389	7.59645	0.945368	1.0836	1.2352	2.49779	0.350189	0.201864	0.111712	0.581027	3.14698	1.99788	3.21482	3.54623
4930461G14Rik	3.49796	3.51877	4.38799	3.88331	2.63505	2.08499	3.33966	2.20988	1.22898	1.57615	1.42523	1.13536	1.40076	2.5233	1.8991	1.74308	0.393372	1.7315	1.03334	0.800761
4930470H14Rik	4.03611	3.37802	2.45211	6.47218	4.11727	5.45306	4.27477	6.35339	1.60713	2.16721	3.0405	2.38426	1.9844	1.61491	1.8991	2.51779	4.45822	3.19661	3.21482	3.31744
4930481A15Rik	9.8212	11.2601	15.6161	10.6431	14.9869	12.0288	12.4235	14.9167	0.661758	1.87168	1.33022	2.04365	4.31899	1.81677	2.34595	4.16403	1.96686	4.79492	3.7889	2.40228
4930503E14Rik	0.672685	0	0	0.287653	0.329382	0.641537	0	0.138117	2.07981	4.62995	3.32554	5.22266	9.68856	10.5978	10.7243	10.8458	2.49136	2.93023	2.75556	2.17349
4930503L19Rik	1.34537	1.40751	1.67776	2.01357	2.47036	1.60384	1.33587	1.79552	4.06508	2.95529	4.75078	3.17901	2.56805	3.02796	2.7928	1.93676	3.01586	3.59619	2.98519	2.28789
4930506M07Rik	25.1584	23.7869	24.6502	23.4437	25.5271	28.7088	29.9234	28.4522	49.0646	69.9418	60.5249	52.9078	34.7854	36.9411	36.083	29.9229	51.5318	43.8202	45.1223	64.4041
4930511M06Rik	13.7228	10.1341	12.1315	12.9444	12.8459	14.1138	12.4235	13.3974	4.44323	5.31951	4.37071	4.99559	6.53686	6.05591	6.36758	6.97233	8.52307	7.19238	6.77409	9.83792
4930513N10Rik	1.61444	1.54826	2.06493	1.00678	1.48222	1.60384	0.935106	1.65741	1.22898	0.394038	0.665109	0.794752	0.583648	0.504659	1.45226	0.48419	1.31124	0.932345	1.03334	0.228789
4930523C07Rik	9.95574	7.03754	7.22727	7.47897	8.06985	7.69844	4.80912	4.8341	17.962	14.6779	14.8224	17.0304	17.5094	20.2873	16.3099	14.0415	11.8012	12.1205	11.2519	17.1592
4930525G20Rik	1.61444	1.68901	1.29058	0.862958	0.988145	1.28307	1.60304	1.65741	0.472684	0.788076	0.190031	0.794752	0.583648	0.706523	0.223424	0.581027	0.393372	1.19873	1.60741	0.457578
4930555G01Rik	0	0	0	0	0	0	0	0	4.15962	8.07778	7.79127	8.74228	1.28403	1.9177	0.670272	1.45257	0	0	0	0
4930556M19Rik	7.53407	6.61528	6.8401	8.05427	6.42294	4.97191	5.61064	6.62963	2.36342	4.03889	2.4704	2.72487	4.90264	4.54193	3.6865	4.45454	4.45822	3.99576	4.82223	2.17349
4930564B18Rik	0.807222	1.40751	1.67776	0.719132	0.823454	1.60384	0.935106	1.38117	0	0	0	0	0	0	0	0.193676	0	0.133192	0	0.114394
4930577N17Rik	0.672685	1.40751	2.83929	2.01357	1.31753	1.60384	1.46945	0.828704	1.41805	0.492548	0.475078	0.908288	1.1673	1.21118	1.00541	0.871541	0.917869	1.19873	0.574075	0.457578
4930579G24Rik	1.47991	2.95576	1.5487	2.01357	2.47036	2.72653	2.0038	1.51929	3.5924	3.05379	2.75545	3.29255	3.03497	4.94566	2.7928	4.55138	3.40923	5.0613	4.36297	4.80457
4931406C07Rik	1286.85	1380.34	1401.19	1102	1089.76	1159.9	1429.64	1113.78	191.721	189.335	175.874	195.509	341.784	240.722	293.802	347.067	308.273	301.414	335.375	443.05
4931406P16Rik	30.9435	21.2534	26.8442	36.1004	36.232	36.2468	27.9196	32.5957	64.0014	54.7713	49.313	62.3313	48.4428	52.8883	52.5046	43.2865	44.9756	38.4925	39.3816	42.4403
4931408D14Rik	22.0641	28.0094	40.2662	26.0326	28.6562	28.8691	20.7059	25.4136	1.89074	3.64485	2.37539	9.53703	4.66918	2.32143	4.13334	7.94071	10.4899	12.9196	12.9741	12.6978
4931414P19Rik	6.1887	10.9786	7.87256	7.19132	6.91701	7.85882	8.01519	9.53009	3.78147	3.44783	3.42056	2.15719	4.08554	5.85405	5.92073	5.13241	7.34295	5.72726	5.97038	5.94851
4931428F04Rik	1.61444	1.54826	1.80682	1.58209	1.97629	2.72653	0.801519	1.79552	4.72684	3.34932	1.42523	3.74669	2.91824	2.32143	3.01622	2.32411	2.22911	3.86257	2.64075	2.74547
4931431C16Rik	3.90157	4.64477	3.74269	3.59566	2.96443	2.24538	2.53814	3.31481	0.756295	0.197019	0.0950155	0.340608	1.51748	1.11025	0.893696	1.74308	0.393372	0.266384	0.45926	1.02955
4932438H23Rik	0.134537	0	0	0.431479	0	0.320768	0	0	0.661758	0.985095	1.14019	0.56768	1.51748	0.908387	1.67568	1.35573	0.524497	0.799153	1.03334	0.800761
4933431E20Rik	36.8632	31.6689	34.7167	30.0597	32.2794	35.4449	32.1944	35.7724	5.01045	6.00908	4.56074	3.74669	21.7117	9.99225	12.6235	24.0158	17.3084	17.7146	19.6334	20.7054
4933439C10Rik	0.941759	0.281501	0.258117	1.29444	4.44665	1.44346	1.20228	3.59105	0.378147	0.394038	0.665109	0.56768	0.700378	1.41305	1.11712	1.25889	0.524497	0.932345	0.918521	0.686367
5031425E22Rik	11.8393	14.7788	13.8093	15.1018	14.9869	11.8684	10.9541	13.9498	9.83183	11.0331	8.5514	10.1047	8.2878	8.98293	8.60182	8.32806	7.21183	8.39111	7.34816	7.55003
5033406O09Rik	0.134537	0.422252	0.129058	0.143826	0.164691	0.160384	0	0	2.74157	5.81206	4.94081	4.99559	1.9844	3.73448	3.90992	3.09881	1.04899	1.86469	1.14815	1.71592
5330417C22Rik	0.538148	0.281501	0.129058	0.431479	0	0.481152	0.267173	1.10494	2.55249	1.67466	1.14019	1.13536	0.11673	0	0	0	1.70461	1.86469	2.06667	1.60152
5330426P16Rik	2.28713	0.703754	2.71023	2.58887	3.95258	2.88691	2.67173	3.03858	9.07554	6.79716	6.17601	8.62874	5.36956	6.45964	6.59101	3.97035	5.11384	5.32769	4.70742	4.80457
5430416N02Rik	0.538148	0.985255	0.903409	0.862958	0.988145	0.962305	0.667933	1.10494	4.44323	5.41802	5.60592	10.4453	1.75094	2.32143	3.01622	2.51779	0.524497	1.46511	0.803705	0.686367
5430416O09Rik	1.74898	0.844504	0.387175	0.575305	1.97629	1.28307	0.667933	1.10494	1.89074	1.57615	1.2352	0.681216	2.33459	3.02796	2.56938	2.61462	2.09799	1.46511	0.68889	2.51668
5430435G22Rik	1.47991	0.703754	1.67776	0.575305	1.97629	0.962305	1.06869	0.690586	4.6323	3.44783	4.65576	1.36243	2.21786	2.82609	3.01622	2.51779	2.22911	2.79704	3.21482	1.14394
5730403I07Rik	2.28713	1.97051	1.5487	1.86974	1.64691	2.24538	1.06869	2.20988	0.189074	0	0.285047	0.227072	0.233459	0.100932	0	0.387352	1.18012	0.532769	0.803705	0.343183
5730508B09Rik	6.59232	6.33378	7.74351	5.03392	4.77603	5.29268	5.34346	4.14352	8.981	11.3286	7.79127	12.489	8.40453	11.809	10.8361	11.7174	6.29396	8.12472	6.54446	8.00761
5730559C18Rik	6.99593	8.16354	7.35633	6.61601	6.42294	7.85882	10.8205	8.0108	29.0228	34.7739	37.6261	33.4931	40.3884	52.7874	54.8506	44.7391	22.9467	19.9788	20.8963	17.8455
5830416P10Rik	0.403611	0	0.258117	0.143826	0.329382	0.641537	0.40076	0.414352	2.74157	2.75827	3.42056	3.06547	4.66918	4.7438	2.90451	4.8419	0.655621	0.532769	1.37778	1.02955
5830454E08Rik	0.403611	2.25201	1.41964	2.01357	1.48222	1.60384	1.06869	3.31481	0.472684	0.689567	0.475078	1.02182	0.466918	0.908387	0.446848	1.06522	0.262248	1.06554	1.14815	0.457578
5930403L14Rik	48.7024	35.7507	40.5243	59.2564	55.6655	64.4744	40.3431	49.9984	13.7078	14.3824	10.7368	16.0086	15.8752	17.8649	13.6289	15.8814	13.1124	18.1141	12.8593	14.2993
5930430L01Rik	4.97787	4.92627	4.6461	4.60244	3.78789	4.16999	2.40456	4.14352	2.36342	3.34932	1.90031	3.06547	3.38516	2.01864	1.8991	3.09881	2.49136	2.66384	1.83704	3.31744
6030419C18Rik	0.538148	1.68901	1.67776	1.15061	1.48222	2.24538	1.33587	1.38117	6.33397	3.84187	4.84579	2.27072	6.77032	8.17548	7.4847	7.65019	3.14698	3.463	2.87038	1.71592
6330410L21Rik	2.5562	2.11126	1.80682	2.01357	1.97629	2.24538	1.33587	1.24306	0	0	0.285047	0	0.350189	0.201864	0.111712	0.290514	0	0.133192	0.114815	0.114394
6330418K02Rik	1.74898	1.40751	3.22646	2.15739	1.64691	2.56615	2.40456	2.76235	0.756295	1.0836	0.760124	1.02182	1.9844	0.807455	1.45226	1.83992	2.22911	1.99788	2.18149	1.48713
6330419J24Rik	4.17065	2.95576	4.90422	2.7327	3.95258	5.61345	4.0076	5.52469	3.02518	1.18211	1.61526	2.04365	2.80151	1.41305	0.893696	3.09881	2.75361	1.86469	2.75556	2.51668
6430548M08Rik	13.4537	9.9933	11.2281	19.5604	11.3637	11.5477	12.8243	15.331	27.4157	28.6663	27.4595	34.8556	16.1087	17.1584	16.1982	14.6225	12.5879	14.3848	13.5482	17.1592
6430571L13Rik	2.82528	4.92627	4.6461	4.02714	10.2108	4.81152	10.1526	6.49151	0.850831	0.591057	0.380062	0.454144	2.56805	1.81677	1.56397	2.42095	4.06485	4.39534	3.7889	3.08865
6530402F18Rik	2.69074	2.39276	2.19399	2.15739	2.79974	3.36807	2.67173	3.1767	7.37387	6.50163	5.89096	3.40608	5.25283	4.84473	5.13875	2.90514	4.3271	5.99365	3.67408	3.08865
6720489N17Rik	1.47991	1.26676	0.903409	2.01357	0.823454	1.28307	0.667933	0.414352	2.36342	2.46274	2.56542	1.70304	3.1517	2.62423	2.7928	2.32411	3.01586	4.39534	3.10001	3.54623
6820408C15Rik	0	0	0.129058	0.719132	0.164691	0.481152	0.267173	0.414352	0.378147	0.295529	0.475078	0.56768	0.817107	1.51398	1.22883	1.25889	0.262248	0	0.68889	1.14394
8430408G22Rik	12.6465	11.1193	21.6818	7.19132	6.42294	8.33998	20.5723	7.73457	2.74157	0.788076	2.09034	8.1746	5.71975	6.86337	5.5856	6.29446	1.18012	0.532769	0.22963	1.60152
9030617O03Rik	192.253	223.794	203.783	164.681	178.525	182.036	236.315	187.563	34.695	39.5023	43.6121	36.7857	230.658	177.337	187.229	249.164	119.323	120.406	127.789	117.712
9030619P08Rik	11.032	16.1863	12.3896	11.6499	13.5046	14.4346	16.2976	12.4306	0.945368	1.57615	0.85514	0.340608	3.38516	1.71584	2.68109	4.16403	1.04899	0.399576	0.68889	0.228789
9030624G23Rik	2.42167	1.68901	2.06493	2.58887	2.63505	2.08499	2.53814	4.55787	3.21425	3.1523	4.08567	5.90388	4.90264	4.23914	5.02704	7.06917	5.37609	4.52853	4.01853	3.20304
9130024F11Rik	4.03611	5.20778	3.0974	3.30801	3.6232	5.13229	3.60684	3.31481	0.756295	1.18211	2.09034	1.47597	2.91824	2.82609	1.78739	3.77668	1.70461	2.26427	1.37778	1.83031
9130401M01Rik	14.3955	18.7198	17.4229	13.8073	13.34	15.0761	18.3014	16.7122	19.8527	20.5885	18.0529	16.6898	30.4664	34.3168	33.9604	27.1146	31.4698	36.2283	36.7408	29.7426
9330133O14Rik	8.07222	12.3861	11.099	12.0814	7.41109	13.6327	9.35106	11.74	4.44323	4.72846	4.18068	5.22266	5.60302	7.56989	4.58019	6.58498	6.29396	5.0613	6.54446	5.94851
9330151L19Rik	0.807222	1.26676	1.80682	2.15739	5.10542	4.49076	1.20228	2.20988	0.661758	0.591057	1.33022	0.908288	1.28403	1.41305	1.00541	1.16205	1.57349	2.79704	0.574075	2.63107
9330162012Rik	1.21083	2.25201	1.5487	2.15739	0.988145	1.76423	2.13738	2.62423	0.472684	0.591057	0.475078	1.81658	0.817107	0.706523	0.223424	0.774703	0.655621	0.932345	0.344445	1.14394
9430008C03Rik	2.69074	2.53351	1.29058	2.58887	4.28196	2.40576	2.0038	4.69599	4.44323	6.00908	4.94081	10.6724	3.1517	4.03727	4.35677	4.45454	4.58934	4.12896	2.75556	3.31744
9430020K01Rik	43.0519	18.4383	20.1331	49.7639	41.9962	56.6156	25.6486	38.8109	94.8204	81.9599	64.5155	100.593	74.5902	66.3122	94.0615	70.0138	59.3992	54.6088	47.6483	51.8207
9430083A17Rik	0.672685	1.40751	1.16153	1.43826	1.48222	2.88691	1.33587	1.79552	0.378147	0.689567	0.570093	1.02182	1.51748	1.31211	1.34054	1.25889	0.786745	0.665961	1.03334	0.686367
9530053A07Rik	0	0	0	0	0.164691	0	0	0	0.189074	0.0985095	0.285047	0.454144	6.18667	9.99225	7.03785	9.00592	0.131124	0.266384	0.22963	0
9530077C05Rik	1.61444	2.81501	2.06493	1.15061	1.8116	1.76423	1.73663	1.38117	0.472684	1.0836	0.85514	0.454144	1.51748	0.807455	1.00541	0.774703	1.31124	1.86469	1.95186	0.686367
9630033F20Rik	9.28306	10.5563	9.29221	8.48575	9.55207	9.62305	11.0877	9.66821	14.6532	18.9138	17.3878	15.7815	12.957	14.1305	13.2937	12.8794	15.0793	16.2494	13.2037	16.5872
A130077B15Rik	73.8608	60.3821	67.8847	92.4803	80.3691	87.0886	80.2855	93.3673	36.8694	50.3384	48.838	51.7724	49.0264	41.5839	44.1262	58.2964	58.6125	62.2007	52.7001	56.7396
A1cf	97.6739	68.8271	85.6948	103.123	77.24	97.1928	99.2548	107.041	8.41378	12.2152	7.31619	12.9431	31.1668	15.9472	18.3208	32.1502	38.8127	37.0274	49.9446	38.7797
A230050P20Rik	2.42167	2.95576	2.96834	2.01357	3.6232	3.52845	1.87021	3.1767	4.6323	4.92548	6.17601	4.0873	4.66918	5.95498	5.36217	4.8419	8.1297	6.7928	6.54446	4.69017
A230056P14Rik	1.21083	1.54826	0.903409	1.43826	0.823454	1.44346	1.87021	1.38117	0.28361	0.394038	0.665109	0.113536	0.933837	0.807455	0.55856	0.48419	0.524497	1.46511	1.26297	0.915155
A330023F24Rik	1.74898	0.140751	0.774351	1.00678	5.4348	2.72653	0.267173	1.24306	0.28361	0.197019	0.665109	0.794752	1.63421	1.41305	0.446848	0.968379	0.262248	1.19873	0.45926	0.686367
A330033J07Rik	0.807222	1.12601	1.16153	0.862958	1.15284	1.28307	0.801519	1.10494	0	0	0	0	0.233459	0.100932	0.446848	1.35573	0.393372	0.399576	0.68889	0.343183
A330040F15Rik	4.03611	4.78552	5.54951	6.18453	5.27011	5.13229	3.33966	5.80092	1.89074	1.57615	1.52025	1.02182	2.91824	2.72516	1.67568	2.51779	3.01586	3.463	3.90371	4.23259
A430035B10Rik	4.43972	4.36327	4.38799	4.31479	5.92887	3.36807	4.27477	4.97222	0.945368	1.0836	0.570093	1.93011	1.86767	1.11025	0.893696	1.45257	0.917869	1.59831	1.72223	1.60152
A430105I19Rik	7.265	3.94102	6.71104	8.48575	9.55207	9.78343	5.20988	8.97762	10.4936	14.1854	13.3972	14.9868	19.6106	19.6817	17.9856	19.6581	10.4899	8.65749	7.00372	7.55003
A430107P09Rik	2.01806	1.40751	0.903409	2.30122	2.47036	0.962305	0.801519	1.51929	0.850831	0.394038	0.570093	1.13536	1.05057	1.31211	0.781984	1.16205	0.786745	1.06554	0.803705	1.37273
A4galt	25.1584	31.2467	34.9748	29.4844	41.9962	31.4353	34.3317	33.7006	51.1444	37.2366	38.8613	32.6984	113.578	151.398	130.368	106.425	68.1846	99.4945	83.9298	76.5299
A4gnt	15.2027	17.1716	15.7451	11.0746	20.4217	12.0288	12.5571	12.5687	0	0.394038	0	0.227072	15.1748	8.07455	10.0541	16.2688	0.524497	1.7315	3.21482	1.94471
A630066F11Rik	3.6325	5.20778	5.42045	4.02714	4.77603	5.13229	4.0076	5.38657	1.41805	1.37913	1.80529	1.93011	1.28403	1.51398	2.01082	2.0336	3.2781	2.13107	2.41112	1.71592
A630076J17Rik	2.15259	4.64477	4.25893	2.30122	3.29382	4.0096	3.74042	2.34799	0	0	0	0.113536	0.817107	0.504659	0.335136	0.290514	0.393372	0.932345	0.45926	0
A630089N07Rik	14.2609	11.1193	8.90503	18.5536	14.4928	14.4346	10.019	17.4028	6.05036	9.45691	9.69158	6.13095	5.71975	8.47827	9.04867	7.06917	8.91644	9.98941	12.4	9.49474
A730020M07Rik	2.82528	2.81501	2.71023	4.17096	3.45851	2.88691	2.80532	3.45293	0.850831	1.37913	1.14019	1.70304	1.9844	1.00932	1.45226	1.06522	1.57349	2.53065	1.14815	1.37273
A730098P11Rik	1.34537	4.08177	0.903409	0.719132	0.494072	0.481152	1.06869	0.966821	3.30879	2.65976	2.4704	0.794752	3.50189	3.33075	2.45766	2.13043	1.70461	1.99788	1.72223	1.25834
A830052D11Rik	0.807222	1.40751	0.774351	1.15061	0.658763	1.28307	1.73663	1.51929	0.378147	0.0985095	0.0950155	0.113536	0.350189	0.100932	0.335136	0.387352	1.04899	1.06554	1.14815	0.686367
A930001C03Rik	0.672685	0.985255	1.67776	0.862958	1.15284	1.28307	0.935106	1.38117	1.32352	0.788076	1.2352	1.36243	7.00378	8.78107	7.37299	10.3617	3.2781	4.66173	4.5926	4.91896
A930004D18Rik	3.36343	2.67426	2.71023	2.7327	2.14098	2.40576	2.53814	2.34799	4.06508	3.64485	3.7056	4.0873	3.61862	5.45032	3.23965	4.16403	3.8026	2.93023	4.82223	4.1182
A930005H10Rik	4.43972	5.48928	6.1948	2.87653	5.4348	4.16999	6.14498	5.11034	2.07981	2.0687	2.28037	2.72487	4.78591	4.03727	2.7928	5.90711	3.67148	3.3298	3.21482	2.51668
AA388235	5.91963	4.36327	7.61445	8.48575	6.09356	4.81152	5.47705	8.14892	1.03991	0.492548	1.2352	0.794752	1.40076	1.61491	2.01082	1.93676	2.22911	0.399576	1.4926	0.915155
AA414768	1.21083	2.53351	1.29058	1.72592	1.31753	1.60384	1.46945	1.79552	5.01045	5.02398	4.56074	7.26631	3.61862	6.9643	5.02704	5.81027	4.3271	3.19661	3.21482	3.43183
AA415398	4.84333	4.78552	5.2914	2.7327	4.61134	3.52845	3.87401	5.80092	0.567221	0.886586	1.04517	1.13536	2.56805	2.62423	1.8991	2.32411	1.44237	1.06554	1.26297	1.71592
AA467197	0	0	0	0	0.164691	0.160384	0.133587	0.276235	7.65748	3.94038	6.65109	4.42791	2.33459	5.04659	4.80361	1.93676	1.96686	1.46511	1.95186	1.48713
AA543186	0.672685	0.563003	1.5487	1.86974	0.823454	1.92461	1.20228	2.62423	0.567221	0.492548	0.380062	0.56768	1.40076	1.21118	1.45226	1.06522	0.655621	0.799153	0.114815	1.37273
AF251705	1.21083	0.563003	1.03247	1.58209	0.658763	0.801921	0.534346	0.276235	1.98527	0.886586	2.18536	0.454144	1.75094	1.21118	1.56397	1.35573	1.31124	1.33192	0.574075	1.94471
AI314278	113.818	122.312	136.802	151.593	120.718	111.307	141.869	135.769	5.01045	7.58523	3.80062	5.22266	26.0307	9.48759	12.4	24.3063	10.7522	10.1226	14.2371	12.2402
AI317395	228.713	243.921	273.217	174.03	243.742	210.745	265.036	218.225	42.258	60.6819	56.7243	53.9296	157.935	100.73	87.247	136.057	183.443	166.357	223.545	164.27
AI413582	4.57426	8.58579	6.71104	9.34871	7.90516	9.62305	8.14878	6.90586	13.5188	15.9585	14.8224	15.895	11.0893	15.3416	14.8577	16.0751	17.964	17.0486	15.6148	13.1554
AI414108	0.269074	0.140751	0.129058	0.862958	0.494072	0.801921	0.267173	0.552469	2.45796	3.44783	2.75545	1.47597	3.85208	5.55125	5.02704	7.35968	1.18012	1.99788	0.918521	0.571972
AI504432	0.134537	0.422252	0.387175	0.287653	0.329382	0.160384	0.133587	0.276235	2.8361	2.36423	1.99533	1.02182	1.28403	1.51398	2.23424	0.774703	0.393372	0.532769	0.45926	0.686367
AI597479	13.4537	11.5416	10.97	14.9579	18.9394	19.4065	12.1564	15.7454	23.8233	23.6423	19.5732	19.5282	24.6299	25.8386	25.1352	20.0454	22.9467	20.2452	19.6334	19.6758
AI607873	2.95982	2.11126	2.32305	2.01357	3.78789	2.56615	2.9389	2.20988	6.71211	4.62995	6.65109	3.06547	8.75472	9.68946	10.3892	4.06719	1.57349	2.66384	0.918521	1.71592
AI662270	1.0763	1.12601	0.903409	0.575305	0.658763	0.801921	1.06869	0.690586	5.01045	3.44783	4.75078	0.794752	3.1517	3.12889	2.68109	1.35573	3.2781	1.7315	1.72223	1.37273
AI846148	11.3011	8.02279	10.7118	9.06106	13.9987	9.62305	10.4198	11.0494	21.4599	25.2184	24.704	28.2705	9.68856	12.4146	11.2829	13.4605	11.4078	11.1881	10.7926	11.325
AI854703	31.3471	44.3365	42.073	46.3121	37.5495	39.1337	44.7515	50.4128	10.0209	12.2152	10.8318	13.5108	12.6068	12.7174	12.8469	15.3972	20.1931	19.8456	20.8963	13.7273
AI987944	20.8532	15.9048	15.6161	17.5468	18.9394	18.1234	16.2976	16.0216	19.0964	25.6125	25.5592	26.4539	39.2211	31.087	28.0397	33.4091	22.2911	24.5074	22.963	22.7645
AK010878	5.11241	7.17829	5.03328	3.88331	4.11727	5.61345	4.9427	3.31481	9.92637	10.9346	11.972	11.1265	7.93761	7.67082	10.0541	9.68379	5.90059	4.52853	6.54446	6.63488
AK129341	11.8393	11.5416	11.099	13.8073	13.834	15.878	15.2289	15.1929	8.13017	10.1465	9.97663	8.40167	7.58742	8.57921	7.03785	7.74703	4.58934	6.52642	5.74075	4.1182
AW822252	1.47991	3.37802	3.0974	1.58209	2.30567	2.24538	1.87021	3.45293	0.378147	0.0985095	0.380062	0.227072	0.700378	0.706523	0.893696	0.871541	0.393372	1.19873	1.37778	2.40228
AY358078	0	0.140751	0.129058	0.431479	0	0	0	0	1.03991	0.985095	1.61526	1.93011	2.10113	1.51398	1.56397	2.22727	0.393372	0.399576	0.918521	0.800761
Aaas	16.6826	22.8016	20.6493	14.2388	17.7866	17.4819	20.9731	16.9884	14.8423	14.4809	15.0125	13.2837	62.3336	76.1026	65.5749	72.5316	21.111	25.7061	22.3889	22.3069
Aacs	99.1538	255.04	188.167	142.532	203.723	103.769	236.448	212.977	25.8086	31.523	35.0607	26.7945	52.8785	42.5932	44.2379	52.7767	22.5534	47.816	33.6408	32.7168
Aadac	273.11	266.16	297.996	180.502	256.259	213.952	247.402	232.037	33.1824	38.4187	36.2009	54.9515	81.1271	52.4846	50.8289	75.6304	77.2321	53.4101	78.6483	72.6405
Aadat	360.694	529.082	423.441	255.004	375.33	271.691	391.542	313.112	21.1762	26.8931	31.0701	34.9691	72.2556	31.2889	43.6794	71.9506	28.0606	21.8435	27.6704	32.488
Aaed1	32.0198	30.4022	35.6201	35.2374	34.4204	31.7561	29.2555	35.6343	19.8527	25.2184	18.433	22.026	16.9258	13.323	15.6397	18.3024	27.0116	27.038	26.8667	24.0228
Aamdc	34.3069	47.7145	43.3636	33.6554	37.5495	27.5861	39.0073	32.3194	10.4936	9.75244	8.83644	9.65057	21.8284	16.7547	18.5442	27.6956	15.3415	17.0486	18.3704	18.3031
Aars	87.5836	112.038	100.149	82.2686	78.2281	80.3525	109.14	87.0139	224.714	265.582	277.16	291.106	117.897	122.834	114.616	116.012	130.731	107.886	109.763	104.9
Aasdh	9.68667	8.58579	8.25974	9.63636	11.0343	9.78343	9.21747	10.9113	3.78147	4.03889	3.7056	2.27072	4.90264	4.13821	5.36217	5.81027	4.45822	7.85834	6.20001	6.74927
Aass	548.777	662.654	638.581	426.876	459.487	464.633	603.277	500.123	70.619	105.011	81.9984	112.741	313.185	220.031	192.48	284.8	259.757	208.313	238.126	431.267
Abat	575.549	562.44	562.695	568.258	456.358	559.26	566.541	581.474	55.3986	62.258	58.4345	91.8507	189.335	115.466	129.921	192.223	91.0002	82.0464	103.448	95.5193
Abca13	109.513	71.6421	73.6924	126.567	75.099	98.3155	78.2817	88.2569	9.92637	11.2301	8.26635	20.6636	16.9258	13.8277	16.8685	14.4288	5.24497	10.1226	10.2185	14.2993
Abca3	689.099	573.418	708.531	611.118	705.371	764.07	863.103	717.519	196.92	249.82	203.143	240.924	424.429	289.977	289.781	369.533	463.393	421.42	472.694	478.169
Abca4	11.8393	9.00805	9.16315	9.34871	9.22269	8.17959	6.67933	8.97762	3.97055	3.1523	5.22585	5.90388	3.85208	4.13821	5.25046	4.06719	3.93372	5.19449	4.5926	4.69017
Abca5	22.0641	13.5121	16.9067	20.9986	17.4572	19.2461	12.0228	14.6404	23.3506	25.6125	24.514	28.4976	33.0345	29.8758	32.955	26.3399	27.0116	20.9112	23.4223	24.2516
Abca8a	23.1404	9.85255	9.29221	17.5468	15.1516	14.595	11.8892	9.66821	4.06508	4.1374	5.22585	8.40167	20.5444	12.0109	8.26669	9.10276	9.17869	3.19661	6.77409	8.00761
Abca8b	3.90157	1.54826	2.45211	2.30122	3.6232	2.24538	1.06869	1.65741	4.91592	7.88076	6.36604	6.81216	6.53686	4.03727	5.36217	6.3913	3.93372	2.53065	3.67408	3.43183
Abca9	12.1083	3.80027	5.93669	8.48575	7.57578	8.66074	7.74802	6.62963	3.30879	2.16721	3.80062	3.74669	9.57183	6.86337	6.59101	5.42292	4.3271	3.463	2.41112	3.08865
Abcb10	56.1019	51.0925	49.6875	52.0651	49.2426	52.2852	45.4194	53.7276	27.5102	22.9527	22.9938	25.9998	24.6299	24.1227	23.1244	25.9526	35.5346	35.1627	36.9705	36.263
Abcb1a	6.99593	2.81501	8.3888	7.76662	6.25825	4.65114	3.60684	4.69599	12.2898	15.466	11.8769	24.1832	16.8091	13.6258	11.5063	12.3953	13.8992	10.389	15.0408	9.26595
Abcb1b	11.9738	9.57105	15.358	8.05427	10.2108	9.62305	10.4198	10.635	22.0271	32.5081	26.6994	35.9909	112.761	122.43	115.845	114.462	30.4208	40.6236	44.4334	28.2554
Abcb4	0.269074	0.422252	0.516234	0.431479	0.494072	0.160384	0.267173	0.414352	0.472684	0.492548	0.570093	0.908288	0.350189	2.01864	1.56397	1.25889	1.57349	2.26427	1.72223	0.800761
Abcb6	62.8288	74.5979	76.7898	47.7503	68.182	56.776	72.2703	61.8765	33.9387	37.6306	36.1059	37.0128	32.6843	24.8292	24.0181	31.3755	64.7753	61.5348	64.6409	57.8836
Abcb8	72.2464	80.0872	84.4042	69.3243	74.2756	79.7109	78.8161	74.7214	23.1615	22.9527	24.324	18.9605	37.8204	35.0233	34.7424	38.1541	49.5649	47.9492	49.2557	37.6358
Abcb9	10.4939	9.28955	10.7118	8.7734	11.8577	11.708	12.6907	11.0494	6.4285	3.64485	4.75078	3.74669	6.65359	5.04659	7.14957	7.166	8.78532	8.92387	9.75928	9.38034
Abcc1	22.0641	17.3123	19.875	33.2239	16.1397	26.4634	18.8357	22.6512	51.0499	45.1174	44.3722	63.5802	32.3341	38.455	38.5406	30.9881	26.7493	24.7737	25.6038	21.9637
Abcc2	261.002	196.769	225.723	231.56	239.46	268.002	258.223	255.655	443.283	677.647	544.819	902.271	563.22	414.426	379.597	510.529	461.164	340.173	422.749	414.68
Abcc3	0.672685	0.563003	1.03247	1.15061	0.823454	2.24538	1.33587	1.38117	13.9915	9.3584	12.352	15.5544	11.4395	19.6817	13.6289	9.39328	5.76946	4.79492	5.28149	5.83412
Abcc4	73.4572	47.7145	66.9813	80.8304	54.6774	68.0029	57.175	60.3572	118.076	143.627	143.283	153.501	122.449	120.311	140.981	111.267	195.899	155.169	169.582	112.564
Abcc5	30.5399	17.8753	19.1006	25.6011	31.6206	28.2276	23.6448	27.8997	33.1824	42.2606	36.1059	49.0476	38.6375	33.8122	29.7154	33.5059	49.8272	39.4249	37.889	49.9904
Abcc6	9.14852	4.78552	6.8401	6.0407	11.3637	6.41537	7.88161	9.39197	1.41805	1.87168	0.950155	2.15719	2.80151	1.51398	1.8991	2.0336	1.57349	1.46511	2.64075	1.94471
Abcc9	28.2528	20.9719	18.3263	16.54	24.0449	18.4442	16.8319	19.8889	6.14489	6.10759	10.2617	8.85581	16.8091	13.4239	12.1766	11.5237	3.93372	4.92811	4.93705	3.31744
Abcd4	44.5318	41.9437	43.4927	43.7232	41.6668	42.5018	37.9386	45.0262	8.13017	8.2748	8.93146	11.2401	20.4277	22.0031	16.8685	22.6601	19.013	22.1099	22.7334	26.4251
Abce1	123.37	116.26	115.507	105.281	106.061	98.6363	122.365	98.0632	206.752	233.073	237.159	221.736	159.102	163.611	157.067	146.903	181.082	163.693	165.449	182.23
Abcg2	625.194	694.323	742.086	478.798	573.618	536.164	705.604	517.111	165.439	223.026	204.378	267.945	436.802	441.981	328.321	477.701	494.207	351.894	444.22	567.854
Abhd14a	63.636	90.2212	85.5657	58.2497	68.5114	70.4086	79.7512	77.4838	13.8969	12.6092	13.8723	9.30996	15.0581	13.0202	13.5171	14.4288	23.4712	17.1818	20.3223	14.8713
Abhd14b	349.662	451.106	428.603	303.617	366.108	323.655	395.55	385.623	52.5625	46.4965	45.7025	46.8904	109.843	75.1942	83.784	117.755	125.092	104.023	128.134	114.28
Abhd16a	87.0455	101.622	104.15	74.0705	94.5325	86.2867	94.3121	82.7322	48.4974	39.0098	44.9423	50.2965	68.5203	55.6134	57.0848	64.3972	61.4972	54.8752	63.8372	59.5995
Abhd17c	163.597	205.215	219.657	213.294	181.325	183.479	193.567	193.226	60.3145	67.479	67.176	65.0562	96.1852	84.0762	89.593	108.846	108.046	103.757	106.548	93.9178
Abhd3	114.491	114.853	115.636	91.0421	117.095	112.75	131.182	110.77	22.5943	29.7499	23.2788	28.6111	33.9683	21.8013	24.9118	30.9881	48.2537	41.1564	44.3186	54.9093
Abhd4	83.682	89.6582	98.6006	98.2334	80.5338	88.2113	94.5793	92.8148	118.266	125.206	125.611	178.252	187.001	215.489	216.498	215.367	111.98	138.387	123.885	123.775
Abhd8	11.3011	24.2091	21.4237	20.2795	20.257	15.878	17.0991	16.5741	9.64276	8.17629	9.40654	8.74228	7.47069	9.68946	9.16038	10.749	17.8329	17.7146	18.9445	13.1554
Abi3	6.59232	7.74129	7.22727	8.34193	7.2464	7.69844	7.21367	7.32021	17.8675	12.1167	15.1075	11.6942	9.22164	13.7267	11.5063	8.90909	9.17869	8.25791	7.92224	9.49474
Abl2	35.1142	21.5349	27.3604	44.2985	26.8446	36.2468	32.5951	32.7338	91.228	131.018	112.308	125.798	53.5789	57.0265	71.3839	69.917	51.1384	54.3424	42.1371	42.6691
Ablim3	13.9919	12.2453	14.9708	19.5604	15.4809	19.4065	18.1678	21.2701	7.1848	9.16138	7.12616	9.19642	12.8403	10.5978	12.5117	12.0079	14.1614	17.8477	14.3519	8.00761
Abracl	35.3832	45.181	49.6875	33.2239	31.4559	30.1522	31.3928	27.4853	47.9302	57.037	46.8426	57.3357	46.2249	59.0451	58.4254	54.3261	57.039	68.9935	67.7409	70.8101
Abtb1	20.8532	25.7574	27.1023	22.2931	21.4098	21.9726	25.515	23.7562	6.52304	7.09268	6.08099	9.19642	8.87145	7.97362	10.1658	12.5889	9.04757	12.6533	8.26668	10.2955
Acaa1a	124.178	181.568	187.393	135.484	126.647	122.854	149.751	143.089	41.5017	33.1977	35.0607	44.5061	46.3416	47.9426	47.4776	63.6225	63.0707	62.6003	69.3483	76.9874
Acaa2	252.93	354.27	350.523	317.856	241.766	234.963	315.398	262.975	80.6399	50.8309	54.919	79.9294	166.223	141.506	142.768	187.962	146.203	150.774	179.456	225.929
Acacb	28.5219	23.2239	24.9083	41.1343	23.3861	27.7465	26.0494	31.767	10.9663	10.9346	11.4969	13.2837	15.2916	16.351	14.0757	13.17	11.0144	16.5158	14.1223	17.5023
Acad10	85.5656	98.5255	92.664	72.2008	86.9568	90.1359	104.064	75.5501	18.8128	23.9378	19.0031	23.1614	47.1588	36.9411	32.3965	45.6107	36.7148	36.6278	39.6112	41.182
Acad11	321.274	420.985	383.304	321.739	289.856	279.229	378.451	330.376	55.8713	59.5983	51.4984	66.4186	231.592	191.67	199.741	247.13	137.943	139.053	150.408	199.046
Acad12	31.2126	32.2319	31.6193	29.3406	23.3861	28.7088	33.5302	30.662	5.29406	3.94038	5.98598	3.51962	13.0737	7.87268	10.8361	13.9447	7.21183	8.92387	9.18521	7.66443
Acad8	79.5114	101.341	93.0511	75.2212	71.3111	78.1071	94.98	77.76	23.6342	21.5736	23.8489	23.3884	58.9484	54.4023	51.2758	67.2055	35.7969	36.2283	38.3482	43.4699
Acad9	128.752	138.076	133.705	99.9593	117.26	112.109	137.995	119.471	31.9534	35.956	38.9564	35.4233	61.283	49.5575	55.6326	69.5296	61.8906	61.1352	67.6261	71.9541
Acadm	938.53	1237.62	1004.33	812.619	1025.53	820.205	1161.67	820.002	204.578	208.84	210.459	225.369	459.214	358.207	354.239	484.577	278.114	316.731	324.582	388.026
Acads	244.454	325.556	324.195	227.965	232.873	224.217	319.539	250.959	77.4257	75.5568	64.8006	70.8465	119.765	103.051	102.998	131.796	143.712	151.573	159.249	177.769
Acadsb	215.125	167.212	166.614	215.452	163.867	180.432	173.395	186.596	80.1672	83.8316	61.6651	78.567	95.2513	73.2765	75.0704	78.0513	59.137	69.7927	68.0853	76.7587
Acap1	1.34537	0.985255	1.16153	1.00678	1.48222	0.962305	1.33587	0.828704	0.661758	0.394038	1.14019	0.227072	0.817107	0.706523	0.893696	0.48419	0.524497	0.532769	0.803705	0.228789
Acat1	892.922	1125.72	1038.79	732.507	947.466	850.998	1057.87	843.344	154.568	165.496	160.386	203.23	236.844	176.025	170.026	216.82	226.845	273.444	292.664	332.659
Acat3	16.0099	15.7641	17.8101	10.6431	12.1871	10.5854	13.6258	20.1651	13.2352	35.3649	22.0436	24.4103	85.7962	76.6073	77.4164	96.5474	85.3618	134.125	116.997	118.856
Acbd3	38.6121	34.6247	29.9416	39.8399	33.5969	34.643	33.1295	32.8719	83.6651	93.387	80.3831	92.4184	54.7462	64.4954	60.9947	53.164	46.2868	47.0168	46.1557	40.7244
Acbd4	86.3728	111.897	125.703	77.0909	99.1439	99.9193	110.877	111.461	15.8822	16.057	12.8271	18.0522	64.2013	42.997	44.4614	74.1778	55.5966	74.3212	80.6002	62.5738
Ace	302.305	233.224	244.695	171.872	326.088	336.807	386.065	259.384	65.7976	76.0493	68.2211	67.0998	148.247	82.4613	71.7191	115.14	67.3978	60.6024	72.6779	72.8692
Acer2	17.3553	11.9638	12.3896	19.1289	19.9276	21.3311	10.019	17.2647	76.3858	50.0428	51.2134	70.0518	67.0028	73.1756	68.0326	49.9684	23.209	26.9048	16.6482	24.4804
Ache	3.36343	1.54826	1.67776	2.15739	3.29382	3.0473	2.40456	3.59105	5.95582	3.94038	2.56542	9.08288	6.88705	7.36802	6.70272	6.48814	4.72047	3.19661	4.24816	5.26214
Ackr4	0.672685	0.422252	0.387175	0.287653	0.164691	0.160384	0.801519	0.414352	0.661758	0.788076	0.190031	1.02182	2.56805	1.9177	2.68109	1.06522	0.131124	0.133192	0.344445	0.457578
Acmsd	166.96	153.559	164.42	165.688	157.115	179.951	204.12	158.835	4.72684	6.2061	7.31619	6.47156	9.68856	2.92702	5.80902	9.49011	47.0736	23.9746	35.4779	18.5319
Aco1	335.266	425.63	375.689	299.015	303.855	309.06	399.691	323.471	126.018	147.075	141.098	164.514	264.976	213.168	217.056	268.725	217.142	260.524	268.093	286.329
Aco2	1034.32	1230.58	1221.93	1040.15	982.545	984.117	1206.02	970.826	362.832	358.181	365.525	393.63	640.028	567.237	579.785	685.903	660.472	716.441	752.957	828.902
Acot11	44.1282	41.5215	47.7516	36.9634	33.9263	30.3126	44.8851	33.5625	10.21	11.3286	11.2118	10.4453	17.3927	11.809	14.9694	17.2371	17.3084	31.167	33.7556	32.7168
Acot12	247.683	294.169	309.482	203.802	234.355	214.273	288.681	240.6	44.8105	56.0519	48.933	71.6413	201.825	189.247	158.072	198.421	229.336	242.01	261.893	324.88
Acot13	122.563	149.618	157.58	120.67	114.46	109.703	143.338	119.333	28.6447	35.956	34.4906	21.3448	67.353	44.3091	46.137	81.9249	71.5938	70.1923	84.8483	74.242
Acot2	41.0338	57.567	56.1404	52.4966	38.0436	32.3976	53.0339	42.402	74.4005	95.2587	84.0887	122.846	63.3842	63.0824	68.8146	72.2411	107.653	106.554	99.2002	151.916
Acot3	26.2347	36.5952	34.2005	36.9634	30.4678	21.9726	26.7173	21.4082	1.03991	1.47764	1.61526	2.04365	16.5756	5.75311	5.80902	16.6561	15.866	21.3107	24.8001	21.2774
Acot4	60.2726	91.6287	72.918	64.4342	56.983	61.5875	63.32	58.2855	17.1112	21.6721	18.7181	20.0959	27.6649	17.1584	19.3262	26.6304	45.7623	39.0253	49.7149	44.7282
Acot5	0	0	0.258117	0.143826	0	0	0	0	1.41805	3.1523	3.13551	3.86023	1.1673	1.71584	0.670272	1.45257	2.75361	0.799153	0.803705	2.74547
Acot9	58.6582	70.9384	67.6266	38.5455	48.4191	43.9453	56.9079	45.5787	116.942	134.564	135.302	179.501	87.5472	101.336	98.53	105.553	96.114	76.9851	96.9039	113.708
Acox2	122.16	187.902	142.093	106.431	136.199	104.25	162.174	110.908	16.2603	25.0214	27.9346	49.6153	73.7731	64.3945	42.3388	75.7272	60.0549	63.6659	74.7446	77.1018
Acox3	344.146	334.001	315.032	238.752	247.53	262.549	332.096	305.377	34.1278	36.35	30.69	41.6677	199.958	133.331	117.633	191.352	80.6413	75.7863	80.9446	104.785
Acp5	63.636	85.7172	89.5665	37.5387	68.8408	56.2948	73.6062	61.6003	18.2456	15.9585	22.0436	15.4409	36.4196	26.646	23.3478	32.1502	62.1528	44.7526	65.1001	48.9608
Acp6	55.1602	71.9236	67.6266	46.7436	48.2544	47.9549	53.969	49.8603	11.7226	8.76735	9.69158	8.62874	32.2174	29.7749	22.2307	35.1522	28.3228	27.5708	29.9667	34.0895
Acpp	11.1666	6.05228	6.32386	9.34871	7.2464	7.85882	8.54954	7.1821	34.3169	17.6332	8.07632	17.7116	12.8403	9.38666	13.5171	10.2648	7.99857	8.79068	9.07039	11.897
Acsbg1	0.269074	0.563003	0	0.143826	0.329382	0	0.801519	0.138117	8.2247	6.40312	6.17601	7.72045	5.1361	7.06523	4.58019	2.22727	2.62248	2.79704	3.21482	3.54623
Acsf2	34.4415	32.7949	32.7808	63.1397	34.5851	34.4826	34.7325	37.0154	22.9724	20.5885	25.6542	25.205	68.2868	66.1104	58.5371	75.4367	73.0361	90.4375	84.0446	117.712
Acsf3	69.5557	102.889	94.4708	66.8792	72.7933	70.4086	95.5144	76.7932	25.2413	27.5827	25.4642	29.6329	30.6999	23.719	29.7154	30.9881	44.7133	42.4883	43.2853	50.3335
Acsl1	278.626	271.367	331.68	385.742	309.619	306.815	359.214	265.461	114.768	121.561	119.91	182.566	141.943	131.817	131.262	135.283	180.82	158.765	180.489	254.985
Acsl4	71.3046	48.6997	44.9123	71.7693	46.7722	58.0591	47.5568	49.8603	252.791	221.646	181.195	249.098	217.467	303.502	285.759	206.362	195.637	279.437	228.482	363.088
Acsl5	112.608	119.638	123.638	112.76	122.365	122.854	122.232	115.88	286.352	264.104	260.628	226.845	221.903	240.016	240.292	217.885	245.202	247.471	241.226	233.021
Acsm1	244.857	326.964	296.447	182.228	242.095	206.414	293.089	205.38	32.4261	34.0843	31.3551	31.1089	44.1238	39.969	39.546	53.0672	82.0837	86.7081	82.7817	99.8663
Acsm2	6838.79	6090.14	6540.94	5807.99	6470.87	7020.18	7413.25	6222.87	785.317	1068.34	838.037	1004.68	678.783	404.939	621.119	648.814	1819.74	1350.17	1551.5	2106.92
Acsm3	811.527	1018.47	756.541	633.555	1058.14	843.46	1134.82	656.195	79.4109	96.8348	105.467	87.6498	183.382	108.905	84.0074	175.18	79.199	68.8603	78.0742	201.792
Acsm5	133.73	145.536	139.383	119.951	120.554	118.203	117.823	134.112	5.19953	4.53144	5.13084	6.47156	9.92201	6.6615	5.13875	12.5889	16.6528	16.9154	23.5371	26.8827
Acss1	502.361	481.086	511.588	598.03	435.113	495.908	416.79	478.162	164.021	121.856	103.947	210.382	138.208	118.09	151.928	138.188	144.105	171.685	165.104	164.499
Acss2	346.567	422.252	371.43	278.016	319.5	291.258	391.008	341.978	25.0523	22.6572	22.1386	26.5674	100.854	62.174	67.2506	107.296	61.1038	84.0443	84.1594	67.3783
Acss3	16.4135	9.1488	11.3571	19.9919	12.0224	15.7176	11.622	14.2261	1.51259	1.87168	2.28037	1.70304	2.68478	0.706523	1.67568	2.0336	4.3271	5.32769	4.01853	5.94851
Acta2	31.4817	26.3204	23.3596	32.7924	25.033	25.1803	28.9883	21.4082	261.016	144.119	150.695	113.877	45.8747	50.2641	55.7443	31.085	78.8056	54.4756	59.3594	109.475
Actb	645.643	795.805	641.937	398.687	544.468	464.793	630.128	474.571	1930.16	1713.18	1967.11	1920.46	1017.88	1304.64	1147.95	966.345	1311.9	970.172	1197.87	1142.11
Actg1	999.61	1311.09	1325.43	926.961	961.465	933.275	1156.06	955.495	2485.47	2305.81	2421.95	2737.81	1359.78	1823.13	1829.51	1565.97	2246.03	1777.05	2034.41	1976.05
Actn1	37.8049	27.4464	31.4903	39.6961	34.091	37.5299	39.2744	32.5957	330.123	316.314	310.036	270.67	255.521	359.721	357.925	252.456	140.041	143.981	122.163	134.528
Actr8	42.3792	57.7078	57.9472	41.1343	47.925	42.5018	53.4346	34.115	21.2708	24.3318	25.0841	31.4495	33.9683	33.2066	32.3965	35.3458	34.7479	34.4968	27.4408	39.8093
Acvr1	11.5702	9.28955	8.3888	9.78019	12.1871	11.8684	11.3549	10.635	25.5249	34.5768	32.7804	34.0608	20.6611	26.1413	21.7838	18.6897	15.866	17.4482	16.6482	13.1554
Acvr2b	3.49796	3.80027	3.61364	3.02035	5.59949	3.0473	3.60684	5.24846	1.98527	2.0687	1.80529	2.8384	2.21786	2.72516	3.6865	2.22727	1.83574	1.99788	1.83704	2.28789
Acvrl1	26.1002	15.6233	15.8742	15.5332	18.4454	13.793	14.6945	11.3256	40.4618	28.7648	32.8754	29.5194	26.0307	28.0591	26.9226	21.8854	18.8819	20.5116	16.5334	18.3031
Acy1	107.63	165.241	131.123	64.7218	107.049	87.8905	109.942	100.687	11.1553	11.6241	11.1168	11.3536	46.8086	44.3091	38.6523	57.328	28.0606	26.6384	28.589	27.7978
Acy3	2101.6	3118.61	2666.99	1316.59	2138.84	2100.07	3012.51	2248.27	102.951	97.8199	135.872	105.929	355.792	210.342	231.914	321.792	472.571	529.306	670.635	701.695
Acyp2	25.9657	27.7279	28.3929	19.9919	24.2095	17.963	23.1105	22.0988	9.83183	10.7375	8.5514	12.489	10.7391	7.16616	8.15497	10.9427	14.5548	12.1205	14.926	16.5872
Ada	1.0763	1.82976	2.06493	1.86974	2.14098	1.12269	0.935106	2.07176	8.69739	4.72846	4.84579	5.56327	6.53686	7.46896	7.03785	9.10276	3.40923	2.93023	2.75556	4.57578
Adal	22.7368	26.3204	26.7151	25.7449	22.2333	24.3784	27.6524	21.1319	9.07554	10.836	9.97663	13.1702	10.7391	9.1848	7.81984	8.61857	17.5706	15.3171	16.3037	17.2736
Adam10	126.196	73.8941	80.6615	97.9457	96.5088	94.6267	88.5679	86.047	170.355	166.284	148.509	133.859	147.313	161.996	161.312	127.632	131.386	132.26	125.837	141.506
Adam12	3.6325	1.97051	1.5487	2.87653	4.77603	4.65114	2.27097	1.93364	45.7558	20.9825	31.9252	13.5108	5.95321	7.87268	3.90992	1.74308	21.5044	22.1099	18.1408	16.816
Adam19	3.09435	2.25201	1.29058	3.30801	2.30567	4.0096	1.87021	1.79552	21.1762	12.7077	16.8177	11.4671	4.90264	6.6615	6.36758	3.38933	6.81846	7.99153	5.51112	5.94851
Adam1a	2.28713	1.40751	1.16153	4.17096	3.29382	3.68884	2.0038	3.31481	1.60713	1.77317	1.71028	2.95194	1.40076	1.11025	0.223424	1.16205	1.57349	3.59619	1.14815	1.37273
Adam28	0.672685	0.703754	0.645292	0.862958	0.164691	0.962305	0.133587	0.276235	0.567221	0.689567	1.52025	1.36243	1.05057	1.71584	1.00541	1.45257	1.04899	0.266384	0.45926	0.686367
Adam8	0.403611	0.281501	0.129058	0	0.164691	0.160384	0.40076	0.414352	22.8779	19.9974	22.1386	8.85581	41.5557	40.1709	37.8704	31.2786	11.0144	5.0613	7.34816	5.26214
Adamts1	25.562	17.5938	15.358	19.9919	25.8565	18.1234	19.9044	25.8279	371.246	364.682	302.339	352.302	193.654	250.311	241.186	173.146	131.78	126.799	110.452	152.03
Adamts12	1.34537	0.140751	0.387175	0.719132	0.823454	0.481152	0.534346	0.552469	4.72684	3.1523	3.13551	1.47597	1.40076	1.21118	1.11712	0.677865	2.75361	1.33192	2.52593	0.915155
Adamts15	15.8754	6.89678	10.7118	12.9444	13.1753	15.7176	20.1716	15.0548	5.01045	3.74336	3.42056	3.40608	7.70415	8.68014	4.80361	4.26087	6.42508	13.5856	12.4	9.95231
Adamts16	0.941759	2.11126	1.80682	2.7327	3.12913	2.40576	1.87021	1.79552	0.850831	0.788076	0.570093	1.70304	1.28403	0.706523	1.78739	1.06522	2.09799	1.86469	1.95186	1.60152
Adamts2	3.90157	2.53351	1.80682	2.87653	4.94072	4.49076	4.27477	4.28163	27.9829	14.6779	23.5638	15.5544	8.98818	15.1398	10.6126	5.71344	10.4899	8.92387	8.03705	11.325
Adamts4	0.538148	0.563003	0	0.143826	0.164691	0.160384	0.133587	0.276235	33.5606	16.2541	21.5685	15.1003	20.0775	38.7578	24.6883	12.8794	4.45822	6.26003	2.64075	6.1773
Adamts9	11.9738	8.72654	9.42127	12.0814	13.0106	14.595	11.4884	13.5355	26.8485	20.5885	20.9984	17.8252	22.5288	26.2423	30.0505	16.4624	15.6038	15.4503	15.5	16.816
Adamtsl4	2.69074	0.844504	1.80682	2.01357	2.47036	1.76423	2.80532	1.93364	19.6637	13.8898	13.8723	14.7597	19.0269	31.4907	26.9226	20.2391	6.16283	6.7928	7.57779	7.09245
Adamtsl5	1.21083	0.281501	0.645292	0.719132	1.97629	1.12269	1.73663	1.51929	4.06508	3.1523	2.4704	1.5895	4.20227	2.92702	3.23965	2.71146	2.88473	3.06342	2.41112	2.51668
Adap2	42.9173	41.3807	40.1372	54.5102	43.9724	48.9172	41.4118	48.4792	9.17007	10.1465	8.07632	12.0348	22.2954	16.0482	16.3099	23.4348	29.8963	36.4947	32.263	33.5176
Adck1	20.4496	25.6166	25.8117	19.848	20.9157	20.8499	23.5112	18.2315	11.2499	10.1465	11.3068	12.0348	9.68856	9.38666	10.3892	9.68379	13.2435	15.5835	16.4186	16.5872
Adck3	172.073	188.324	200.686	153.463	173.749	161.507	188.491	170.575	22.0271	18.5198	19.8582	25.4321	57.5477	34.115	36.3064	50.7431	49.3027	68.1944	65.3298	56.5108
Adck5	13.8573	18.1568	14.9708	14.8141	17.4572	12.8307	20.7059	12.983	5.01045	4.82697	5.22585	5.44973	7.82088	8.07455	6.25587	10.6522	11.0144	11.9873	12.2852	11.897
Adcy4	2.69074	2.39276	2.06493	2.44505	4.94072	2.56615	3.87401	3.1767	10.4936	8.17629	8.07632	5.56327	6.77032	6.76243	6.03245	5.32608	4.19597	5.0613	4.13334	4.1182
Adcy7	1.88352	0.985255	0.903409	1.58209	2.30567	1.76423	1.46945	1.79552	7.09026	2.56125	5.13084	2.61133	6.53686	7.46896	5.25046	3.09881	2.88473	2.13107	2.18149	1.83031
Adcyap1r1	2.42167	0.563003	1.03247	1.72592	2.30567	2.88691	0.801519	1.65741	11.8171	8.96437	9.31152	7.94752	1.63421	2.01864	1.56397	0.677865	4.58934	3.463	2.06667	3.43183
Add3	209.743	193.814	183.779	200.35	150.857	171.932	186.353	179.276	52.4679	56.84	53.7788	61.0824	70.5047	49.0529	57.6434	64.7846	90.869	92.0358	103.678	111.992
Adh1	410.069	600.865	526.558	266.942	418.315	399.677	530.472	397.087	64.9468	111.907	88.5545	111.038	195.172	143.727	132.267	200.745	225.534	246.539	278.312	223.298
Adh5	239.745	323.727	312.967	186.543	226.615	196.15	269.311	206.485	86.5957	86.8854	97.2959	108.54	179.18	176.025	173.936	221.565	131.124	128.264	142.026	141.849
Adh7	0.538148	0.422252	0.903409	0.287653	0.988145	0.801921	0.133587	0.414352	1.41805	2.46274	3.51557	3.74669	0.583648	1.31211	1.00541	1.16205	1.31124	0.665961	1.26297	1.25834
Adhfe1	420.025	542.594	520.235	377.4	442.524	404.328	481.58	436.727	36.5858	38.8127	34.5856	45.8686	114.979	63.688	72.1659	118.433	61.8906	70.0591	75.2039	86.4822
Adk	174.764	214.786	213.205	143.107	150.527	140.497	171.258	166.984	37.6257	45.4129	39.1464	42.0083	88.0141	56.8246	61.7767	81.0533	103.457	113.08	122.393	127.321
Adm	7.53407	6.75603	9.80844	6.61601	7.41109	7.21729	8.14878	5.93904	36.7748	43.1472	39.4314	44.2791	31.1668	33.5094	27.5929	27.9862	27.4049	25.9725	24.1112	28.141
Adm2	2.95982	2.95576	2.45211	2.15739	1.64691	2.72653	1.73663	2.48611	6.90119	10.1465	11.6869	14.9868	0.583648	0.504659	0.335136	0.48419	8.26082	3.06342	3.67408	2.40228
Adora1	6.45778	3.23727	3.0974	6.32836	5.10542	3.52845	2.67173	2.07176	24.7686	21.6721	24.419	29.7464	15.4083	24.1227	27.3694	17.1403	9.57206	11.4545	9.07039	14.8713
Adora2a	2.15259	3.09652	1.29058	1.15061	1.97629	1.76423	1.20228	2.48611	6.23943	3.84187	4.65576	3.40608	4.20227	6.9643	4.24505	3.19565	4.3271	4.26215	2.64075	2.85986
Adora2b	1.61444	1.26676	2.32305	1.00678	1.31753	0.962305	1.46945	2.20988	11.8171	10.1465	11.972	11.5807	7.70415	14.2314	14.1874	11.9111	5.90059	7.99153	8.03705	7.09245
Adra1b	1.74898	1.12601	1.93588	2.01357	2.30567	1.60384	1.73663	1.24306	3.11972	2.65976	1.99533	2.15719	6.53686	5.55125	2.01082	4.74506	3.93372	2.13107	3.21482	2.28789
Adra2a	0.941759	1.54826	1.16153	1.58209	1.15284	0.962305	0.801519	1.79552	4.15962	2.56125	3.23053	4.0873	2.45132	2.72516	1.22883	2.32411	4.06485	2.26427	1.60741	2.40228
Adra2c	1.47991	1.40751	1.29058	1.86974	1.31753	0.801921	0.801519	1.10494	0.0945368	0.0985095	0.380062	0.227072	0.700378	0.302796	0.55856	0.48419	0.524497	0.133192	0.344445	0.343183
Adrb1	1.88352	2.81501	2.19399	3.73948	3.95258	5.13229	2.13738	4.28163	1.51259	1.37913	1.71028	3.06547	1.05057	0.504659	1.22883	0.677865	1.57349	2.13107	1.95186	1.48713
Adrb2	8.74491	10.9786	10.3247	7.62279	9.71676	6.73613	7.61443	7.87268	3.68694	2.65976	2.94548	4.31437	8.40453	11.3044	9.49552	7.45652	4.3271	3.59619	4.01853	4.57578
Adss	126.868	143.003	134.866	131.601	118.577	112.59	133.052	113.809	145.87	168.451	169.603	168.715	235.21	270.396	270.678	243.741	171.51	192.063	195.645	179.942
Adssl1	6.99593	8.02279	9.42127	7.19132	7.41109	6.41537	6.27857	8.8395	2.36342	1.97019	2.28037	2.38426	2.21786	2.62423	3.12794	2.0336	1.44237	1.46511	1.14815	3.20304
Adtrp	122.16	138.921	146.739	87.8779	134.552	98.1551	152.689	103.588	20.2309	23.0512	19.8582	19.9823	65.2518	39.4643	34.2956	63.913	85.4929	79.1161	93.6891	73.2124
Aebp1	61.3489	37.0174	42.073	55.517	44.3018	51.9645	43.95	52.8989	125.45	110.528	112.783	67.0998	80.5434	96.7936	89.2579	62.8478	73.1673	91.1034	73.9409	70.5814
Aen	23.2749	34.2024	27.2313	24.019	19.2688	25.5011	31.3928	24.5849	54.5478	70.7298	63.8504	69.0299	132.838	156.949	148.8	161.719	66.4799	71.7906	75.4335	68.1791
Aes	506.397	705.724	658.714	549.704	599.145	604.648	697.455	657.438	278.884	247.16	228.322	226.05	342.251	312.283	354.686	407.107	410.025	401.042	444.908	369.837
Afap1l1	51.6622	54.3298	56.9148	40.7028	57.8065	52.2852	60.6483	48.0648	29.9682	19.7019	22.7087	26.4539	26.7311	25.3339	22.5658	28.3735	25.4381	30.6342	28.8186	25.51
Afap1l2	13.9919	12.3861	8.64691	15.3894	14.3281	16.1988	13.6258	9.66821	17.962	19.3079	19.3832	10.8995	27.3147	26.0404	19.3262	23.7253	18.3574	19.7124	20.8963	18.1887
Aff2	0.134537	0.281501	0.129058	0.719132	0.329382	0.641537	0.267173	0.828704	3.68694	4.72846	2.94548	4.54144	0	0	0.111712	0.774703	1.83574	1.06554	1.37778	0.915155
Afm	41.5719	39.1287	36.0073	41.8535	39.0317	34.3222	36.202	36.463	6.52304	5.91057	5.89096	6.81216	19.1437	8.78107	9.60723	15.0099	6.55621	8.25791	7.80742	8.2364
Afmid	118.931	120.201	132.543	70.1872	102.273	104.089	130.781	115.88	10.5881	11.4271	11.6869	12.3754	49.3766	23.719	27.8163	41.9308	26.7493	36.4947	39.1519	36.0342
Afp	1.34537	2.67426	3.35552	3.45183	2.30567	2.56615	1.60304	1.93364	14.1805	15.269	19.0981	9.08288	1.05057	2.62423	2.90451	2.42095	2.62248	3.3298	4.93705	2.85986
Aftph	155.928	162.286	166.098	154.182	146.575	151.563	162.308	153.034	97.8456	102.844	102.522	107.519	99.9205	96.0871	94.2849	96.5474	100.834	95.7652	98.741	93.689
Agap2	1.34537	0.703754	1.16153	1.00678	0.823454	1.44346	0.935106	0.828704	2.36342	1.57615	1.80529	1.5895	3.61862	4.54193	1.8991	1.74308	1.04899	0.532769	0.114815	1.37273
Agbl3	12.5119	13.6528	16.2614	15.3894	19.2688	14.9157	12.6907	17.679	3.49786	3.64485	3.42056	4.31437	7.00378	5.85405	6.25587	9.00592	6.55621	8.12472	7.46298	6.86367
Agbl5	31.3471	33.0764	30.3287	27.4708	31.2913	32.8788	27.786	35.6343	13.2352	11.4271	11.2118	12.1484	17.8596	14.837	13.964	16.0751	17.5706	22.9091	15.8445	15.7864
Agmat	2.82528	2.67426	3.48458	2.58887	3.12913	2.40576	2.13738	2.90046	0.0945368	0.394038	0.0950155	0.227072	1.86767	0.605591	1.00541	1.35573	0.393372	0.399576	1.4926	0.457578
Agmo	12.9156	12.9491	14.1964	8.62958	8.8933	6.73613	9.08389	9.80632	2.8361	1.77317	1.80529	2.49779	2.10113	1.81677	1.22883	2.32411	4.98272	6.52642	5.05186	5.26214
Agpat3	477.876	504.591	521.912	444.999	512.847	485.804	529.938	504.542	206.563	232.482	209.034	238.653	301.046	255.358	247.777	280.539	380.916	353.892	398.868	402.554
Agpat4	5.11241	4.36327	3.48458	3.02035	3.6232	4.16999	3.87401	4.41975	15.0314	10.5405	11.3068	8.5152	5.01937	9.1848	6.70272	6.77865	7.0807	8.5243	6.20001	5.71972
Agpat9	18.7006	20.4089	20.1331	21.1425	17.9513	18.1234	19.6372	13.9498	45.4722	57.3325	62.3302	54.6108	23.8128	21.9022	19.773	21.2075	39.2061	26.9048	27.0964	31.2297
Agps	587.792	377.212	404.856	479.805	408.433	537.447	512.572	537.967	133.486	155.547	139.673	130.794	183.499	148.269	147.572	178.569	152.891	165.025	181.178	179.256
Agrn	75.7444	44.3365	49.9456	75.6526	83.0042	84.2017	68.2627	83.0085	89.5264	117.423	115.349	85.0385	259.607	241.429	285.201	250.035	147.384	150.108	165.334	123.546
Agtr1a	84.7583	71.2199	85.9529	60.9824	75.5931	70.569	70.6673	61.3241	19.2855	17.3377	14.9174	16.4627	30.6999	22.205	17.4271	26.3399	52.5808	31.5665	47.3038	38.2077
Agtrap	159.023	154.967	176.423	180.502	179.678	196.631	187.556	182.315	82.4361	82.4525	81.3333	68.1216	95.1346	80.8464	87.0236	97.2253	101.49	96.9639	92.6558	78.3602
Agxt2	84.8929	119.497	110.99	68.1737	77.7341	87.7301	102.461	76.3788	13.7078	13.6928	12.542	15.668	29.4159	17.0575	22.7892	31.7628	16.915	22.6427	19.5186	25.1668
Ahctf1	61.0798	45.744	45.4286	47.4627	40.8433	45.3887	53.5682	45.8549	97.0893	119.295	121.81	125.798	78.6757	93.8666	90.0398	74.9525	67.9223	66.8625	59.3594	58.4556
Ahcy	669.591	853.372	833.072	549.704	605.239	565.354	733.524	676.36	186.616	194.261	201.718	213.107	343.185	234.061	238.84	358.591	263.428	246.272	306.212	274.775
Ahcyl2	401.459	350.751	374.786	423.856	335.475	419.244	454.729	411.451	117.604	131.313	117.819	131.475	176.495	159.472	163.881	193.095	164.692	160.097	169.123	198.703
Ahnak	90.0053	50.6703	54.4627	136.491	86.6274	109.542	63.7208	91.5717	367.181	482.401	453.414	485.14	386.141	439.255	490.639	462.11	220.026	192.463	191.167	171.82
Aida	35.2487	33.2172	34.9748	36.6757	33.1029	32.3976	27.5188	34.8055	67.4993	67.282	62.9003	60.5147	58.2481	72.7719	68.8146	57.1344	52.3185	65.3974	66.0187	59.8283
Aifm1	161.444	232.52	183.005	173.455	160.409	139.053	172.594	149.443	56.2494	66.7894	62.5202	57.1086	84.0453	72.57	66.9155	76.1146	77.7566	77.3846	79.7965	88.1981
Aifm3	21.9295	29.1354	25.4245	15.3894	24.2095	19.7273	26.7173	24.1705	2.17435	3.1523	2.28037	2.38426	7.1205	4.03727	5.80902	8.81225	5.90059	7.45876	7.92224	5.37654
Aig1	18.1625	23.3646	30.0706	18.8412	24.7036	24.8595	25.7822	22.7893	15.2204	13.8898	15.8676	16.5763	11.9064	9.28573	12.4	12.2984	17.7018	16.649	16.0741	15.672
Aim1l	2.28713	2.81501	1.03247	0.862958	3.95258	2.56615	2.67173	1.79552	4.82138	8.57033	8.93146	9.53703	10.7391	9.48759	6.70272	10.4585	19.013	30.501	22.963	31.8017
Airn	3.76704	2.81501	3.48458	6.90366	3.45851	5.13229	2.27097	3.03858	1.03991	0.886586	0.665109	0.794752	1.1673	0.807455	1.22883	1.06522	1.18012	1.06554	1.37778	0.800761
Ajuba	26.7729	26.0389	23.3596	25.4573	25.1977	27.4257	18.3014	20.9938	58.2347	69.6462	74.5872	69.7111	60.4659	57.8339	66.9155	61.8794	71.4627	55.2747	49.2557	41.5252
Ak3	478.548	500.228	532.753	492.317	487.979	508.739	532.743	522.221	143.318	136.633	137.487	152.479	231.125	183.999	205.103	268.241	276.803	281.568	328.601	304.518
Ak4	690.175	746.12	743.247	664.19	682.973	654.688	696.787	819.864	35.5458	41.768	40.9517	38.9429	193.071	100.73	106.238	201.81	220.944	260.79	328.027	246.291
Akap12	20.7187	9.1488	9.29221	18.8412	15.3162	18.4442	13.3587	14.3642	314.051	330.105	260.533	313.473	713.451	903.845	1006.64	665.761	88.771	64.8646	55.3409	93.9178
Akap2	159.83	103.874	120.282	193.303	143.775	216.358	167.117	186.596	432.695	497.966	435.266	428.826	439.37	519.193	671.389	523.99	256.479	275.042	244.901	212.43
Akap7	27.311	25.1944	23.6177	26.0326	21.5745	21.8122	17.0991	21.1319	7.94109	6.99418	4.94081	12.2619	11.7897	10.295	9.60723	13.4605	12.1945	13.186	14.8111	14.6425
Akip1	26.6383	35.8914	38.7175	23.2999	30.3031	28.0672	34.0646	30.1096	17.5839	19.9974	19.4782	19.8688	15.1748	19.6817	20.6667	19.7549	19.6686	18.6469	17.2223	15.672
Akirin1	49.2406	50.6703	46.8482	44.5862	46.2781	40.5772	46.2209	40.054	84.0432	74.3747	75.9174	81.4054	70.9716	80.4427	73.7299	70.4012	61.4972	67.7948	56.7186	71.7253
Akna	3.90157	1.82976	2.19399	4.45862	4.61134	3.84922	2.53814	4.0054	10.3991	6.99418	10.6417	7.49338	5.60302	7.77175	6.36758	3.77668	5.24497	4.92811	4.47779	4.0038
Akr1a1	2393.68	3612.51	3547.3	2248.44	2447.96	2380.58	3113.23	2604.34	737.198	675.184	645.63	835.852	932.786	780.91	854.038	1130	1107.74	938.072	1078	1132.05
Akr1b10	30.5399	38.5657	36.6526	27.327	37.2201	34.8034	39.0073	32.3194	11.5335	10.048	9.88161	9.87764	25.3303	23.0125	23.7946	31.3755	15.866	17.8477	16.8778	18.0743
Akr1b3	10.3594	2.25201	11.099	18.1221	1.64691	0	10.8205	29.8333	93.8751	95.0617	73.0669	53.0213	14.3577	23.2143	24.8001	42.0276	41.3041	33.0317	50.9779	71.6109
Akr1b8	1.88352	1.54826	2.19399	1.72592	1.48222	2.08499	2.53814	2.20988	101.06	101.662	125.325	110.016	95.1346	168.455	160.642	121.241	104.637	113.879	98.2817	82.4784
Akr1c12	5.65056	5.63003	7.09821	5.03392	7.08171	3.36807	4.80912	5.52469	18.8128	20.884	20.9034	18.3928	12.8403	16.1491	12.6235	16.0751	4.45822	7.32557	6.8889	7.32124
Akr1c13	17.0862	24.9129	19.1006	19.4166	15.6456	11.3873	13.6258	12.1543	54.2641	55.7564	68.8862	56.8816	49.2599	57.8339	48.483	58.8774	32.2565	33.8308	37.2001	37.2926
Akr1c14	275.666	331.609	253.213	188.269	302.866	216.679	267.173	198.474	10.3045	17.5347	11.972	14.3055	109.376	81.1492	66.9155	119.692	16.6528	11.4545	19.863	26.8827
Akr1c18	23.4094	24.0684	17.8101	23.2999	36.8907	12.9911	26.8509	17.1265	2.07981	3.25081	3.61059	2.8384	30.1162	27.0497	16.6451	27.2115	0.131124	0.799153	0.574075	0.457578
Akr1c21	2246.77	3043.73	2881.49	1777.41	2240.45	2008.97	2554.44	2119.96	192.004	180.469	175.019	260.338	283.069	91.848	123.442	339.998	332.269	229.756	359.716	211.744
Akr1d1	59.1963	54.189	51.7524	50.9145	67.8526	50.0399	53.7018	45.8549	6.14489	9.45691	6.36604	8.74228	19.2604	9.89132	13.182	17.7213	4.06485	5.32769	6.77409	8.46519
Akr1e1	106.15	115.979	120.282	87.8779	95.5207	97.3532	109.007	97.2345	26.1867	23.9378	27.4595	20.0959	79.1427	62.4768	69.2614	89.5751	79.3301	92.8349	82.6668	76.6443
Akr7a5	314.144	518.807	476.613	270.106	362.155	345.467	466.618	374.022	56.8166	45.4129	49.5981	66.9863	128.869	93.9675	101.099	156.781	145.941	143.848	161.774	153.403
Akt1	96.4631	117.245	111.506	104.849	108.861	113.873	118.758	116.571	209.21	197.216	202.573	214.47	141.009	152.205	164.887	147.194	186.721	184.871	177.849	173.308
Akt3	15.3372	6.33378	8.64691	16.8277	13.5046	17.8026	10.2862	13.9498	32.6152	24.6274	21.8536	24.5238	18.7935	17.9659	18.991	15.8814	22.4222	20.3784	18.4852	20.1334
Alad	93.5032	119.92	114.217	76.6594	93.0503	90.9378	107.003	103.312	31.8589	28.1737	34.3956	27.3622	53.2287	54.5032	62.6704	67.0118	63.333	74.9872	78.5335	67.7215
Alas2	11.1666	33.6394	26.586	15.1018	9.88145	9.62305	28.3204	20.1651	4.72684	3.54634	5.79595	6.35802	0.233459	0.100932	0	0.193676	8.1297	10.2558	17.1074	13.9561
Alcam	29.06	23.5054	26.3279	26.7517	21.5745	20.8499	27.3852	24.4468	47.1739	50.8309	38.9564	49.3882	33.0345	38.3541	33.0667	29.6324	31.4698	34.7632	31.8038	34.6615
Aldh16a1	54.7566	69.3901	73.1761	47.8942	57.1477	53.2475	75.0756	56.0756	20.609	18.5198	19.0981	17.8252	28.7155	25.132	27.5929	35.9269	30.0274	30.1014	28.1297	30.4289
Aldh18a1	4.03611	3.23727	2.58117	5.89688	2.79974	2.08499	2.80532	1.93364	24.296	24.9229	27.8395	20.8906	4.55245	6.45964	6.81443	3.97035	26.356	15.4503	13.3185	11.0963
Aldh1a1	5.38148	4.78552	6.32386	3.73948	4.44665	2.72653	4.14118	4.41975	6.4285	12.6092	10.7368	18.847	101.555	108.805	82.3317	135.476	52.7119	59.4037	71.0705	58.6843
Aldh1a2	3.36343	2.81501	2.96834	2.7327	4.77603	3.52845	4.27477	2.62423	155.324	94.8647	123.52	33.9473	70.8549	114.76	79.8741	38.3478	56.3834	47.15	40.989	31.2297
Aldh1a3	0.672685	0.985255	0.387175	0.431479	0.988145	0.962305	1.46945	0.690586	1.70166	1.77317	2.09034	2.04365	1.63421	3.33075	1.67568	1.16205	0.393372	0.532769	0.574075	0.571972
Aldh1a7	8.3413	9.00805	10.4537	15.3894	4.77603	5.13229	10.9541	9.11574	11.2499	23.8393	15.3925	25.9998	85.913	74.4877	59.6542	91.6087	114.471	132.659	138.467	159.695
Aldh1l1	459.04	634.926	572.503	425.726	420.62	418.923	541.56	482.72	139.158	143.824	128.556	188.016	355.325	308.751	303.298	376.215	157.349	216.304	214.704	247.092
Aldh1l2	4.84333	2.67426	3.74269	5.75305	4.61134	3.52845	3.07249	4.69599	10.6827	14.6779	15.2975	10.7859	6.42013	4.34007	8.82525	6.3913	23.9957	14.9175	16.763	10.7531
Aldh2	752.197	1082.23	968.713	686.914	666.668	612.828	881.003	726.635	314.429	327.544	305.57	371.376	769.248	772.129	682.002	804.045	443.986	484.819	459.834	498.531
Aldh3a2	300.556	324.853	343.941	316.706	272.234	293.343	372.974	316.289	94.915	110.035	92.7351	111.947	142.644	138.075	155.95	149.324	207.307	203.384	223.66	271.572
Aldh4a1	621.158	676.87	644.26	586.668	566.372	579.308	692.646	622.633	98.8855	98.9035	84.9439	95.0297	247.467	160.583	175.946	256.33	164.823	178.611	198.63	170.333
Aldh5a1	103.459	114.571	102.86	117.938	99.4733	103.448	105.801	96.4058	20.42	23.5438	21.3785	29.9735	51.0108	38.9597	41.11	52.4861	40.2551	45.6849	48.9112	54.4517
Aldh6a1	1439.55	1403.14	1377.05	1220.8	1151.02	1222.61	1351.76	1190.43	197.015	246.865	196.682	279.866	591.702	427.043	458.466	576.089	364.787	373.204	421.256	542.23
Aldh7a1	399.575	555.684	505.135	352.662	347.662	359.902	467.687	391.424	112.688	116.044	109.078	116.034	244.899	188.743	190.357	254.006	183.049	183.539	195.875	183.374
Aldh8a1	418.948	532.46	494.036	331.232	385.047	365.355	481.179	381.204	40.5563	92.4019	47.9828	66.078	131.554	66.1104	63.0056	123.468	189.081	189.666	239.734	251.325
Aldh9a1	670.533	780.04	773.834	576.024	561.76	547.391	751.825	577.468	135.188	148.355	135.112	159.291	277.7	210.746	227.892	287.028	288.211	323.524	337.671	352.335
Aldob	6755.78	9627.91	8966.33	5938.73	6063.42	5694.76	8030.16	6698.96	1144.27	1763.42	1366.8	2466.68	4425.57	2933.89	3202.34	4833.47	2757.28	4217.93	3976.16	5661.49
Aldoc	12.781	14.6381	7.48539	10.6431	9.05799	8.98151	8.14878	6.90586	3.97055	3.05379	3.51557	2.95194	4.66918	4.7438	3.90992	2.32411	1.96686	3.19661	3.10001	4.91896
Alkbh1	3.49796	3.65952	3.74269	4.31479	5.76418	3.68884	4.54194	5.38657	8.2247	7.09268	9.31152	8.74228	7.58742	8.78107	6.59101	7.06917	5.11384	5.19449	5.97038	3.88941
Alkbh2	2.82528	2.53351	2.45211	2.58887	4.44665	2.88691	3.20608	3.45293	4.25416	5.51653	6.17601	6.24448	5.1361	4.94566	6.36758	7.166	4.45822	5.59407	3.55927	4.69017
Alkbh6	11.1666	13.6528	13.293	10.2117	10.7049	9.30228	11.4884	11.4637	13.4242	11.7226	13.3022	12.716	23.9296	26.4441	24.0181	30.6008	26.2248	25.5729	24.3408	27.4547
Alkbh7	13.0501	15.7641	14.9708	12.0814	14.8222	13.6327	13.893	16.1597	7.65748	5.221	5.5109	5.6768	7.00378	6.6615	7.4847	11.6205	9.44094	12.5201	12.1704	12.469
Alms1-ps2	0.807222	0.844504	0.645292	1.29444	1.8116	1.28307	0.667933	1.38117	0	0.0985095	0	0	0.233459	0	0	0	0	0.532769	0.45926	0.228789
Alox5	0.538148	0.563003	0.258117	0.287653	0.329382	0.320768	0.133587	0.276235	0.661758	0.492548	0.950155	0.227072	14.9414	22.4069	16.9802	19.3676	0.393372	0.665961	0.114815	0.114394
Alox5ap	1.74898	1.97051	2.32305	2.01357	1.31753	1.28307	1.87021	2.07176	10.4936	5.221	8.64641	3.74669	4.43572	7.36802	5.5856	3.00197	5.90059	6.92599	5.05186	4.34699
Aloxe3	0	0	0	0	0.164691	0	0	0	1.7962	1.67466	1.33022	1.70304	0.933837	2.11957	1.78739	1.35573	0	0.133192	0.114815	0.686367
Alpl	566.67	424.786	516.879	465.566	475.298	503.606	546.102	514.763	141.616	106.39	112.878	134.54	310.617	132.322	133.384	242.579	487.388	421.82	492.901	570.371
Als2cr12	4.30519	4.08177	3.35552	3.73948	7.08171	5.61345	2.53814	3.45293	0.850831	1.37913	1.99533	0.794752	3.26843	2.01864	1.22883	2.0336	1.44237	3.06342	3.55927	4.23259
Amacr	286.968	383.405	363.945	251.696	272.563	327.184	385.397	331.205	15.315	16.3526	15.0125	17.7116	50.5439	36.6383	38.9875	57.6186	48.3848	56.3403	66.8224	59.0275
Amd2	92.696	91.2065	88.9213	9.63636	89.2624	94.1455	75.8772	84.804	62.2998	236.226	226.422	112.06	77.6252	156.041	156.285	153.972	185.016	166.757	165.219	159.466
Amdhd1	3.09435	3.65952	2.58117	2.7327	1.48222	1.44346	1.87021	3.45293	0.189074	0.492548	0.380062	0.794752	0.233459	0.504659	0.223424	0.581027	0.131124	0	0.114815	0.343183
Amdhd2	58.5236	88.1099	82.0812	50.1954	63.5707	55.8137	66.5261	59.2523	15.8822	11.1316	12.447	18.1658	21.9452	22.4069	19.3262	27.4051	28.4539	23.0422	23.8815	25.3956
Amica1	1.0763	0.844504	0.774351	0	0.823454	0.320768	0.534346	0.276235	1.60713	1.18211	1.42523	2.49779	1.63421	2.62423	3.01622	1.35573	0.393372	0.399576	0.114815	0.571972
Amigo1	21.2569	18.1568	18.5844	23.0122	23.5508	21.3311	22.9769	22.9275	11.5335	11.8211	11.7819	9.7641	11.673	8.17548	9.16038	10.168	18.8819	13.186	17.9112	16.1296
Amigo2	2.5562	1.54826	2.71023	2.58887	3.29382	2.24538	2.40456	2.48611	11.9116	5.51653	5.22585	9.08288	4.31899	5.55125	5.5856	4.26087	4.72047	3.19661	1.60741	5.14775
Amigo3	0.807222	0.422252	0.258117	0.862958	1.64691	0.481152	0	1.10494	1.7962	1.18211	1.80529	1.70304	0.583648	0.908387	1.67568	1.06522	0.655621	1.46511	1.37778	0.800761
Ammecr1	2.42167	3.09652	2.19399	3.30801	2.30567	2.40576	2.0038	1.93364	8.31924	8.76735	9.12149	7.03924	6.53686	7.06523	5.69731	6.3913	6.29396	4.66173	6.54446	4.46138
Amn	108.437	122.312	139.77	92.9118	133.4	128.628	159.235	120.438	40.8399	30.932	31.7352	35.8774	56.3804	42.3914	41.11	64.3972	62.0217	57.4058	68.315	57.426
Amotl1	36.4595	12.2453	14.5836	39.2646	29.9737	42.0207	20.1716	32.0432	94.5368	69.0552	67.7461	63.0125	53.9291	54.2004	66.9155	50.8399	46.4179	47.15	42.0223	38.7797
Amotl2	53.4112	40.8177	41.4278	49.3324	58.9593	54.3702	36.4691	46.6836	117.415	116.931	127.321	113.536	148.947	162.097	136.4	139.737	110.013	75.52	88.2928	113.708
Ampd3	25.4275	23.5054	21.4237	27.6147	22.5626	30.7938	20.5723	21.1319	142.656	165.299	160.576	180.068	104.59	134.441	151.705	107.974	89.82	102.425	73.4816	76.5299
Amt	53.2767	65.0268	69.6916	48.9009	55.0067	44.266	60.3811	55.6613	9.83183	11.3286	11.2118	8.5152	38.2873	23.6181	22.7892	35.1522	27.5361	34.4968	36.3964	39.2373
Amz1	4.97787	5.34853	6.58198	7.62279	6.42294	6.41537	6.14498	6.90586	1.60713	1.67466	2.66043	1.70304	1.86767	1.21118	1.34054	2.22727	5.11384	3.99576	4.93705	4.23259
Anapc13	56.6401	72.3459	66.336	58.9688	50.066	55.6533	54.5033	54.8325	26.4703	26.4005	25.1791	17.8252	38.1706	37.1429	33.737	48.1284	34.6168	39.0253	30.6556	29.6282
Anapc15	9.14852	10.9786	12.1315	8.1981	11.0343	7.85882	9.08389	10.9113	15.504	18.1257	17.1978	17.1439	14.0076	13.7267	14.5226	15.2036	17.964	15.4503	15.9593	15.4432
Angpt1	33.0961	24.0684	26.8442	32.3609	22.2333	28.7088	18.1678	29.1427	10.6827	10.245	8.64641	7.94752	13.6574	7.77175	7.37299	8.61857	17.3084	16.1163	19.2889	20.1334
Angptl4	41.0338	35.1877	58.9797	60.5509	41.3374	50.2002	80.0183	46.5455	92.9297	93.8796	87.2242	75.3879	194.471	222.252	199.741	196.871	125.092	182.074	144.208	197.902
Ank	13.1846	11.2601	10.7118	11.6499	11.0343	12.8307	11.2213	11.6018	29.59	22.4602	24.324	29.4058	17.6262	24.2236	22.5658	14.4288	27.9294	29.0359	26.2927	19.3327
Ank2	4.97787	4.64477	2.06493	6.32836	5.76418	8.01921	5.07629	4.69599	2.93064	3.94038	2.56542	3.29255	2.10113	2.82609	2.68109	1.45257	1.83574	2.66384	2.75556	2.51668
Ankdd1b	1.47991	2.39276	1.93588	2.01357	2.79974	3.84922	2.40456	4.0054	1.60713	1.97019	0.760124	1.93011	2.33459	1.21118	1.8991	0.677865	1.70461	1.46511	1.60741	2.17349
Ankib1	226.426	191.702	199.912	227.102	219.533	238.491	226.162	219.606	77.6147	88.166	73.732	80.6106	104.356	81.9567	81.2146	93.8359	152.497	130.262	157.182	125.376
Ankrd1	0.672685	0.844504	0.516234	0.575305	0.658763	0.962305	0.133587	0.276235	19.3801	24.1348	27.9346	15.1003	11.7897	17.3603	14.1874	11.2332	3.54035	7.05918	5.62594	1.83031
Ankrd13c	355.043	344.558	374.269	374.955	333.664	359.421	354.138	371.259	86.0285	90.6287	89.5996	92.1913	142.644	101.84	106.462	151.067	151.317	141.85	187.493	136.587
Ankrd13d	0.538148	0.844504	0.903409	0.575305	0.494072	0.962305	0.667933	0.276235	2.26888	0.689567	0.665109	0.794752	1.75094	1.21118	2.01082	1.35573	1.04899	1.46511	0.344445	0.686367
Ankrd16	4.84333	6.19303	6.8401	5.60923	8.72861	7.85882	8.41595	8.28704	4.25416	4.72846	3.7056	5.33619	4.08554	2.72516	5.13875	3.87352	4.85159	5.46088	6.0852	4.23259
Ankrd24	11.9738	10.8378	10.3247	14.095	12.6812	10.425	10.1526	13.8117	3.68694	2.46274	3.0405	3.06547	5.83648	4.34007	4.46848	5.90711	6.29396	5.72726	3.90371	5.60533
Ankrd34b	2.01806	1.97051	1.80682	3.16418	1.31753	1.44346	1.73663	1.10494	0.850831	1.37913	1.14019	1.02182	0.700378	1.21118	2.01082	0.968379	0.655621	0.133192	0.574075	0.915155
Ankrd42	10.6284	12.6676	10.97	8.1981	11.8577	8.50036	12.29	9.53009	3.5924	5.12249	4.46573	4.31437	8.52126	4.64286	5.92073	6.58498	7.47408	6.12684	5.97038	5.94851
Ankrd50	13.1846	9.4303	9.42127	13.5197	10.5402	12.9911	12.0228	12.8449	36.0185	31.9171	27.2695	32.2442	18.56	17.5621	18.7676	16.5593	15.3415	15.9831	15.8445	11.7826
Ankrd55	0.134537	0.140751	0	0	0.329382	0.320768	0.133587	0.138117	1.13444	1.67466	1.80529	1.36243	0.583648	0.504659	0.111712	0.48419	0.524497	0	0.22963	0.343183
Anks3	18.5661	25.4759	26.9732	24.3066	21.7392	22.9349	23.912	24.4468	11.439	13.2988	14.7274	12.6025	13.4239	10.9006	12.0649	14.5257	17.4395	16.1163	13.8926	15.2145
Anks4b	72.3809	77.6944	74.0795	61.4138	47.925	56.1345	56.7743	60.2191	15.504	32.9022	25.2741	21.7989	54.6294	31.9954	36.7532	51.0336	60.4482	51.279	54.1927	62.4594
Ankzf1	16.1444	18.0161	19.875	18.2659	19.7629	16.3592	18.3014	23.7562	5.76675	7.09268	5.98598	9.30996	9.80529	7.97362	8.04326	8.81225	11.8012	11.8541	12.2852	11.0963
Anln	1.34537	1.26676	0.516234	2.58887	2.47036	3.36807	2.80532	1.24306	3.02518	3.44783	4.84579	2.72487	3.61862	4.64286	3.57478	5.03557	3.67148	3.86257	3.67408	2.63107
Ano1	3.22889	2.53351	1.80682	3.45183	4.11727	3.84922	2.40456	2.48611	4.6323	5.71355	8.74143	5.79034	6.3034	7.67082	6.59101	3.48616	2.22911	3.06342	2.06667	3.31744
Ano3	0.403611	0	0.258117	0.287653	0.329382	0.801921	0.133587	1.10494	0.0945368	0.0985095	0	0.227072	3.61862	3.63355	3.6865	5.22925	0.524497	0.799153	0.803705	0.571972
Ano6	131.039	94.1622	110.474	121.389	117.425	131.996	133.72	122.924	262.245	254.549	265.473	269.308	179.18	198.028	223.647	170.338	188.95	182.606	174.289	183.145
Anp32b	136.555	133.15	129.575	128.005	125.824	116.279	125.438	116.709	272.077	317.496	290.272	236.041	175.911	209.131	214.599	173.243	178.984	171.951	159.708	149.056
Anpep	205.707	142.44	159.774	178.488	180.172	202.726	237.65	178.724	22.5943	24.7259	28.5997	21.5719	225.522	141.91	135.618	180.893	111.456	118.807	135.023	97.1209
Antxr2	11.3011	7.17829	5.93669	7.33514	10.7049	9.46267	11.622	8.70139	23.4451	18.0272	20.5234	15.2138	16.4589	15.9472	12.1766	10.8458	14.0303	11.4545	18.7149	13.041
Anxa1	8.74491	7.60054	10.0666	5.03392	8.39923	6.25498	7.08009	5.66281	76.0076	36.547	51.4984	47.231	16.3421	27.7563	27.3694	18.496	34.6168	24.3742	23.7667	30.7721
Anxa13	10.763	11.4008	15.0998	5.4654	9.88145	11.2269	11.4884	14.5023	1.22898	1.37913	0.665109	0.56768	1.05057	1.00932	1.34054	1.16205	2.75361	2.39746	1.72223	2.74547
Anxa2	44.3972	43.9142	42.3312	34.0868	42.6549	35.4449	39.9424	31.767	496.98	441.618	559.451	367.289	476.607	618.409	617.991	506.753	301.454	347.365	369.13	292.163
Anxa3	12.3774	12.5268	11.6153	9.78019	11.0343	6.0946	8.01519	7.32021	180.754	194.359	222.336	149.413	134.356	180.264	159.748	166.271	108.046	91.7694	96.5595	103.298
Anxa4	99.1538	114.29	97.181	99.0963	83.9923	93.0228	87.232	87.152	149.274	134.958	132.072	134.881	181.748	218.921	205.662	190.674	215.699	218.302	225.152	276.263
Anxa5	99.4229	127.379	115.378	99.9593	105.732	97.3532	105.266	102.621	240.313	214.16	221.481	211.858	192.721	236.281	262.076	213.528	200.882	223.23	189.674	219.866
Anxa6	52.3349	59.9598	55.3661	50.0516	44.3018	56.776	54.3697	48.0648	93.2133	83.142	92.3551	76.8639	62.2169	74.4877	88.1407	69.1423	90.4757	89.7715	84.2743	71.6109
Anxa8	0.403611	0.563003	0.129058	0.143826	0.494072	1.12269	0.267173	0	0.189074	1.28062	4.84579	0.794752	1.40076	1.71584	1.00541	1.16205	0	0.133192	0	0.686367
Aoah	106.419	86.1394	105.183	68.1737	99.6379	93.1832	106.736	86.5995	21.0817	29.5529	20.4283	27.5893	44.8242	24.8292	22.901	37.1858	62.8085	49.6807	45.4668	53.4222
Aoc1	2.28713	2.39276	2.32305	2.30122	3.6232	2.08499	3.07249	3.59105	7.46841	8.86586	12.162	5.22266	18.7935	11.6072	16.5334	16.0751	13.1124	13.0528	12.7445	5.71972
Aox1	0.134537	0.281501	0.258117	0.862958	0.164691	0.481152	0.40076	0.276235	0.661758	0.788076	1.99533	0.794752	1.51748	1.11025	0.55856	0.871541	1.96686	1.86469	1.03334	1.25834
Ap1b1	108.84	143.566	134.995	119.376	92.0622	103.448	132.785	114.085	76.6694	71.7149	78.6728	78.6805	76.9248	68.9364	70.602	73.8873	71.3315	86.0421	84.5039	91.6299
Ap1s2	5.65056	4.36327	4.6461	7.19132	6.91701	6.57575	3.87401	4.69599	20.9872	15.1705	15.2975	18.6199	20.7779	26.2423	26.2523	12.6858	11.2767	11.5877	7.69261	14.8713
Ap2b1	104.132	119.92	105.957	115.349	96.0147	114.675	117.69	114.499	179.809	192.291	183.665	222.19	136.69	162.601	169.69	151.067	148.301	162.494	167.974	171.935
Ap3s1	38.074	41.5215	37.2979	33.0801	41.1727	37.3695	39.0073	31.6289	44.3378	53.2936	49.313	37.1263	65.4853	68.4318	67.2506	66.8182	67.5289	66.7293	63.2631	64.5185
Ap4m1	8.61037	12.9491	10.5828	12.2252	8.56392	11.0665	13.893	13.9498	5.95582	7.09268	6.93613	8.96935	7.93761	6.9643	7.81984	7.06917	6.42508	6.52642	8.15187	6.0629
Ap5z1	13.0501	13.0898	12.5187	10.6431	13.834	11.708	14.0266	13.5355	6.99573	8.17629	6.93613	4.42791	7.58742	5.85405	8.82525	6.3913	7.6052	6.52642	7.69261	4.34699
Apaf1	5.51602	3.65952	4.6461	6.0407	3.95258	6.25498	4.9427	4.69599	12.857	14.6779	17.3878	14.7597	23.6961	28.2609	29.8271	26.4367	8.26082	10.389	10.4482	11.2107
Apbb1ip	3.09435	2.81501	1.67776	2.01357	2.79974	1.76423	1.87021	2.07176	11.1553	7.68374	11.7819	4.65498	6.18667	7.26709	5.80902	3.09881	5.37609	5.0613	3.55927	2.97426
Apc	80.1841	46.0255	51.8815	128.149	71.8052	114.995	67.3276	87.0139	133.108	176.036	136.917	160.199	106.808	103.051	124.447	117.271	135.713	122.67	113.322	112.107
Apcdd1	3.6325	2.95576	2.71023	5.03392	1.64691	2.08499	2.67173	3.03858	2.45796	1.87168	2.66043	1.70304	1.51748	1.9177	1.22883	1.74308	1.04899	0.799153	0.803705	0.915155
Apeh	210.954	292.339	269.861	183.666	195.488	190.055	242.727	208.143	34.7896	33.6903	35.5358	34.9691	68.9872	51.1724	50.6055	70.498	63.5952	75.6531	77.1557	66.6919
Apela	23.0058	20.6904	18.3263	21.7178	21.2451	16.0384	16.164	17.4028	6.23943	7.48672	6.55607	6.69863	15.1748	15.7454	10.3892	14.8162	9.44094	9.45664	8.15187	10.6387
Apex1	15.0681	22.3794	21.8109	16.9715	16.9632	13.793	17.0991	14.2261	30.6299	36.35	44.5623	23.6155	24.0463	29.9768	30.3857	29.1482	29.5029	28.2367	30.5408	28.2554
Aph1c	55.1602	62.7748	61.4318	49.1886	55.3361	43.1433	62.3849	55.6613	18.9074	20.1944	20.9984	25.6591	29.0657	21.8013	21.4487	25.4684	33.3055	34.2304	32.1482	34.0895
Apitd1	0.403611	0.703754	0.645292	0.431479	0.823454	0.320768	0.40076	0.414352	1.32352	1.0836	1.71028	0.794752	0.583648	0.807455	1.11712	1.35573	2.36023	1.59831	1.95186	0.343183
Aplnr	11.7047	6.75603	7.61445	20.1357	14.8222	13.4723	6.81291	11.1875	3.97055	2.85678	5.70093	1.02182	1.75094	1.31211	0.893696	1.25889	3.14698	4.66173	4.01853	1.37273
Apoa1bp	72.3809	97.681	94.3417	66.5916	85.4745	68.8048	84.2931	73.6165	38.8546	30.932	32.8754	39.9647	61.6332	59.247	59.4308	76.3083	61.7595	55.8075	63.8372	60.8578
Apoa2	3.6325	6.19303	5.80763	4.31479	3.95258	3.52845	4.9427	3.45293	1.70166	1.57615	0.570093	0.681216	1.86767	1.21118	1.45226	2.13043	1.44237	1.99788	1.4926	1.94471
Apobec3	5.24694	3.51877	3.48458	5.75305	7.41109	6.25498	3.87401	4.69599	15.6931	13.6928	12.6371	12.1484	13.1904	15.7454	14.9694	9.58695	7.47408	7.19238	6.65927	9.03716
Apobr	1.88352	1.40751	1.29058	1.15061	1.64691	2.24538	2.13738	1.65741	9.45368	8.86586	6.55607	7.37984	5.95321	5.55125	7.93155	4.16403	4.45822	4.52853	3.21482	2.28789
Apoc1	0.403611	0.422252	0.516234	0.287653	0.164691	0.160384	0	0.276235	0.0945368	0.197019	2.18536	0.340608	0.583648	1.11025	1.22883	1.54941	0.262248	0.133192	0.22963	0.228789
Apod	0.403611	0.563003	0.129058	0	0.329382	0	0.267173	0	0.567221	0.788076	3.7056	2.27072	1.51748	1.11025	0.670272	0.48419	0.786745	0.133192	0.114815	0.800761
Apoe	321.409	283.894	286.252	219.047	233.367	218.443	238.185	241.843	167.897	123.432	140.053	138.628	213.498	220.839	153.157	184.67	122.077	95.3656	100.004	100.667
Apoh	4.30519	4.50402	9.42127	2.01357	5.92887	4.0096	7.61443	4.55787	0.850831	1.18211	1.61526	2.27072	4.78591	4.03727	2.23424	2.90514	1.31124	1.06554	0.803705	1.25834
Apold1	1.88352	0.563003	1.67776	1.58209	1.64691	2.08499	1.73663	2.48611	12.0062	8.86586	8.17133	17.0304	9.92201	17.9659	22.119	9.58695	3.93372	3.72938	3.67408	7.55003
Apom	106.015	151.166	159.387	94.4939	113.472	102.325	119.293	117.4	17.1112	22.7557	18.623	29.86	20.3109	10.295	15.1928	18.9802	29.5029	21.4439	28.0149	24.8236
Apoo	97.1357	139.062	128.284	99.6716	104.743	91.0982	109.14	90.0524	37.6257	35.1679	34.8707	40.5324	52.645	45.4193	52.5046	62.3636	51.6629	54.3424	56.1446	58.1124
Apool	47.088	63.6193	59.2378	43.1479	48.4191	37.8507	51.2972	41.1589	22.8779	21.3766	20.9984	22.3666	27.3147	22.7097	28.4866	28.3735	30.4208	38.2262	33.8704	37.0638
Appl2	31.3471	37.1582	35.233	33.2239	33.9263	33.6807	29.7898	37.2917	10.21	10.442	10.2617	13.2837	14.8247	11.0016	11.1712	14.6225	13.8992	14.2516	12.7445	14.2993
Aqp1	851.081	998.767	1023.56	565.237	814.89	622.451	796.71	674.979	96.6166	97.8199	119.625	107.746	413.339	354.17	306.203	375.925	150.924	120.006	176.471	101.353
Aqp11	50.5859	64.4638	61.6899	42.8602	50.066	49.0776	56.3735	46.4074	5.76675	5.41802	4.75078	5.56327	18.9102	18.4705	12.9586	18.3992	22.16	21.5771	25.4889	24.5948
Aqp3	162.117	139.202	148.288	141.957	148.386	171.611	158.968	182.591	73.266	61.864	48.743	99.5711	73.3062	79.7362	84.9011	93.6423	86.4108	71.5242	69.5779	112.45
Aqp8	0.269074	0.281501	0.129058	0	0.164691	0.641537	0.935106	0.276235	1.13444	0.591057	2.09034	0.454144	2.80151	4.54193	2.56938	3.00197	2.22911	2.66384	3.55927	1.60152
Aqp9	0	0	0.129058	0	0	0.160384	0	0	1.89074	2.16721	2.66043	3.51962	0.11673	0.302796	0.446848	0.290514	0.917869	0	0.114815	0.228789
Arc	0.807222	1.54826	1.16153	1.72592	1.15284	2.56615	1.73663	1.10494	3.5924	3.64485	4.46573	2.8384	4.55245	7.16616	8.93696	5.32608	1.18012	3.3298	1.4926	1.37273
Areg	0	0	0	0	0	0	0	0	0.850831	0.394038	0.85514	1.02182	2.56805	3.83541	2.68109	3.00197	4.72047	1.33192	1.26297	2.28789
Arf2	36.4595	28.5724	33.168	29.0529	25.5271	26.4634	28.7211	27.4853	82.6252	75.4583	77.4376	95.938	56.4971	68.9364	66.9155	62.8478	50.0894	45.4185	49.026	47.5881
Arf6	119.603	139.906	122.347	123.547	113.143	119.005	124.77	113.394	212.235	217.509	217.586	179.387	179.297	205.598	212.588	176.148	163.118	158.365	149.604	168.16
Arg2	2.28713	3.80027	3.48458	3.02035	3.29382	2.56615	3.07249	1.65741	31.3862	30.5379	33.7305	53.7026	86.7301	163.308	93.3912	83.3774	45.5001	43.9534	51.2075	120.686
Arhgap11a	5.78509	3.65952	4.38799	10.4993	9.38738	13.3119	4.80912	5.80092	30.1572	28.8633	8.93146	50.7506	20.6611	18.0668	17.9856	21.9822	21.6355	22.2431	17.4519	24.1372
Arhgap18	104.401	104.859	100.795	97.2266	89.0977	97.3532	101.526	87.152	37.8147	47.7771	33.3504	47.6851	68.8705	51.3743	61.3299	58.0059	58.4814	67.6616	64.8705	69.6662
Arhgap20	0.134537	0.281501	0.258117	1.43826	0.164691	0.160384	0.667933	0.138117	7.56295	8.76735	7.12616	14.0785	0.11673	0.100932	0.335136	0.0968379	0	0.399576	0.114815	0.457578
Arhgap23	16.4135	10.5563	10.1956	11.9376	16.1397	16.68	11.3549	14.2261	41.7853	39.0098	37.1511	34.515	23.6961	28.5637	26.1406	20.5296	17.7018	16.3826	17.3371	14.7569
Arhgap24	244.319	281.22	282.122	222.643	238.308	258.379	275.723	259.246	81.5853	81.1718	62.5202	87.1957	105.407	77.8184	82.7786	105.941	169.019	132.793	163.037	165.872
Arhgap26	17.4898	15.7641	13.164	19.2727	19.2688	19.2461	19.2365	18.5077	27.3211	35.6604	32.0202	31.563	25.2136	19.278	19.6613	21.2075	33.0433	29.7019	31.1149	27.2259
Arhgap28	6.59232	2.25201	5.67857	5.03392	4.11727	4.0096	3.33966	4.41975	16.9221	13.0033	16.3427	14.9868	4.43572	6.86337	5.25046	4.8419	5.11384	4.79492	4.01853	6.1773
Arhgap31	30.6744	15.4826	16.3904	29.9159	23.0567	22.7746	21.7746	24.9992	67.972	52.1115	50.2632	75.3879	41.2055	44.2081	44.3497	33.5059	25.4381	29.3023	22.8482	30.8865
Arhgap39	9.01398	9.85255	8.90503	10.4993	11.0343	8.66074	8.28237	8.14892	6.99573	6.2061	7.79127	6.47156	6.65359	5.14752	5.25046	5.03557	6.03171	6.65961	4.82223	5.83412
Arhgap42	97.4048	93.4585	94.4708	102.404	89.4271	91.2586	97.3846	96.9583	42.0689	61.1744	63.9454	54.0432	66.4191	50.5669	48.1479	52.8735	74.3474	78.983	78.6483	79.0465
Arhgdia	313.068	391.146	396.338	296.426	311.43	323.014	377.649	349.713	607.494	582.388	604.774	645.339	511.976	566.429	549.288	535.223	582.847	557.409	553.064	569.455
Arhgdib	15.3372	16.6086	16.6485	13.5197	14.6575	12.8307	14.5609	11.8781	43.3924	27.0901	38.7663	25.5456	29.0657	30.9861	25.9172	22.079	24.1268	28.9027	22.2741	24.7092
Arhgdig	0.538148	1.40751	0.645292	2.44505	0.988145	0.801921	1.33587	1.38117	2.45796	2.46274	2.75545	3.06547	1.40076	1.41305	2.56938	2.13043	1.31124	2.66384	2.64075	2.0591
Arhgef10	10.6284	7.17829	7.74351	11.9376	12.0224	14.1138	6.9465	12.2924	24.485	18.2243	18.338	21.5719	15.0581	16.25	15.8631	11.1364	14.1614	13.3192	13.8926	11.4394
Arhgef10l	68.0757	68.9678	74.9829	65.2971	72.6286	82.7582	93.377	79.2793	29.4955	28.7648	33.5405	30.4277	28.2486	22.9115	27.8163	30.4071	46.4179	38.3593	46.7297	37.5214
Arhgef19	12.1083	12.1046	13.9383	8.05427	12.3518	14.4346	20.4387	14.7785	6.61758	7.88076	7.9813	6.69863	10.3889	6.9643	8.60182	14.0415	6.68733	6.92599	7.69261	6.1773
Arhgef26	4.30519	1.97051	4.00081	3.02035	5.4348	4.33037	2.53814	3.03858	9.17007	5.12249	5.89096	11.1265	7.58742	7.46896	9.27209	5.6166	2.88473	7.32557	4.82223	6.63488
Arhgef37	0.807222	1.26676	1.29058	1.43826	0.164691	2.08499	0.801519	0.828704	2.93064	2.0687	1.80529	4.20083	3.50189	4.13821	3.6865	3.77668	3.2781	2.26427	2.64075	2.40228
Arhgef39	8.20676	6.61528	7.61445	4.17096	5.76418	9.30228	7.88161	12.0162	0.0945368	0.394038	0.665109	0	1.86767	0.504659	0.670272	1.16205	1.70461	1.46511	3.44445	1.37273
Arhgef4	0.941759	0.563003	0.516234	1.43826	0.494072	1.28307	0.935106	0.966821	4.91592	6.10759	5.60592	4.42791	3.96881	4.54193	3.12794	5.22925	2.75361	1.33192	1.72223	2.85986
Arhgef40	10.763	12.1046	8.77597	8.91723	11.3637	9.46267	12.4235	12.4306	28.361	24.2333	27.8395	19.6417	37.12	45.3184	45.0199	35.7332	23.0778	23.1754	19.863	19.2183
Arid3b	2.5562	1.40751	0.516234	2.7327	3.95258	3.20768	1.60304	4.0054	5.86128	6.00908	5.13084	5.6768	3.73535	3.53261	2.68109	2.42095	4.72047	4.52853	1.37778	2.28789
Arid5a	1.34537	2.53351	1.29058	3.02035	2.63505	1.44346	2.40456	1.79552	19.0019	14.4809	12.8271	18.2793	9.10491	14.0295	12.8469	10.9427	4.72047	6.65961	5.05186	6.97806
Arid5b	18.7006	20.6904	14.5836	18.1221	18.4454	21.3311	17.3663	24.5849	59.3691	59.7953	62.2352	56.9951	40.5052	34.8215	31.9496	29.3419	27.5361	30.3678	25.0297	26.5395
Arl13b	9.68667	11.4008	8.90503	13.9512	13.34	12.1892	12.0228	11.8781	18.3401	18.3228	20.8084	13.7379	21.595	21.7003	26.5874	20.7233	12.5879	13.7188	14.1223	13.9561
Arl15	32.9616	27.5871	25.0373	32.7924	25.8565	33.6807	34.3317	29.0046	65.1359	76.2464	59.5747	58.9252	47.9759	44.8137	49.265	41.4466	53.6298	44.6194	45.926	57.998
Arl3	68.883	81.7762	77.9513	70.0434	58.1359	51.1625	57.0415	55.7994	34.695	29.6514	28.5997	23.9561	39.8048	38.455	40.9983	48.8063	42.3531	41.1564	46.0408	37.1782
Arl4c	11.5702	8.16354	11.6153	9.06106	10.5402	17.963	9.88541	14.6404	160.807	112.892	91.3099	127.16	77.9754	118.292	122.995	87.9288	59.5304	62.3339	52.3557	59.4851
Arl4d	11.7047	13.7936	13.5511	8.48575	8.06985	9.1419	10.9541	9.53009	13.7078	10.5405	8.45638	22.1395	22.879	34.014	29.9388	23.919	6.16283	6.65961	7.46298	10.9819
Arl6	34.3069	40.5362	36.2654	31.0665	36.7261	34.8034	34.7325	33.5625	17.8675	19.4064	18.243	17.4846	20.6611	21.9022	21.5604	22.4664	25.0447	22.2431	25.8334	19.2183
Arl6ip1	929.113	971.321	1000.46	751.636	871.873	822.771	934.705	793.345	171.206	184.508	160.766	208.112	354.741	329.744	307.655	355.395	326.237	276.773	322.975	338.036
Arl6ip5	85.431	86.2802	89.0503	66.7354	77.0753	68.1633	72.5375	66.9869	199.662	181.356	200.103	162.129	133.072	139.286	134.613	127.632	116.307	114.945	116.767	108.675
Armc1	107.361	105.704	112.281	92.3365	87.7802	86.2867	97.7854	87.7045	48.781	47.3831	46.4626	49.7288	61.8667	52.8883	48.8181	55.2944	75.2653	67.6616	81.4039	84.9951
Armc9	12.2429	8.30429	8.00162	7.76662	8.23454	8.33998	13.7594	8.97762	3.87601	5.51653	4.84579	4.88205	5.71975	6.25777	3.6865	4.26087	6.81846	6.39322	8.15187	7.77882
Armcx2	12.9156	10.2748	11.4862	12.2252	12.3518	11.708	10.9541	9.80632	44.3378	29.7499	31.1651	18.9605	19.4938	28.3618	24.8001	15.7846	22.8156	23.9746	19.9778	18.8751
Armcx3	21.5259	18.8606	14.1964	19.5604	18.116	22.9349	15.8968	15.4691	47.6466	40.7829	43.9922	34.1744	26.4976	30.2796	33.6253	25.4684	29.7652	27.4376	22.8482	27.6835
Armcx4	8.20676	4.78552	4.51705	8.7734	7.08171	13.9534	9.35106	9.66821	34.5059	35.8575	22.9938	22.5937	22.879	22.7097	32.3965	22.079	17.8329	17.1818	16.4186	16.244
Arntl	0.538148	1.26676	1.16153	0.575305	2.96443	1.12269	4.27477	0.966821	16.9221	19.5049	16.8177	11.6942	9.92201	8.07455	9.60723	6.68182	5.11384	1.86469	3.21482	4.91896
Arpc1b	34.4415	46.87	39.2338	34.9498	35.9026	34.3222	36.202	33.8387	255.06	196.231	208.369	195.85	158.636	223.968	232.584	193.288	158.267	161.962	140.993	145.624
Arpc2	208.263	262.5	248.567	172.592	214.592	216.358	234.311	205.242	352.15	333.159	349.942	394.992	364.78	427.345	418.696	391.225	326.106	308.34	318.841	329.799
Arpc5	193.33	190.999	186.877	169.427	167.161	159.422	182.746	170.022	261.583	267.946	258.347	256.591	306.999	339.636	309.107	322.567	259.232	269.581	277.623	303.26
Arpp19	180.145	175.516	161.71	152.744	156.621	164.715	162.04	160.768	92.457	98.214	86.3691	84.925	93.8506	90.5359	97.0777	120.66	96.7696	100.56	116.308	91.9731
Arrdc4	21.5259	17.8753	19.1006	29.9159	26.0211	34.3222	25.515	27.8997	66.9321	55.3623	50.0732	68.4622	51.361	55.7144	65.1281	51.9051	38.2882	41.2896	29.2778	34.3183
Arsa	13.3192	11.5416	10.5828	14.9579	14.8222	8.66074	11.622	10.9113	22.4052	21.7706	21.3785	14.5326	19.2604	21.1957	22.4541	18.0118	13.8992	15.8499	11.2519	14.9857
Arsb	403.611	289.383	363.816	323.034	319.335	378.988	406.637	364.353	82.058	98.214	78.9579	94.1214	160.036	93.362	97.748	115.431	192.359	144.38	174.289	191.267
Arsg	45.4735	53.2038	58.8506	51.7775	57.9712	57.8987	65.0567	58.2855	8.31924	9.16138	8.74143	15.3274	10.5057	5.65218	7.4847	8.4249	21.111	19.4461	20.7815	17.7311
Arsk	34.1724	21.9571	25.0373	25.4573	28.8209	22.9349	26.0494	22.375	8.69739	9.3584	9.7866	6.35802	15.7585	8.47827	8.71353	11.7174	12.4568	14.9175	10.2185	12.8122
Art3	3.49796	1.40751	2.45211	1.58209	2.30567	1.92461	1.46945	1.38117	0.756295	0.985095	1.14019	1.13536	1.05057	1.81677	2.34595	0.968379	0.655621	0.399576	0	1.14394
Art4	8.07222	4.36327	4.51705	6.61601	4.77603	4.81152	3.33966	4.69599	1.98527	1.67466	2.28037	0.681216	6.18667	4.84473	3.46307	5.13241	4.06485	3.72938	3.90371	1.71592
Arv1	2.28713	2.81501	2.19399	2.44505	3.6232	1.12269	1.46945	2.76235	5.29406	3.1523	4.08567	3.97376	2.68478	3.12889	3.79821	3.38933	3.01586	4.26215	2.64075	4.69017
Arxes2	1.61444	1.26676	1.41964	1.15061	0.823454	0.962305	0.40076	0.828704	1.32352	0.886586	3.61059	0.794752	2.45132	2.92702	2.68109	1.64624	1.04899	1.46511	1.03334	0.915155
As3mt	86.3728	99.0885	95.7614	79.8236	69.3348	67.201	89.9038	69.3349	34.2223	31.326	35.6308	26.2268	37.7037	29.9768	31.6145	39.8972	61.1038	72.7229	67.9705	59.1419
Asah2	127.945	85.2949	87.8888	116.643	103.92	133.279	103.797	104.417	45.2831	42.9501	33.2554	33.8337	91.8662	73.5793	68.4794	78.0513	63.8575	60.7356	58.9001	66.8063
Asap3	10.0903	9.1488	9.03409	12.8005	10.0461	13.4723	11.7556	12.983	1.89074	2.46274	2.75545	1.93011	6.88705	5.55125	5.36217	6.19763	6.42508	11.9873	11.4815	5.71972
Asb13	102.383	111.897	107.893	91.4735	85.9686	91.419	94.4457	86.3233	25.5249	33.2962	25.2741	32.3578	43.1899	24.6274	27.8163	41.0593	67.0044	54.2092	73.252	64.4041
Asb2	1.61444	1.82976	1.67776	1.86974	2.14098	2.08499	2.13738	1.79552	1.60713	0.788076	2.18536	0.340608	1.75094	1.31211	0.893696	0.871541	0.655621	1.19873	1.4926	1.02955
Asb4	0.269074	0.563003	0.387175	0.431479	0.823454	1.12269	0.935106	0.966821	1.51259	1.67466	2.56542	1.5895	3.85208	5.14752	5.69731	4.16403	0.524497	0.665961	1.26297	1.14394
Asb5	0.538148	0.140751	0.258117	0.719132	1.15284	0.160384	0.133587	0.690586	2.64703	1.97019	3.7056	4.76851	3.73535	1.9177	1.45226	3.29249	0.393372	0.266384	0.45926	0.571972
Asb9	33.3652	45.181	45.5576	35.9566	32.1147	29.9918	41.9462	35.7724	5.67221	3.74336	3.7056	5.10912	15.6418	7.67082	9.49552	13.8478	14.9482	24.1078	21.7	19.2183
Ascc1	88.2563	116.964	123.767	68.4613	85.1452	88.2113	97.3846	92.6767	20.2309	15.3675	18.148	14.192	33.3847	22.1041	23.6829	38.1541	44.32	53.9428	59.8187	37.0638
Ascc3	24.3512	24.7721	21.6818	29.1967	18.7748	25.5011	23.3776	22.0988	52.0898	65.5088	65.4657	60.6283	24.0463	26.7469	29.2685	22.7569	34.6168	28.6363	30.0815	32.2592
Asf1b	0.403611	0.844504	0.903409	1.15061	0.988145	1.28307	0.40076	0.966821	1.32352	0.788076	1.80529	1.2489	2.21786	2.42236	1.78739	1.35573	1.44237	2.39746	2.2963	1.02955
Asl	290.465	428.304	381.497	311.815	240.613	231.595	293.89	251.926	65.0413	45.3144	47.5078	69.9382	57.3142	54.3013	58.0902	68.6581	59.5304	50.4798	60.9668	62.9169
Asns	3.49796	4.50402	4.51705	3.16418	3.29382	4.0096	4.9427	3.86728	54.4532	68.2671	83.5186	80.8377	11.673	13.5249	15.8631	15.7846	69.6269	35.5623	40.0705	39.8093
Aspa	153.776	197.895	188.425	120.239	142.293	123.977	154.96	119.748	8.88646	7.38821	6.46105	13.8514	32.6843	10.7997	16.3099	30.0197	46.2868	37.8266	54.3075	58.5699
Aspdh	49.7787	72.7681	67.3685	38.6893	62.4178	52.4456	69.465	62.1528	8.69739	6.50163	7.12616	7.37984	4.55245	2.72516	3.57478	6.3913	7.47408	6.52642	8.49632	11.7826
Aspg	18.5661	28.7131	30.5868	15.3894	30.7972	17.1611	22.7097	32.7338	0.945368	2.16721	2.4704	1.81658	12.6068	6.25777	8.82525	13.0731	2.49136	4.92811	6.31483	3.54623
Ass1	2348.48	2902.56	2922.53	1934.9	2071.48	2119.64	2595.32	2100.63	471.455	269.325	251.506	569.61	216.183	153.416	222.083	367.597	153.546	160.896	225.382	225.586
Astn1	2.28713	1.40751	0.645292	1.72592	0.658763	1.92461	2.0038	2.07176	0	0.0985095	0	0	0	0	0.111712	0.0968379	0.262248	0.133192	0.22963	0.457578
Astn2	2.5562	1.26676	2.45211	2.15739	3.78789	3.0473	1.46945	2.20988	11.439	18.6183	12.447	8.40167	5.25283	4.23914	4.02163	4.55138	9.04757	3.86257	3.90371	3.20304
Asun	29.4636	35.6099	32.2646	29.772	34.9145	26.1426	35.4004	27.3472	67.7829	77.2315	74.1121	68.1216	40.155	43.0979	46.8073	35.83	40.6485	40.0908	37.889	40.4956
Asxl3	3.09435	2.11126	2.06493	3.88331	3.95258	2.72653	3.74042	4.69599	0.945368	1.18211	1.42523	1.13536	2.10113	0.706523	0.781984	0.968379	1.83574	1.59831	1.60741	2.40228
Atad2	3.90157	2.81501	2.96834	2.87653	3.29382	3.68884	2.80532	2.76235	8.981	8.47182	9.31152	8.96935	4.31899	6.35871	6.14416	4.64822	8.91644	12.7864	13.0889	6.97806
Atad5	0.941759	1.12601	1.93588	2.58887	1.8116	1.60384	1.20228	1.24306	2.74157	2.0687	3.80062	2.49779	1.75094	2.5233	3.23965	1.83992	3.93372	6.26003	5.62594	2.85986
Atf3	0.941759	0.281501	1.16153	0.719132	0.988145	0.641537	1.06869	0.552469	101.438	85.5063	97.6759	86.1739	28.0151	38.7578	39.6577	32.1502	12.3257	12.1205	9.52965	17.388
Atf4	55.9674	66.1528	64.4002	49.6201	71.8052	57.2571	56.7743	62.0146	321.047	342.025	375.216	407.594	97.5859	127.881	116.851	110.686	146.728	92.169	83.3557	90.6004
Atf5	13.4537	11.9638	15.7451	18.1221	19.1041	18.4442	15.3625	15.0548	115.429	129.146	141.003	85.0385	22.9957	26.3432	29.7154	24.4032	199.309	98.5622	103.219	79.5041
Atg10	17.6244	18.2976	18.3263	17.1153	14.4928	15.3969	18.4349	17.1265	7.84656	6.89567	5.22585	5.6768	3.50189	3.02796	2.23424	3.09881	12.4568	11.0549	12.6297	12.6978
Atg4a	38.6121	37.7212	40.2662	32.2171	33.5969	32.2372	39.0073	35.4961	31.4808	31.8186	25.8442	36.3315	105.757	124.55	101.993	103.617	53.1053	51.5454	59.8187	67.9503
Atg4d	57.4473	67.4196	78.2094	60.9824	60.7709	63.031	69.5986	68.6443	38.9492	36.8426	35.2508	41.1001	33.3847	29.2702	35.8595	39.7035	44.7133	46.6173	53.7335	50.1048
Atg9a	84.6238	81.6354	90.599	78.3853	89.0977	95.7493	94.98	93.3673	48.3083	45.9054	50.0732	54.3838	60.2325	49.6585	42.8974	49.8715	72.905	61.2684	75.0891	71.2677
Atg9b	0.134537	0.422252	0.129058	0.143826	0	0.160384	0.133587	0.690586	0.472684	0.394038	0.950155	0.113536	2.45132	4.23914	3.46307	4.06719	0.262248	0.266384	0	0.114394
Athl1	42.6482	57.7078	52.6558	46.8874	47.5956	44.4264	53.5682	48.6173	21.5544	21.7706	18.9081	19.9823	31.6337	30.7842	28.4866	29.9229	34.0923	30.1014	38.3482	30.6577
Atic	30.9435	43.7735	37.556	30.4912	33.1029	25.0199	35.9348	22.375	62.6779	72.7985	86.7492	56.0868	40.3884	45.3184	42.2271	42.3182	56.9079	44.7526	53.2742	47.1305
Atp10a	2.82528	1.97051	1.03247	2.44505	0.988145	1.60384	1.60304	1.93364	7.84656	6.50163	9.12149	4.65498	6.06994	6.35871	6.70272	4.26087	2.36023	3.463	2.98519	2.63107
Atp10b	1.88352	2.53351	1.93588	4.02714	3.45851	4.81152	1.06869	2.90046	6.4285	6.60014	3.80062	4.54144	2.91824	2.82609	2.7928	2.71146	6.29396	4.26215	4.36297	4.23259
Atp11a	1611.22	1115.17	1247.09	1205.7	1588.94	1950.91	1750.38	1810.99	365.101	431.078	344.906	278.277	800.181	449.853	468.967	669.828	611.301	735.753	760.994	644.613
Atp13a3	257.1	147.507	191.265	235.444	212.616	259.502	217.479	207.452	335.511	444.278	359.919	468.677	318.789	347.609	319.831	309.591	320.467	321.526	334.112	378.531
Atp13a4	0	0	0	0	0.164691	0	0.267173	0.138117	0.378147	0.886586	0.665109	0.56768	1.28403	1.11025	1.22883	1.93676	0	0.133192	0	0
Atp1a3	0.403611	0	0.129058	0.287653	0.164691	0.320768	0.267173	0.138117	1.51259	1.37913	2.56542	0.227072	0.466918	2.01864	1.56397	0.968379	0.262248	1.86469	0.574075	0.686367
Atp1b1	3811.84	3133.53	3131.86	3193.81	3087.29	3044.89	2968.16	2933.2	1561.28	1546.4	1280.52	1498.9	2674.86	2073.14	2132.58	2381.53	1811.09	2558.75	2517.89	2808.04
Atp2a2	355.312	242.373	276.056	315.699	272.563	332.958	384.195	308.001	654.195	829.253	800.221	665.208	379.488	393.836	395.572	352.393	325.712	287.429	329.979	364.461
Atp2b1	84.6238	55.7373	59.8831	87.734	68.6761	97.1928	74.4077	76.3788	156.175	196.034	184.14	179.955	124.55	128.183	134.725	110.589	118.667	106.154	99.2002	93.4602
Atp2b2	5.91963	1.82976	3.0974	3.73948	3.78789	7.69844	3.33966	5.66281	2.26888	2.56125	1.61526	1.47597	1.51748	1.61491	2.01082	1.45257	2.36023	1.86469	1.37778	2.17349
Atp2c2	0	0.281501	0.129058	0.287653	0.494072	0.160384	0.133587	0	1.22898	0.886586	1.2352	1.2489	0.817107	1.71584	1.45226	0.677865	0.262248	1.33192	0.45926	0.686367
Atp4a	54.2184	47.996	54.0755	66.0163	49.5719	70.7294	55.0377	61.6003	5.95582	4.92548	3.99065	6.01741	11.7897	6.35871	12.4	17.1403	5.37609	8.25791	9.52965	9.26595
Atp5a1	2332.87	3204.47	2976.99	2277.49	2174.25	2165.51	2775.26	2195.79	912.942	839.4	844.308	1007.63	1168.11	1101.07	1158.45	1313.7	1077.71	1164.77	1239.89	1449.72
Atp5b	3698.69	5191.73	4838.66	3577.82	3522.24	3305.2	4234.83	3479.04	1597.67	1471.83	1499.53	1608.01	1875.26	1849.78	1982.44	2117.36	1886.22	1965.52	2073.9	2324.15
Atp5c1	688.964	922.762	879.662	690.222	719.864	661.585	754.898	654.538	315.942	271.098	255.402	300.076	393.846	344.682	370.437	435.964	402.813	421.154	442.727	477.482
Atp5d	338.899	537.527	519.847	345.183	431.49	394.545	476.37	409.794	187.561	164.412	185.47	201.981	230.891	232.446	266.768	334.575	320.336	304.344	333.997	318.817
Atp5e	117.316	156.515	166.356	212.288	178.69	166.318	157.098	199.856	88.4865	77.2315	70.4065	109.789	68.5203	75.0933	112.494	159.008	132.829	129.463	136.515	124.576
Atp5f1	684.928	846.756	816.424	633.411	660.575	616.036	703.734	626.638	292.119	273.265	270.984	276.914	386.375	350.738	348.43	405.46	399.011	420.621	445.827	459.751
Atp5g1	243.781	351.173	325.098	258.312	251.483	238.491	275.589	241.705	107.016	85.8018	94.5404	103.545	140.192	132.725	145.449	180.118	162.201	162.894	192.43	165.758
Atp5g3	688.83	1012.98	981.36	768.608	741.767	687.567	799.783	716.967	320.858	291.49	287.232	378.643	320.423	320.66	388.199	528.735	481.75	482.022	508.975	547.377
Atp5h	338.361	448.291	436.088	377.113	326.417	323.816	370.035	349.851	185.198	181.356	169.698	179.955	242.097	207.718	214.152	273.664	221.338	223.097	238.815	234.623
Atp5j	291.138	405.221	384.852	316.849	324.935	286.125	338.108	316.427	155.419	139.489	135.872	156.339	180.23	176.833	194.937	251.488	224.747	219.501	225.152	232.106
Atp5j2	198.98	290.932	275.669	257.449	249.507	225.981	243.261	253.169	122.425	111.217	109.458	115.353	151.282	145.14	169.244	216.142	182.787	185.004	185.197	184.976
Atp5l	314.951	406.629	404.727	395.235	361.496	341.137	355.875	351.508	186.048	187.168	165.992	237.745	206.728	215.691	250.011	366.919	242.711	234.285	224.004	237.483
Atp5o	355.447	516.977	526.817	423.856	382.247	375.139	421.198	405.65	171.395	151.803	152.88	174.278	281.668	242.236	274.253	364.401	269.853	285.031	312.297	311.496
Atp5s	16.0099	19.1421	19.1006	10.6431	15.6456	12.3496	13.893	14.3642	6.61758	7.19119	7.22118	8.06106	10.5057	9.79039	10.0541	10.0711	7.0807	9.58984	10.7926	12.6978
Atp5sl	65.9232	81.3539	74.9829	65.1533	70.1583	72.3333	71.6024	80.3842	22.4998	19.1108	17.7679	23.9561	33.3847	32.8028	38.8758	39.6067	40.124	45.8181	43.4001	37.5214
Atp6v0a1	69.5557	69.6716	67.6266	55.3731	75.4284	74.739	78.5489	66.9869	121.291	132.988	125.896	136.47	119.064	157.353	133.608	108.168	91.6558	71.5242	75.7779	96.6633
Atp6v0a4	418.141	414.37	455.06	380.421	341.239	344.986	411.981	358.414	155.135	164.708	126.181	193.693	365.247	219.93	236.383	309.203	287.949	286.496	332.619	391.229
Atp6v0e2	62.8288	69.2493	67.3685	57.8182	72.7933	62.8706	68.3963	70.4398	15.5986	15.1705	18.148	16.2357	44.1238	38.9597	42.3388	48.2253	51.794	49.5475	46.9594	37.6358
Atp6v1a	725.424	747.105	662.586	680.011	557.808	600.158	671.005	594.18	284.745	340.744	285.807	368.197	522.715	448.844	467.738	556.721	351.806	408.634	449.271	529.303
Atp6v1b1	137.362	118.934	133.963	213.151	136.529	199.999	131.984	187.011	57.1002	54.6728	38.3863	39.7376	90.5822	55.1088	91.939	104.779	77.3632	85.5094	85.3076	57.0828
Atp6v1c2	27.9837	35.7507	38.0722	36.1004	27.0093	24.8595	25.515	29.5571	12.857	10.639	8.17133	15.2138	15.7585	9.99225	10.9478	13.4605	11.2767	12.5201	12.0556	10.5243
Atp6v1e1	323.562	457.44	429.377	302.323	281.127	271.37	348.394	307.035	181.038	163.132	160.576	206.976	196.806	174.309	184.548	217.401	189.606	188.866	203.223	226.501
Atp7b	4.7088	2.95576	1.67776	2.58887	2.30567	2.72653	2.40456	2.48611	0.945368	0	0.950155	0.454144	2.68478	1.51398	1.34054	1.83992	1.96686	2.26427	3.21482	2.40228
Atp8b1	12.9156	8.72654	9.03409	16.8277	10.5402	15.3969	6.0114	10.9113	47.0793	35.5619	32.1152	39.1699	16.8091	23.8199	26.9226	15.3972	17.0461	17.1818	15.8445	20.9342
Atp8b2	11.5702	4.50402	6.32386	11.6499	13.5046	15.7176	8.01519	10.9113	30.1572	25.0214	24.324	23.0478	20.6611	19.6817	20.6667	17.334	17.7018	20.112	11.826	13.7273
Atraid	120.949	159.33	178.23	103.123	134.058	110.825	123.167	124.444	40.5563	37.4336	40.7617	46.0956	66.7693	58.2377	54.5154	70.9822	70.0203	55.4079	65.5594	76.5299
Atrnl1	140.995	89.9397	105.312	111.034	115.284	135.043	108.072	116.295	48.9701	55.2638	48.6479	56.8816	45.758	33.5094	28.4866	38.251	80.7725	68.0612	76.9261	79.2753
Auh	93.7723	112.601	113.442	78.8168	105.237	87.4094	105.801	105.936	22.2162	19.3079	16.3427	27.9299	39.4546	25.9395	32.0613	40.6719	37.6326	42.8879	42.9408	42.2115
Aurka	0.807222	1.82976	1.67776	2.01357	1.8116	1.60384	2.0038	0.966821	1.22898	1.67466	1.80529	2.8384	2.68478	1.9177	3.35136	2.22727	2.09799	3.72938	3.67408	2.17349
Avpi1	12.9156	15.4826	19.4878	11.6499	11.8577	9.62305	14.0266	12.983	21.4599	21.9676	17.9579	26.908	18.3265	19.177	19.9964	27.6956	23.4712	21.8435	23.5371	19.5614
Axl	40.6302	27.8686	25.5536	27.9023	32.7735	32.8788	28.8547	24.4468	178.107	105.504	136.727	82.2001	144.745	196.413	160.418	113.107	72.6428	62.3339	53.6186	62.5738
Azgp1	82.2021	81.9169	109.829	28.4776	69.3348	70.0879	104.331	74.8596	11.628	14.6779	12.067	19.9823	20.8946	12.6165	15.1928	16.4624	20.5865	14.5179	24.5704	26.1963
B130034C11Rik	0.941759	0.703754	0.774351	2.44505	0.329382	0.641537	1.46945	1.79552	0.378147	0.0985095	0.285047	0.340608	1.1673	0.504659	0.223424	0.48419	0.655621	0.799153	0.344445	0.457578
B230118H07Rik	52.8731	73.0496	67.2394	42.1411	52.207	42.983	53.7018	42.2639	20.609	21.6721	23.9439	16.2357	37.8204	31.5917	29.492	40.7688	38.4194	32.2325	36.2816	36.835
B230208H11Rik	0.269074	0.422252	0.645292	0.287653	0.658763	0.641537	0.133587	0.414352	1.13444	0.985095	1.33022	0.794752	0.817107	0.605591	1.00541	0.774703	0.393372	0.266384	1.26297	0.571972
B230216N24Rik	2.01806	2.81501	3.48458	1.29444	1.97629	3.0473	2.40456	1.65741	0.661758	1.0836	0.570093	0.454144	1.86767	2.2205	2.45766	2.0336	1.57349	0.799153	0.574075	0.915155
B3galnt1	42.7828	38.4249	43.1055	34.806	40.3492	35.7657	28.8547	35.4961	4.6323	3.1523	3.61059	3.17901	6.53686	2.82609	3.6865	4.45454	9.83431	9.32345	12.2852	4.80457
B3galnt2	21.1223	18.7198	19.3588	17.403	24.7036	25.6615	25.1143	23.6181	37.8147	39.0098	44.8473	27.1351	32.2174	35.6289	36.3064	30.6976	39.8617	28.5031	23.7667	32.488
B3galt1	0.672685	0	0.387175	0	1.31753	1.44346	0.801519	0.690586	2.64703	1.57615	1.71028	0.454144	2.10113	1.81677	0.670272	1.25889	2.09799	1.46511	1.60741	0.915155
B3galt5	60.8107	42.5067	50.0747	46.5997	48.9132	61.1064	53.4346	57.3187	4.44323	5.61504	4.56074	5.56327	27.5482	14.1305	14.746	25.4684	45.1067	49.6807	53.1594	45.8722
B3gat2	105.612	102.185	112.281	74.9335	110.672	97.3532	133.854	105.383	5.29406	4.53144	4.94081	3.74669	36.1862	27.5544	30.9442	26.6304	44.32	38.8921	53.389	19.5614
B3gnt1	64.0396	59.3968	70.0787	49.9077	55.3361	55.0118	68.3963	54.2801	27.3211	23.0512	28.8847	20.323	36.6531	29.9768	29.492	38.251	45.8934	43.9534	48.1075	45.529
B3gnt3	4.57426	2.81501	2.58117	2.7327	3.95258	4.33037	4.40836	3.86728	16.733	12.5107	12.9221	8.62874	12.6068	16.9565	16.1982	13.5573	6.68733	6.26003	6.8889	8.00761
B3gnt7	5.38148	3.65952	5.93669	8.34193	5.59949	6.57575	6.0114	7.1821	12.7625	11.2301	10.3567	14.192	11.9064	11.5062	12.5117	10.168	11.67	13.9852	11.4815	12.5834
B4galnt1	10.0903	9.4303	12.5187	10.9308	10.3755	9.30228	13.0915	9.25386	58.4238	49.0577	50.6433	55.1785	58.5983	83.1678	79.0921	60.2332	60.9727	49.8139	50.289	40.3812
B4galnt3	40.6302	28.7131	33.8133	34.806	36.8907	45.7095	35.8012	44.6119	13.3297	16.057	13.9673	19.7553	19.6106	19.0761	15.9748	20.917	26.2248	23.1754	23.0778	18.4175
B4galt1	62.2907	44.7587	64.4002	58.5373	72.958	62.8706	108.873	62.5671	134.053	103.928	119.434	128.75	141.243	169.364	170.249	149.421	97.6875	114.012	99.6595	114.394
B4galt2	2.5562	2.95576	3.0974	2.87653	3.12913	2.40576	3.33966	4.41975	10.3045	8.2748	7.60124	8.06106	6.06994	5.95498	7.14957	6.68182	8.1297	10.6554	7.00372	6.97806
B4galt6	25.8311	17.0308	16.3904	31.3541	18.6101	32.8788	14.9617	23.2037	102.762	93.0915	65.5607	126.025	70.6214	115.567	115.063	72.9189	45.369	56.4735	49.3705	69.2086
B830017H08Rik	1.47991	2.39276	2.19399	2.30122	2.47036	3.0473	2.40456	4.8341	6.99573	5.51653	4.18068	9.99117	3.50189	1.81677	3.01622	3.29249	3.54035	4.66173	4.01853	7.43564
BC004004	205.573	271.649	280.057	184.242	233.367	216.198	263.299	216.844	128.476	153.281	143.283	144.418	133.655	113.246	105.568	121.047	185.278	151.173	193.923	178.112
BC017643	11.1666	9.1488	11.8734	8.91723	9.05799	10.5854	9.48465	10.3588	17.4893	17.5347	19.0031	17.1439	14.5912	17.4612	15.7514	15.9783	15.2104	16.3826	14.6963	14.2993
BC018242	1.61444	1.40751	2.06493	3.16418	2.30567	1.60384	1.73663	2.90046	3.5924	1.77317	2.56542	1.93011	4.43572	6.05591	5.5856	4.93873	6.55621	5.59407	6.42964	2.51668
BC020402	3.76704	2.25201	2.71023	2.58887	4.44665	3.0473	2.0038	2.07176	2.45796	1.28062	1.61526	1.70304	1.9844	1.81677	2.01082	1.54941	2.09799	1.7315	1.37778	1.71592
BC021614	0	0.281501	0.258117	0	0.329382	0	0	0.138117	0.756295	1.67466	0.85514	1.36243	3.26843	3.43168	2.12253	2.51779	1.96686	2.13107	2.87038	2.51668
BC021767	2.95982	2.53351	4.12987	2.44505	6.42294	4.97191	3.74042	4.14352	0.945368	1.0836	1.14019	1.93011	1.40076	1.31211	2.45766	2.13043	4.06485	4.92811	3.67408	3.20304
BC021785	346.702	340.476	383.691	287.365	365.778	331.193	388.47	322.089	47.1739	75.1628	69.1713	37.1263	165.639	82.0576	96.966	124.921	268.542	229.091	254.315	165.529
BC021891	5.11241	5.91153	5.93669	7.33514	6.75232	7.37767	6.9465	8.14892	8.60285	12.2152	11.4019	11.8078	13.0737	17.8649	16.9802	17.334	12.719	13.5856	15.0408	12.5834
BC024386	23.6785	34.0617	27.4894	30.9227	64.0647	29.6711	18.0342	61.0478	5.3886	3.74336	3.32554	4.76851	4.20227	1.51398	3.46307	5.6166	1.44237	1.46511	2.64075	2.63107
BC026585	223.601	316.689	301.739	172.016	224.803	212.83	305.245	229.551	44.6214	40.0934	39.8115	47.4581	94.084	89.2237	86.5768	120.66	74.0851	92.7017	87.9483	100.21
BC030307	1.74898	1.54826	2.96834	3.30801	3.29382	2.56615	2.80532	3.31481	1.98527	2.26572	2.75545	1.47597	1.40076	0.504659	1.22883	0.774703	0.917869	1.86469	1.26297	2.28789
BC037032	1.61444	0.844504	1.5487	1.72592	1.48222	0.801921	0.667933	2.07176	0.189074	0.492548	0.190031	0.340608	0.700378	0.706523	0.335136	0.387352	0.655621	0.399576	0.68889	0.457578
BC037704	0.807222	1.40751	0.516234	0.719132	1.31753	1.28307	1.20228	1.24306	0.378147	0.591057	0.475078	0.681216	0.817107	0.706523	0.670272	1.16205	0.393372	0.532769	0.344445	0.228789
BC049762	2.28713	2.67426	1.67776	1.29444	2.47036	2.08499	1.33587	1.79552	0.567221	0.197019	0.285047	0.56768	0.817107	0.706523	2.12253	1.64624	0.262248	0.532769	0.45926	0.571972
BC052040	4.03611	5.06703	3.87175	5.03392	3.6232	4.0096	5.74422	4.97222	6.80665	8.86586	7.22118	7.49338	5.95321	6.6615	6.25587	3.87352	7.47408	7.59195	8.15187	6.74927
BC053749	3.76704	3.51877	3.35552	4.31479	3.95258	4.33037	3.87401	3.03858	1.98527	0.788076	2.09034	0.681216	2.68478	1.9177	2.68109	3.00197	2.75361	3.06342	2.2963	2.40228
BC055111	0.134537	0.140751	0.129058	0.143826	0	0.160384	0	0.552469	4.82138	5.31951	3.42056	7.60692	0.11673	0.302796	0.335136	0.290514	0.131124	0	0.114815	0.114394
BC055324	0.403611	1.12601	0.516234	0.862958	0.658763	0.801921	0.667933	0.966821	0.945368	0.394038	2.09034	1.13536	1.1673	1.51398	1.45226	1.06522	1.96686	2.13107	3.44445	1.37273
BC061237	0	0	0.129058	0	0	0	0	0	2.55249	1.87168	1.80529	2.49779	5.1361	7.56989	6.03245	8.52174	0.655621	1.59831	2.87038	1.02955
BC068281	2.42167	4.22252	3.87175	2.58887	3.12913	4.49076	4.27477	3.86728	2.8361	1.57615	3.23053	0.908288	3.38516	2.01864	2.68109	2.51779	1.83574	4.39534	1.72223	1.71592
BC089597	72.3809	91.0657	102.214	51.0583	71.4758	58.0591	60.2475	46.2693	12.5734	12.1167	13.6822	12.716	48.5595	28.0591	27.7046	58.4901	17.7018	21.8435	25.0297	13.7273
Baalc	0.403611	0.422252	0.258117	0.143826	0.164691	0.160384	0.267173	0	3.68694	4.1374	2.94548	3.40608	0.933837	0.908387	1.00541	0.774703	0.393372	1.06554	2.87038	1.02955
Baat	2.5562	2.25201	2.58117	1.72592	1.31753	1.60384	1.46945	1.93364	0.945368	0.591057	0.475078	1.13536	1.63421	0.605591	0.446848	1.35573	0.917869	1.59831	0.803705	1.25834
Bach1	38.2085	27.3056	26.8442	36.8195	34.4204	35.2845	32.0608	32.7338	54.5478	66.4939	53.6838	84.5844	43.0732	45.5203	45.3551	42.8992	37.2393	38.8921	41.3334	39.3517
Bach2	9.01398	5.48928	5.16234	8.62958	8.06985	9.62305	7.08009	9.80632	4.25416	3.44783	2.56542	5.79034	1.63421	1.51398	2.45766	1.35573	4.72047	8.25791	5.28149	4.46138
Bag2	16.6826	22.2386	21.9399	18.5536	15.4809	16.5196	22.7097	19.1983	61.5435	67.8731	64.1355	56.8816	61.1663	62.8805	70.1551	66.5276	83.1327	90.7039	98.6261	105.014
Bag3	30.6744	42.5067	32.9099	26.6079	30.9619	28.7088	40.3431	26.5185	204.672	140.77	172.073	171.78	64.318	69.3402	68.0326	65.7529	44.32	54.3424	44.2038	48.2744
Baiap2l2	35.5178	42.6475	41.4278	43.7232	48.9132	41.8603	43.4156	45.4406	13.0461	19.6034	13.3022	17.0304	19.844	14.2314	15.0811	19.4644	33.0433	34.8963	32.6075	37.7502
Baiap3	1.74898	0.422252	1.03247	1.15061	0.988145	1.28307	1.60304	1.51929	0.0945368	0.197019	0	0.113536	0	0.403727	0.223424	0.0968379	0.131124	0.133192	0	0.228789
Bak1	27.1765	33.0764	29.1672	27.9023	28.9856	29.8315	27.5188	24.9992	100.682	90.9243	100.241	68.6893	86.3799	93.6647	103.334	89.5751	86.8042	89.2387	89.4409	81.1056
Banf1	39.2848	48.6997	52.3977	35.6689	40.3492	39.6149	43.1485	40.8827	66.9321	63.0461	69.7414	63.2396	60.4659	74.2858	77.8632	72.7253	107.391	108.418	109.763	94.6042
Basp1	3.49796	2.67426	2.06493	2.15739	1.97629	2.56615	1.73663	2.07176	11.7226	8.57033	11.8769	4.65498	7.1205	8.17548	7.26128	5.32608	7.99857	5.99365	4.01853	2.74547
Bax	28.3873	40.3955	39.4919	27.327	33.7616	30.9541	34.0646	34.9437	54.3587	54.4758	58.2445	48.8205	80.4267	98.4085	101.434	97.3221	62.284	47.4164	50.0594	44.4994
Baz1a	12.9156	13.5121	12.1315	11.7938	18.116	13.793	15.0953	12.2924	51.6171	65.5088	67.366	61.3095	34.085	36.1336	37.9821	26.0494	25.5692	27.8372	23.4223	27.1115
Bbc3	1.61444	1.68901	1.5487	1.43826	2.79974	2.08499	2.40456	1.93364	6.99573	3.84187	5.13084	4.99559	11.0893	16.6538	14.6343	18.6897	3.8026	3.59619	4.47779	2.0591
Bbox1	4.43972	4.64477	4.00081	3.30801	2.63505	1.76423	2.53814	1.93364	0.472684	0.0985095	0.0950155	0.227072	0.700378	0.605591	0.670272	1.35573	0.262248	1.59831	1.72223	4.1182
Bbs1	18.9697	12.9491	17.4229	20.711	16.7985	16.5196	17.4998	21.2701	6.99573	7.58523	9.40654	7.60692	12.1399	9.79039	10.1658	13.17	12.4568	14.9175	13.2037	11.4394
Bbs10	4.17065	4.64477	4.6461	5.4654	3.95258	4.33037	4.27477	3.03858	1.89074	1.67466	1.99533	1.2489	3.03497	2.62423	1.8991	2.51779	3.67148	4.39534	4.24816	3.20304
Bbs2	17.0862	18.0161	19.4878	18.1221	17.6219	13.793	18.5685	15.7454	5.86128	5.91057	5.70093	7.60692	9.80529	8.27641	9.49552	9.87747	6.81846	7.85834	6.31483	8.2364
Bbs9	20.4496	19.0013	23.4886	17.403	15.1516	13.793	21.2403	18.6458	6.05036	8.66884	9.88161	8.28813	1.63421	0.807455	1.78739	0.968379	13.1124	14.1184	11.9408	14.1849
Bcam	110.859	80.7909	93.5674	101.541	95.5207	98.1551	86.6977	90.1906	199.851	164.609	179.389	152.138	228.09	302.392	281.738	217.401	107.915	137.987	120.097	123.546
Bcap29	28.9255	26.3204	26.9732	22.5807	27.174	20.5292	21.2403	25.4136	39.2328	43.7382	37.5311	45.6415	36.3029	40.7765	34.0722	38.5415	40.2551	32.2325	35.2482	46.7873
Bcar1	95.5213	99.5108	112.539	90.8982	94.2031	109.061	98.5869	104.002	137.929	183.523	196.967	203.343	180.114	227.904	227.669	204.618	137.943	124.934	111.6	118.627
Bcar3	37.1322	34.7654	41.5568	33.6554	30.7972	31.4353	37.2706	34.9437	18.9074	18.3228	19.5732	25.6591	22.879	24.4255	23.2361	19.9486	15.7349	16.7822	16.5334	20.7054
Bcas3	43.1864	49.2627	45.4286	41.9973	39.1964	40.5772	45.2858	41.9876	12.9515	13.2003	11.4969	16.5763	9.22164	7.06523	7.26128	9.00592	17.8329	18.6469	21.126	20.1334
Bcat1	51.3932	64.1823	26.8442	24.019	47.7603	18.4442	47.824	32.3194	10.1154	10.7375	19.6682	8.06106	14.0076	21.7003	17.8739	11.4269	0.131124	3.99576	7.11853	0.800761
Bcat2	67.8067	90.5027	87.7597	70.6187	75.4284	70.569	71.068	74.0308	35.6404	32.4096	36.2009	34.9691	32.6843	28.2609	29.2685	30.1166	34.879	37.8266	39.9556	37.9789
Bche	0.134537	0.281501	0.129058	0.575305	0.329382	0.481152	0.534346	0.966821	0.661758	1.28062	1.71028	1.13536	0.350189	0.504659	0.670272	0.48419	1.44237	0.932345	1.72223	2.51668
Bckdha	329.212	479.115	469.644	300.309	306.49	311.145	418.126	341.84	81.4907	66.1984	69.3613	86.4009	117.43	88.7191	97.0777	133.733	102.539	100.294	109.074	124.232
Bckdhb	37.4013	46.5885	44.7833	35.3813	35.0791	34.9637	38.8737	36.7392	12.857	11.8211	13.9673	13.7379	11.206	12.0109	12.9586	8.71541	15.3415	15.9831	17.3371	20.9342
Bckdk	111.531	141.454	140.416	104.562	101.285	109.222	130.781	128.725	41.9744	38.5172	39.2414	39.8512	63.5009	53.9985	51.3875	68.3676	76.7076	78.0506	89.0965	82.1352
Bcl10	27.7146	29.5576	30.0706	25.7449	27.6681	25.9822	33.7974	23.7562	61.8271	61.2729	64.6105	74.5932	60.9328	72.8728	74.4002	69.2391	45.5001	50.2134	45.8112	49.876
Bcl11b	9.14852	8.16354	6.58198	10.6431	12.3518	11.0665	8.14878	9.39197	0.756295	1.28062	1.14019	0.227072	5.71975	3.33075	4.46848	3.77668	6.55621	11.0549	9.8741	6.86367
Bcl2a1a	0	0	0	0.575305	0.494072	0.320768	0	0	2.17435	0.985095	1.04517	0.227072	2.33459	3.43168	1.00541	2.42095	0.393372	0	0.344445	0.571972
Bcl2a1b	0.941759	0.703754	0.774351	0.431479	0.658763	0.481152	1.06869	0.828704	4.72684	2.46274	4.75078	0.454144	3.73535	4.64286	6.36758	3.48616	2.36023	1.86469	1.14815	0.915155
Bcl2a1d	0.134537	1.26676	0.645292	0.431479	0.329382	0.641537	0.267173	0.966821	3.5924	1.87168	1.71028	0.454144	1.40076	2.62423	4.24505	1.64624	1.70461	1.86469	0.918521	0.228789
Bcl2l1	112.204	106.689	134.866	101.398	111.66	110.024	138.529	123.201	225.848	246.569	235.733	266.129	299.061	349.123	363.064	352.587	214.519	234.418	205.289	253.727
Bcl3	5.51602	4.22252	5.80763	3.45183	4.77603	4.81152	8.14878	7.32021	27.8884	37.4336	40.8567	16.9169	22.0619	25.3339	25.6938	20.5296	22.4222	21.8435	24.9149	12.469
Bcl7a	94.8486	66.4343	76.4026	78.5292	80.0397	88.6924	76.0108	88.1188	40.5563	46.201	38.1962	39.9647	58.1313	47.9426	49.3767	55.8755	60.4482	62.3339	68.4298	71.2677
Bcl7c	14.9336	23.5054	19.2297	13.9512	17.4572	17.8026	20.7059	16.5741	24.9577	30.1439	28.0296	28.7246	26.7311	29.573	27.3694	25.2747	29.8963	29.4355	27.4408	29.5138
Bcmo1	7.66861	8.16354	6.96916	9.34871	8.23454	4.97191	8.28237	5.24846	14.7477	19.6034	16.4377	24.5238	38.404	69.4411	54.7389	50.3557	21.8977	29.1691	26.7519	14.4137
Bco2	20.1806	25.7574	28.78	18.4098	22.5626	20.048	24.0456	26.9329	0.472684	0.492548	0.475078	0	3.26843	2.62423	1.67568	3.19565	3.67148	5.32769	5.28149	4.1182
Bcs1l	26.1002	34.3432	28.3929	20.4233	29.809	25.0199	26.0494	25.2755	9.83183	10.9346	10.7368	7.03924	11.9064	11.1025	14.4108	12.0079	20.3242	22.7759	23.1926	20.9342
Bdh1	145.838	205.637	167.518	100.535	146.904	121.732	165.38	134.664	21.5544	24.6274	25.5592	23.3884	36.3029	24.9302	22.5658	36.8952	22.2911	19.7124	25.9482	28.8274
Bdh2	281.586	420	401.372	232.136	275.198	234	335.302	275.958	33.0879	45.6099	39.0514	41.5542	93.8506	54.806	58.3136	102.164	88.9022	82.4459	99.0854	88.1981
Bdkrb2	0.269074	0.563003	0.645292	0.862958	0.494072	0.320768	0.534346	0.414352	11.439	7.19119	8.26635	4.54144	3.26843	4.94566	6.81443	3.09881	2.49136	7.99153	4.36297	4.0038
Bdp1	21.2569	15.4826	17.4229	30.0597	22.7273	25.6615	18.5685	22.0988	39.1382	57.5296	43.042	45.9821	28.9489	27.6553	35.9713	26.5336	29.3718	30.9006	26.9815	31.3441
Bend3	12.781	8.86729	12.3896	12.8005	10.2108	14.9157	15.6296	14.088	25.1468	26.0065	27.6495	23.502	16.9258	20.2873	19.3262	17.5277	21.111	19.3129	17.4519	17.388
Bend5	27.311	36.0322	35.1039	24.3066	33.5969	29.3503	36.0684	30.1096	10.21	9.45691	10.0716	9.7641	17.7429	16.5528	19.1027	19.6581	27.1427	38.4925	32.0334	31.2297
Bend7	32.6925	34.2024	34.4586	36.5319	28.8209	34.1618	36.4691	37.1535	13.1406	15.7615	13.7772	19.6417	17.276	13.2221	12.5117	15.8814	24.9136	19.1797	19.2889	20.7054
Bet1l	16.4135	20.6904	17.681	20.2795	16.9632	16.1988	17.4998	16.0216	34.7896	32.5081	26.5093	40.0782	27.4315	28.8665	30.0505	32.3439	17.4395	20.112	19.1741	19.3327
Bex4	14.6645	17.8753	18.7135	15.9647	13.834	16.8403	15.7632	17.679	8.2247	8.07778	7.69626	11.013	5.83648	4.84473	6.92614	6.3913	10.6211	5.59407	8.3815	6.0629
Bgn	240.418	144.41	136.544	186.399	206.852	181.074	167.918	131.764	445.268	266.173	361.724	196.644	500.07	529.589	287.993	257.105	202.587	163.693	166.711	165.414
Bhlha15	0.134537	0.281501	0.129058	0.431479	0	0	0.133587	0	0.661758	2.85678	2.94548	2.38426	1.63421	1.51398	0.670272	0.677865	0.131124	0.266384	0.574075	0.686367
Bhlhe40	127.272	148.351	117.185	116.499	86.9568	85.6451	101.125	108.836	217.246	212.485	221.386	210.609	154.2	202.267	199.629	152.617	108.833	155.169	122.163	189.895
Bhmt	6.05417	10.2748	8.3888	7.47897	5.92887	8.01921	5.20988	9.25386	0.472684	0.0985095	0.0950155	0.340608	2.21786	0.201864	0.223424	1.45257	0.262248	0.532769	0.45926	0.343183
Bhmt2	129.559	155.389	141.835	75.2212	109.19	95.589	131.316	112.427	9.83183	12.4122	9.97663	8.85581	78.2088	49.5575	50.6055	78.245	23.8646	26.2389	39.3816	32.8312
Bicd2	39.6884	27.5871	26.586	50.3392	40.0199	55.0118	36.0684	46.6836	95.4822	96.2438	83.1386	76.0692	85.7962	76.5063	88.2525	87.6383	112.242	82.8455	75.2039	68.0647
Bid	67.6721	79.3834	95.1161	71.6255	74.6049	79.8713	88.4343	84.9421	31.0081	40.0934	42.947	47.3445	41.439	35.528	35.7478	46.2885	69.8892	53.2769	59.1298	58.5699
Bin1	20.8532	25.6166	21.9399	20.711	18.2807	21.8122	23.3776	21.1319	57.1002	69.9418	69.0763	60.0606	42.2561	52.6864	43.3442	42.3182	36.977	32.6321	33.9853	34.6615
Bin2	0.807222	1.54826	1.67776	1.15061	0.988145	1.44346	0.801519	0.828704	4.44323	2.36423	3.23053	2.04365	2.80151	2.92702	2.01082	1.35573	1.31124	1.59831	2.52593	1.71592
Birc3	7.66861	7.45979	7.74351	9.49254	9.38738	11.5477	8.9503	9.80632	26.1867	20.687	20.0483	25.5456	44.5907	50.0622	55.856	42.8992	20.1931	25.1733	17.9112	20.2478
Birc6	97.1357	97.2587	102.989	103.555	90.5799	98.6363	114.083	107.455	51.239	74.5717	71.2616	74.4797	66.3024	59.5498	67.1389	51.0336	68.8402	60.4692	60.852	71.9541
Blcap	30.9435	39.5509	37.4269	39.4084	41.8315	33.8411	35.534	37.9822	81.7744	77.724	79.813	102.75	89.2981	116.273	111.377	91.8023	64.7753	60.4692	53.2742	59.5995
Blm	1.61444	1.40751	1.03247	1.72592	2.96443	1.92461	1.33587	1.65741	3.02518	2.56125	2.75545	2.15719	2.80151	2.42236	1.67568	1.93676	2.62248	3.463	4.24816	3.20304
Blnk	17.6244	27.4464	22.9724	19.7042	22.892	20.2084	13.3587	23.6181	52.5625	42.5561	41.7118	66.1915	35.1356	33.5094	37.7586	33.0217	29.3718	21.4439	28.3593	26.5395
Bloc1s1	69.6902	91.0657	91.1153	59.8317	78.3928	64.1537	77.6138	75.9645	42.9197	45.8069	41.1417	39.1699	49.7268	47.438	50.7172	59.9427	58.4814	49.6807	55.5705	55.3669
Bloc1s2	12.5119	16.6086	13.4221	11.6499	17.7866	16.5196	14.0266	13.3974	27.1321	24.1348	29.3598	32.3578	28.9489	43.2998	40.9983	47.9348	27.7983	24.3742	24.3408	20.2478
Blvrb	15.0681	18.7198	19.4878	13.0882	17.4572	12.8307	15.7632	14.3642	57.762	69.7447	72.9719	85.2656	33.1512	45.8231	32.0613	46.2885	62.4151	59.1373	63.8372	57.3116
Bmp1	6.45778	6.75603	6.32386	7.19132	8.06985	6.25498	6.81291	6.07716	23.9178	16.6481	25.6542	12.1484	16.6923	20.0854	13.182	14.1383	13.6369	10.7886	11.9408	10.8675
Bmp2	2.5562	1.97051	0.129058	1.43826	3.29382	1.44346	1.33587	1.24306	5.67221	3.05379	4.46573	3.63315	2.45132	2.5233	2.23424	1.83992	3.67148	1.59831	1.60741	2.17349
Bmp3	1.34537	0.563003	0.774351	2.01357	1.31753	1.76423	1.06869	1.65741	2.8361	2.36423	2.75545	5.22266	1.63421	1.9177	2.23424	1.45257	2.88473	2.13107	2.41112	2.85986
Bmp7	72.7845	67.4196	74.9829	83.2754	74.7696	78.5882	79.8848	76.2407	23.3506	17.6332	18.623	23.502	45.0576	42.0886	39.9929	45.417	51.0073	45.5517	57.1779	50.6767
Bmp8b	0	0	0	0	0.164691	0	0	0	2.36342	1.57615	3.13551	1.02182	1.1673	2.42236	1.11712	2.71146	0.131124	0.266384	0.344445	0
Bms1	32.6925	27.4464	28.0057	30.4912	28.9856	29.1899	36.202	27.8997	61.7325	72.9955	70.2165	55.1785	42.3728	40.7765	44.6848	44.2549	36.0591	34.3636	29.3927	33.5176
Bnc2	35.1142	27.5871	31.3612	23.8752	38.867	49.3983	41.4118	43.7832	6.61758	12.8062	8.17133	9.99117	9.68856	8.98293	12.7352	10.8458	17.4395	18.3805	20.3223	17.8455
Bnip2	37.1322	28.7131	31.4903	41.422	43.149	40.096	33.5302	36.1867	89.9045	62.9476	73.352	71.8683	61.0496	63.3852	65.7984	51.8083	53.892	55.6743	44.6631	52.2783
Bnip3	259.657	266.441	267.667	256.155	244.566	228.387	235.647	261.042	61.4489	64.0312	56.5342	79.4752	219.101	161.996	164.775	238.705	169.806	183.006	216.656	190.352
Boc	6.72685	2.95576	3.87175	8.7734	8.56392	6.0946	6.0114	6.49151	17.962	13.0033	11.8769	14.6462	10.7391	10.1941	10.7243	7.35968	10.2277	8.39111	9.52965	10.7531
Bod1	87.18	113.023	120.024	91.0421	100.461	100.4	115.953	114.361	45.9449	52.21	50.6433	60.1741	45.2911	35.4271	42.7857	56.9407	81.8215	76.8519	84.7335	71.2677
Bola2	7.265	11.5416	14.5836	12.6567	10.3755	8.66074	10.5533	8.97762	14.2751	14.9734	12.162	14.9868	16.1087	14.2314	16.1982	19.1739	17.7018	18.7801	19.1741	13.1554
Bphl	243.378	368.204	347.683	184.385	268.611	239.293	344.119	266.29	31.7644	23.7408	28.8847	32.9255	90.1152	71.4597	83.2254	116.205	53.2364	62.6003	60.3927	71.7253
Bpifc	0.269074	0	0.387175	0	0.164691	0.641537	0.267173	0.828704	6.61758	7.48672	8.26635	8.06106	3.1517	2.72516	2.34595	1.93676	1.44237	0.532769	0.68889	0.686367
Bpnt1	452.179	483.619	463.449	411.919	363.473	365.516	441.236	382.723	112.782	121.462	121.62	109.222	161.204	123.843	128.245	155.037	185.803	181.674	220.1	200.19
Brap	151.22	156.374	146.352	128.725	134.882	137.289	145.476	148.752	83.1924	86.3928	82.1884	101.047	98.1696	89.2237	87.4705	107.684	84.4439	81.114	84.9632	91.1724
Brca1	1.21083	0.985255	0.516234	0.719132	0.658763	0.641537	1.33587	1.10494	2.26888	2.46274	2.94548	1.36243	2.45132	2.62423	1.45226	2.61462	5.76946	5.59407	7.80742	4.23259
Brd2	126.465	126.676	131.769	145.552	163.044	150.761	162.842	163.945	331.73	383.498	377.592	349.691	227.973	245.063	263.864	222.824	158.267	171.951	142.83	158.093
Bri3	148.125	237.446	217.463	181.796	184.124	189.253	198.242	212.562	87.8247	92.4019	84.7538	111.833	88.2476	79.7362	85.9065	119.788	137.287	130.528	137.434	149.628
Brix1	37.9394	44.055	40.0081	31.7856	30.9619	28.5484	37.1371	25.4136	64.9468	65.3118	65.4657	67.4404	76.2244	91.5452	87.5822	82.4091	50.8762	52.8773	44.2038	54.6805
Brpf1	18.5661	16.6086	18.3263	17.6906	16.3044	18.1234	19.7708	22.2369	29.8736	30.3409	31.2601	32.2442	26.4976	28.9674	30.1622	32.3439	24.258	26.372	22.6186	24.4804
Brsk1	1.21083	1.68901	0.774351	1.15061	0.823454	1.12269	1.46945	1.24306	4.82138	3.54634	3.61059	4.20083	1.51748	2.2205	2.90451	2.13043	1.96686	2.26427	2.06667	1.94471
Brwd3	9.68667	6.47453	6.06575	14.095	6.58763	8.50036	6.27857	7.04398	12.5734	16.2541	14.4424	13.5108	11.4395	11.5062	10.3892	10.9427	10.3588	13.0528	10.563	12.469
Bsg	623.983	707.695	771.898	558.621	689.56	617.479	727.913	594.595	378.62	339.267	351.367	333.682	538.59	510.917	505.944	592.551	448.838	385.724	440.66	416.853
Bsnd	79.1078	69.5309	72.1437	80.9742	85.8039	84.2017	66.6597	82.1798	17.6784	18.1257	13.7772	18.1658	22.879	15.4426	16.3099	24.0158	23.4712	33.964	28.9334	28.9418
Bst1	5.65056	2.81501	2.19399	6.0407	5.4348	3.52845	1.33587	2.90046	9.26461	9.06287	16.0576	8.28813	21.8284	39.2625	28.1514	17.334	6.55621	10.7886	8.95558	5.71972
Bst2	13.1846	15.2011	10.97	9.92402	10.0461	12.3496	11.7556	8.42515	30.9135	18.7168	26.6994	9.42349	26.0307	39.5653	34.9658	29.8261	14.0303	15.8499	17.2223	11.5538
Btbd10	11.1666	9.9933	9.03409	7.33514	9.22269	6.57575	6.9465	7.32021	19.6637	22.5587	28.6947	23.9561	16.2254	17.764	18.5442	15.8814	13.768	15.4503	11.4815	11.6682
Btbd19	0.672685	1.26676	0.903409	1.58209	1.15284	0.962305	1.06869	1.38117	2.64703	2.75827	2.09034	2.72487	4.78591	4.23914	4.35677	3.00197	3.14698	1.46511	3.55927	1.94471
Btbd2	59.7344	71.6421	66.9813	55.0855	63.9	62.2291	73.0718	70.8542	33.277	25.3169	25.8442	22.2531	41.6725	36.9411	35.7478	42.6087	54.5476	62.2007	70.3816	52.1639
Btg1	71.0356	81.4947	82.2102	75.0773	79.381	68.3237	77.0794	69.8873	268.39	262.922	288.467	334.704	233.459	302.896	280.062	238.609	161.807	158.232	150.523	174.795
Btg2	13.3192	13.0898	12.2606	14.3826	13.5046	12.9911	11.622	18.0934	100.587	81.6644	76.9626	131.929	290.19	469.232	442.491	363.433	39.7306	48.0824	35.363	68.5223
Btnl9	9.01398	3.65952	4.25893	5.60923	8.06985	7.37767	4.80912	8.56327	4.34869	3.34932	3.0405	1.47597	2.33459	1.61491	1.45226	1.35573	4.06485	5.86046	5.97038	3.54623
Btrc	30.4054	33.4987	31.7484	26.6079	27.5034	27.4257	27.5188	28.4522	18.1511	14.7764	16.0576	17.8252	22.9957	15.2407	17.6505	20.2391	16.6528	17.7146	20.4371	20.7054
Bub1b	1.61444	0.563003	0.258117	1.72592	1.64691	1.44346	1.87021	0.966821	2.17435	1.57615	2.28037	2.38426	1.75094	1.81677	1.67568	1.45257	2.49136	1.59831	2.64075	1.83031
Bysl	25.6966	25.7574	25.5536	16.54	21.2451	18.1234	23.2441	19.3364	42.5416	47.4816	59.0046	35.3097	37.12	42.7951	43.5677	35.1522	38.1571	30.9006	30.1964	40.038
Bzrap1	0.807222	0.844504	0.774351	1.72592	2.63505	1.60384	0.935106	2.20988	0.472684	0.197019	0.190031	0.227072	1.1673	0	0.446848	0.290514	0	0.932345	0.114815	0.228789
Bzw1	241.898	215.771	230.627	211.281	194.17	192.14	195.437	204.966	362.549	371.873	385.478	476.057	312.602	335.497	335.359	318.5	294.636	305.676	320.334	359.542
Bzw2	23.0058	27.7279	28.3929	21.7178	23.0567	21.8122	19.9044	18.5077	56.2494	40.6844	52.9236	45.9821	25.7972	35.2252	28.3748	29.1482	35.928	53.2769	46.2705	49.304
C030006K11Rik	54.4875	63.0563	66.5941	57.8182	49.7366	41.2187	52.9003	50.1366	15.5986	17.9287	21.6635	16.3492	28.1318	23.1134	24.4649	34.668	40.3862	41.6891	40.7593	43.8131
C1qa	12.9156	13.3713	11.3571	9.63636	15.4809	10.5854	13.2251	8.0108	41.9744	23.7408	35.3458	16.3492	33.1512	34.7206	30.3857	21.1107	26.356	16.9154	16.1889	14.9857
C1qb	11.8393	13.6528	11.8734	9.20488	12.0224	8.98151	13.2251	6.62963	39.7055	25.1199	34.2056	16.0086	28.2486	29.7749	22.7892	19.1739	21.111	16.649	17.4519	10.9819
C1qc	11.5702	13.3713	12.0024	8.48575	12.3518	10.425	12.8243	6.62963	36.4912	19.9974	31.8302	11.5807	27.0813	28.8665	22.7892	13.5573	17.964	12.5201	14.8111	10.0667
C1qtnf1	24.3512	13.6528	18.4554	17.8345	23.2214	17.4819	16.4311	17.2647	56.6276	44.9203	37.056	43.3708	43.5401	45.6212	39.3226	29.3419	25.8315	27.704	23.4223	25.6244
C1qtnf2	4.84333	3.37802	2.96834	3.59566	4.11727	4.81152	3.74042	2.62423	1.70166	0.886586	1.33022	1.2489	1.75094	1.00932	0.781984	0.581027	2.09799	0.932345	0.918521	1.37273
C1qtnf3	243.512	205.918	198.621	151.018	208.993	185.083	197.975	167.812	15.8822	14.4809	10.6417	19.3011	38.9877	13.8277	17.3154	25.662	24.7825	13.9852	22.3889	21.163
C1qtnf4	2.15259	4.22252	3.48458	2.58887	5.27011	4.0096	2.9389	3.72917	3.40333	1.87168	1.61526	2.95194	2.68478	2.92702	2.34595	3.09881	1.57349	1.99788	1.60741	1.71592
C1qtnf5	5.24694	2.67426	2.58117	3.59566	3.78789	3.52845	2.27097	1.51929	8.2247	4.33442	8.26635	3.74669	14.241	17.5621	9.83065	7.84387	5.63834	4.52853	3.55927	4.57578
C1qtnf6	3.90157	3.37802	3.74269	3.59566	4.44665	4.65114	4.14118	2.90046	15.9767	6.99418	10.0716	4.99559	8.05434	14.6351	8.60182	6.19763	7.47408	6.7928	5.51112	5.71972
C1rl	45.4735	40.8177	46.8482	29.772	43.149	41.2187	46.4881	37.9822	5.48314	6.00908	5.89096	6.24448	29.6493	14.3323	13.2937	21.498	26.6182	25.4397	31.4593	20.9342
C2	46.4153	43.0697	49.3003	52.4966	50.7248	49.8795	53.5682	45.7168	15.0314	15.86	11.0218	19.5282	45.2911	27.9581	33.737	43.4802	29.7652	29.0359	25.3741	24.366
C230052I12Rik	5.24694	6.33378	5.54951	6.0407	4.28196	6.25498	6.81291	5.93904	8.69739	8.2748	8.5514	7.15277	10.2722	10.0932	9.16038	9.10276	7.47408	10.2558	11.2519	9.72353
C2cd2l	130.501	132.587	151.256	132.176	132.082	148.195	151.487	155.658	77.6147	76.5419	77.1526	83.3355	63.7344	55.7144	59.4308	71.5632	106.211	88.04	100.004	103.756
C3	12.9156	11.1193	13.293	10.0678	11.5284	13.6327	14.9617	8.70139	39.1382	43.7382	67.271	26.1133	566.138	432.19	385.295	470.245	92.3114	215.904	147.767	69.895
C330018D20Rik	27.311	20.1274	25.5536	31.2103	25.1977	27.4257	22.5761	24.5849	13.4242	13.2003	12.9221	7.26631	17.3927	15.1398	14.6343	16.9466	20.9799	25.4397	24.4556	21.163
C330021F23Rik	4.43972	5.63003	4.90422	4.31479	4.61134	5.61345	5.20988	5.93904	0	0.0985095	0	0.113536	1.05057	1.00932	0.446848	1.35573	0.393372	0.665961	1.83704	0.915155
C3ar1	3.36343	2.39276	1.67776	1.86974	3.45851	1.44346	1.33587	1.10494	6.52304	3.94038	5.5109	1.02182	5.01937	4.03727	3.57478	2.0336	5.24497	3.59619	1.95186	2.40228
C4bp	0.403611	0.140751	0	0	0	0	0	0.276235	0.850831	0.886586	0.0950155	1.2489	3.03497	2.82609	3.46307	4.06719	0	0.532769	0.114815	0.343183
C5ar1	1.47991	0.563003	0.129058	0.575305	1.31753	1.12269	0.534346	0.276235	15.4095	6.2061	12.352	3.29255	5.01937	8.68014	7.14957	4.26087	5.76946	5.59407	5.05186	4.34699
C5ar2	0.134537	0.140751	0.516234	0.143826	0	0	0.133587	0.276235	2.17435	0.985095	1.99533	0.56768	0.933837	1.31211	1.67568	0.581027	0.786745	1.59831	0.344445	1.02955
C6	0.672685	0.140751	0	0	0.329382	0	0.267173	0	0.945368	0.788076	0.380062	0.794752	3.61862	3.02796	2.01082	1.93676	0.131124	0.399576	0.114815	0.457578
C7	3.90157	2.95576	1.5487	3.73948	4.44665	2.88691	3.87401	1.51929	11.2499	8.37331	13.3972	10.5589	31.8672	35.8308	16.6451	16.0751	3.93372	3.06342	1.83704	3.77502
C730027H18Rik	6.05417	6.05228	4.90422	7.91045	5.92887	7.0569	6.0114	7.32021	0.0945368	0.492548	0.380062	0.56768	2.45132	1.9177	0.893696	2.13043	1.44237	2.66384	3.10001	1.48713
C77080	77.7624	77.6944	88.6631	119.951	103.261	124.458	94.7129	122.924	170.261	167.171	145.944	232.522	162.371	184.705	205.103	183.992	134.533	129.063	132.497	117.025
C77370	2.01806	1.54826	0.903409	2.30122	0.823454	1.92461	0.267173	0.966821	2.55249	1.87168	2.75545	2.61133	2.68478	3.63355	5.36217	2.90514	0.524497	1.46511	1.4926	1.83031
C78339	34.9796	32.9357	37.556	29.4844	37.3848	41.2187	41.0111	43.0926	22.5943	23.7408	22.8987	24.9779	23.4626	22.6087	23.4595	25.081	26.4871	22.7759	26.2927	25.0524
C8a	20.1806	18.5791	15.2289	12.8005	25.3624	13.793	21.9082	18.5077	1.32352	1.77317	1.04517	2.27072	8.52126	4.34007	4.91533	7.74703	0	0.266384	0.803705	0.457578
C8g	12.3774	18.1568	16.0032	10.2117	12.1871	9.46267	14.1602	12.1543	2.93064	2.56125	2.75545	3.40608	4.43572	2.32143	2.45766	4.35771	3.40923	3.19661	4.47779	4.80457
C920025E04Rik	1.21083	1.26676	1.5487	1.43826	1.97629	2.24538	0.935106	1.93364	26.6594	40.1919	38.1012	37.8075	1.9844	3.12889	2.56938	2.8083	2.36023	1.19873	1.60741	1.94471
Cab39l	117.989	104.719	108.538	101.541	96.5088	106.976	104.331	100.549	59.5582	63.4401	53.1137	58.0169	60.6994	58.6414	56.8614	59.8458	80.7725	90.1711	91.278	93.8034
Cables1	17.2207	16.4678	17.9391	19.9919	17.6219	18.7649	13.893	14.3642	10.6827	6.89567	10.6417	9.99117	5.25283	5.04659	6.92614	5.71344	4.58934	7.19238	5.05186	5.71972
Cacna1c	1.34537	0.422252	1.16153	0.287653	1.97629	0.801921	0.40076	0.690586	3.5924	3.54634	3.32554	3.17901	0.350189	1.31211	1.22883	1.16205	1.18012	2.26427	0.803705	1.94471
Cacna1d	11.3011	9.28955	9.67938	10.6431	10.0461	9.62305	10.9541	10.3588	6.90119	5.51653	6.46105	7.15277	5.71975	6.05591	4.02163	5.81027	6.16283	10.2558	9.75928	7.32124
Cacna2d1	7.53407	2.39276	1.41964	4.31479	3.6232	3.84922	3.20608	3.45293	18.3401	11.7226	11.0218	13.0566	6.3034	9.1848	6.70272	2.61462	4.19597	5.32769	4.24816	6.1773
Cacnb3	9.01398	8.02279	9.67938	7.47897	11.199	10.5854	7.34726	9.25386	17.3948	13.2988	13.3972	14.8732	12.2566	15.5435	17.7622	15.1067	15.2104	10.6554	13.3185	10.6387
Cacnb4	18.9697	12.6676	14.8417	17.8345	11.5284	13.793	10.9541	14.2261	4.15962	4.82697	2.37539	5.56327	5.25283	4.7438	4.46848	4.64822	2.75361	3.72938	3.10001	4.34699
Cad	6.59232	7.74129	6.71104	9.49254	7.74047	6.57575	7.48085	8.70139	30.819	32.4096	44.2772	19.8688	24.9801	33.4084	34.4073	22.4664	19.013	21.0444	19.7482	16.3584
Cadm1	42.1101	30.8244	33.168	27.1832	32.7735	43.9453	36.0684	35.358	42.9197	60.0908	48.838	57.5628	56.964	66.9178	60.4362	48.3221	61.7595	47.9492	46.8445	49.7616
Calb1	598.555	786.656	680.912	1005.63	671.774	629.989	557.056	613.655	138.118	145.893	70.6915	200.051	162.838	98.5095	175.053	171.79	72.905	188.334	135.023	314.47
Calcb	0.134537	0	0	0	0	0	0	0	0.0945368	0.0985095	0.0950155	0.113536	2.68478	6.25777	4.35677	3.19565	0.131124	0	0	0.228789
Calcoco1	68.0757	73.4719	74.0795	72.3446	62.5825	64.7952	74.4077	70.1636	24.2014	23.3468	24.609	29.6329	47.8591	39.7671	42.4505	40.7688	39.8617	31.9661	36.5112	42.6691
Calcr	0.672685	0.281501	0.774351	0.287653	0.494072	0.320768	0.667933	0.690586	2.07981	2.26572	1.52025	1.2489	6.53686	12.8183	15.8631	4.64822	1.96686	2.79704	1.4926	1.71592
Calcrl	32.6925	11.9638	14.9708	29.1967	20.4217	17.4819	11.7556	19.8889	76.953	55.4609	57.8644	48.0258	39.3379	42.6942	39.4343	26.5336	21.6355	23.8414	20.5519	26.9971
Cald1	102.114	57.7078	55.7532	81.4057	80.3691	85.3244	55.572	66.2963	389.114	306.365	267.849	178.592	164.355	212.361	185.33	117.658	130.993	136.655	124.689	125.033
Calm1	290.735	316.408	305.61	268.38	285.574	267.04	293.222	248.749	633.869	592.929	621.306	586.981	492.365	528.984	548.617	473.731	542.723	541.426	589.461	618.302
Calml3	0.403611	0.844504	0.516234	0.862958	0.658763	0.801921	0.801519	0.828704	11.1553	6.79716	8.36136	4.31437	6.42013	7.16616	7.70813	6.19763	3.54035	7.45876	7.11853	6.40609
Calml4	268.267	322.038	312.58	251.121	279.974	238.17	293.222	262.975	39.5164	53.3922	42.757	49.7288	180.23	128.486	123.218	205.974	105.686	113.613	108.96	95.2906
Calu	163.193	109.786	128.155	134.765	140.152	130.072	134.388	118.919	386.467	351.679	356.878	320.626	240.113	283.618	235.601	189.028	218.059	200.987	214.819	235.424
Camk1g	2.15259	2.67426	1.16153	2.01357	2.14098	0.962305	1.87021	1.38117	0.378147	0.394038	0.380062	0.56768	0.700378	0.100932	0.335136	0.387352	0.917869	0.665961	0.114815	1.60152
Camk2b	2.28713	1.68901	2.19399	4.31479	0.988145	2.56615	2.9389	2.48611	14.4641	11.2301	10.0716	14.6462	6.88705	9.28573	11.2829	4.45454	10.3588	8.12472	6.54446	12.6978
Camk2d	28.2528	20.6904	22.5852	30.3474	25.033	27.4257	30.057	25.8279	60.409	66.3954	60.1448	71.1871	44.2405	58.0358	57.7551	49.7747	49.696	51.1458	48.1075	66.4632
Camk2n2	3.36343	5.63003	4.12987	3.59566	5.10542	3.52845	5.61064	5.52469	14.5587	14.1854	11.4969	17.5981	9.22164	11.5062	12.0649	9.00592	10.2277	10.2558	10.6778	9.72353
Camk4	1.88352	1.82976	1.41964	2.30122	1.64691	2.40576	1.73663	1.93364	0.472684	1.0836	0.760124	0.454144	0.933837	0.706523	0.446848	0.581027	1.04899	2.93023	2.64075	2.0591
Camkk1	0.403611	0.703754	0.774351	1.15061	1.31753	1.44346	1.06869	1.24306	5.3886	6.2061	6.27102	4.88205	3.26843	4.23914	5.02704	3.87352	1.70461	1.86469	1.83704	2.0591
Camkk2	15.7408	12.8083	16.2614	16.9715	18.2807	21.6519	17.767	19.6126	40.7454	29.4543	39.0514	27.5893	30.9333	36.9411	32.8433	28.664	29.7652	31.9661	33.526	26.3107
Camsap1	16.279	15.4826	12.2606	18.2659	19.9276	17.963	21.9082	16.1597	27.7938	35.4634	29.4548	30.5412	24.3965	26.5451	23.3478	24.4032	23.3401	21.4439	21.7	22.3069
Cand2	4.17065	4.36327	2.45211	3.73948	3.45851	4.33037	3.47325	4.97222	2.26888	2.36423	2.09034	2.15719	2.21786	2.11957	2.56938	1.54941	2.36023	3.06342	1.60741	1.94471
Cap1	154.045	179.035	172.164	143.539	133.894	134.723	163.644	141.432	269.714	283.904	309.561	279.753	224.471	251.926	257.161	234.735	218.322	198.323	200.697	206.368
Capg	8.3413	11.6823	6.96916	10.3555	12.5165	5.61345	6.41215	5.11034	70.9972	55.6579	73.8271	66.5321	78.0921	120.008	98.6417	95.8695	65.1687	65.3974	65.1001	75.9579
Capn1	34.9796	40.9585	40.5243	34.5183	36.7261	34.8034	35.4004	32.3194	49.3482	49.7473	56.4392	50.1829	60.1157	63.4861	66.8038	55.3913	49.1716	51.5454	52.4705	52.2783
Capn10	27.4456	30.1207	26.9732	27.9023	27.0093	28.0672	27.2517	28.0378	11.1553	11.7226	12.542	14.8732	13.0737	10.396	11.9532	12.2016	20.062	22.3763	21.5852	17.9599
Capn12	0.269074	0.985255	0.516234	0.287653	0.988145	0.641537	0.935106	0.552469	2.17435	2.46274	1.04517	2.8384	1.40076	1.11025	1.22883	1.64624	1.18012	0.799153	0.918521	1.14394
Capn2	95.3868	104.578	82.3393	80.9742	79.0516	77.7863	91.106	85.0802	268.768	296.809	302.054	337.883	224.938	247.99	238.17	234.251	189.343	169.953	189.56	198.818
Capn5	13.0501	11.8231	13.4221	16.2524	13.5046	14.595	9.61823	15.7454	53.2242	40.7829	39.5265	49.2747	28.9489	41.6849	47.3659	33.3122	28.0606	26.9048	23.6519	28.141
Capn6	5.91963	4.50402	4.12987	7.76662	4.77603	6.73613	3.60684	3.45293	5.29406	4.43293	2.85047	4.54144	1.51748	0.807455	2.56938	2.32411	3.2781	3.99576	4.5926	2.85986
Capns1	184.719	227.594	222.884	168.852	189.065	188.612	229.902	198.336	290.89	260.065	270.319	296.897	333.496	391.817	383.06	379.798	314.829	314.333	306.212	316.301
Capza1	94.1759	93.74	93.4383	81.4057	87.2861	83.079	95.9151	87.0139	160.902	153.084	159.246	151.684	152.215	157.454	166.227	151.164	158.136	163.427	173.026	182.802
Car12	451.506	321.334	390.144	437.088	376.648	469.926	374.844	402.059	122.898	107.375	84.5638	99.6847	180.23	133.028	158.519	176.826	222.255	237.881	244.556	247.092
Car13	6.72685	3.94102	4.00081	4.02714	4.61134	5.29268	3.87401	3.59105	24.0124	29.1588	28.4096	22.4801	21.595	30.1786	31.9496	23.1443	26.0937	30.6342	27.5556	26.6539
Car14	229.386	209.578	212.817	157.058	183.466	144.506	151.487	152.343	12.6679	8.57033	8.74143	13.5108	19.1437	4.84473	6.14416	13.6541	16.3905	12.3869	18.8297	22.3069
Car3	78.7042	81.0724	64.142	28.7653	83.6629	114.514	102.862	60.2191	8.60285	4.43293	49.028	5.56327	12.4901	2.11957	1.22883	4.35771	11.9323	28.2367	28.7038	27.9122
Car4	232.48	262.922	263.924	157.777	278.822	238.01	339.176	223.612	23.9178	20.49	21.8536	16.9169	28.5987	16.5528	18.2091	22.4664	57.6946	58.8709	68.5446	31.4585
Car5a	3.22889	3.80027	4.38799	3.45183	3.78789	1.60384	4.40836	2.48611	0.28361	0.492548	0.285047	0.340608	4.90264	1.21118	1.45226	2.22727	0.131124	0.532769	0.22963	0.228789
Car7	3.76704	4.64477	3.35552	5.60923	4.44665	4.65114	4.14118	3.59105	1.89074	0.985095	0.85514	0.794752	1.05057	1.21118	0.893696	1.16205	1.96686	1.99788	1.60741	1.71592
Car9	12.2429	18.0161	14.5836	9.92402	12.6812	10.425	9.21747	12.1543	1.60713	2.26572	1.14019	2.95194	4.90264	3.53261	4.02163	7.45652	4.06485	3.59619	5.05186	4.34699
Card14	3.76704	4.36327	6.06575	7.91045	4.44665	4.97191	3.47325	4.8341	8.60285	14.2839	10.4517	13.5108	8.17107	11.809	14.1874	10.8458	7.99857	7.05918	4.70742	5.94851
Carhsp1	52.2004	56.0188	58.9797	61.5577	62.0884	68.0029	62.5185	57.3187	132.068	151.606	145.944	152.706	182.682	244.659	236.941	227.666	88.9022	96.8307	83.7002	81.6776
Carkd	63.9051	84.5912	90.2118	55.2293	72.1346	66.7198	74.5413	58.8379	31.3862	28.7648	24.229	33.3796	53.112	49.2547	49.0416	53.3577	59.3992	52.8773	49.3705	50.2192
Cars	16.9517	19.9866	18.7135	12.2252	16.1397	13.3119	15.8968	11.6018	34.0333	41.768	40.5716	36.7857	21.595	28.4628	29.2685	26.7273	30.2897	21.0444	21.126	21.5062
Cars2	26.5038	36.4544	35.362	25.1696	27.0093	28.0672	35.2669	28.1759	13.3297	13.1018	13.9673	10.1047	12.4901	11.809	13.7406	13.2668	17.3084	20.778	22.963	18.7607
Casp12	1.74898	1.97051	0.774351	3.02035	1.8116	2.56615	1.60304	0.552469	5.48314	3.34932	3.23053	1.2489	4.20227	3.43168	3.01622	2.51779	3.14698	3.99576	2.75556	1.94471
Casp14	0	0	0	0	0	0	0	0	0	0.394038	0.0950155	0.113536	2.80151	2.62423	2.68109	4.93873	0.524497	0	1.03334	0.686367
Casp3	30.9435	35.6099	33.4261	30.7788	29.9737	31.1145	30.057	27.4853	49.8209	44.7233	43.6121	63.4667	57.431	64.8992	65.9101	62.5573	36.5836	36.0951	39.9556	38.4365
Casp4	0.941759	0.703754	0.645292	0.575305	1.8116	0.962305	0.534346	0.690586	3.97055	1.87168	3.23053	1.5895	4.08554	5.04659	6.03245	4.16403	1.96686	3.59619	1.60741	1.71592
Casp7	11.4356	13.2306	12.6477	11.0746	14.1634	9.46267	12.29	12.2924	15.6931	12.7077	12.162	11.3536	34.4352	41.1802	40.5514	37.6699	14.4237	21.5771	20.7815	17.6167
Casp8	42.5137	47.433	50.2037	43.4355	40.3492	33.5203	53.7018	37.9822	49.2537	49.1562	43.8972	45.9821	72.8393	89.4256	86.4651	74.662	65.0376	83.2451	82.3224	89.6852
Casr	70.901	43.492	54.7208	77.5224	57.4771	71.6917	57.843	75.2739	17.8675	19.5049	20.7134	18.0522	14.3577	9.89132	12.9586	13.17	19.6686	26.7716	27.5556	17.6167
Cast	54.4875	50.6703	49.1713	54.9416	44.4665	51.9645	50.4957	46.5455	108.434	124.22	117.534	163.719	122.566	141.91	138.299	125.115	69.1024	73.9216	66.5927	86.139
Casz1	18.5661	11.8231	14.1964	16.1085	16.1397	20.6896	14.5609	22.5131	31.0081	31.129	32.3053	42.9166	27.198	26.9488	30.2739	26.1462	20.062	20.2452	21.9297	20.9342
Cat	1231.15	1522.08	1484.04	1101.42	1121.22	1030.63	1379.82	1162.67	314.902	445.854	413.317	450.625	711.817	533.324	535.324	724.057	710.037	792.76	849.402	891.018
Cav2	82.3367	54.189	52.914	98.0895	65.3823	74.0975	50.4957	62.9815	192.572	177.219	132.357	150.435	178.013	160.28	195.719	168.692	100.703	124.002	118.834	130.295
Cblb	12.3774	11.1193	10.1956	13.0882	11.5284	10.9061	13.3587	13.8117	34.6005	27.3856	28.1246	30.4277	20.6611	27.5544	19.3262	17.7213	14.1614	14.2516	12.5148	17.2736
Cbr1	39.2848	66.0121	56.9148	47.175	37.3848	40.4168	43.4156	41.4352	35.2622	38.3202	34.5856	38.8293	167.74	199.34	154.163	216.723	273.787	310.737	321.941	350.047
Cbr3	0.941759	2.25201	1.29058	1.29444	0.164691	1.12269	1.73663	1.24306	10.4936	9.16138	11.7819	14.6462	18.9102	31.6926	24.1298	28.7609	79.8546	94.0337	104.826	91.6299
Cbr4	33.7688	39.1287	36.5235	28.7653	31.1266	23.2557	29.389	31.767	9.92637	10.5405	9.88161	11.3536	16.4589	16.1491	17.2036	25.662	15.3415	15.8499	14.926	19.2183
Cbs	158.35	261.093	200.299	135.197	154.645	142.421	201.849	178.171	25.5249	22.2631	23.3738	29.2923	62.9172	47.2361	42.4505	60.7174	22.9467	18.7801	29.7371	26.7683
Cbx2	10.2248	9.9933	10.0666	10.2117	7.41109	7.21729	9.21747	11.6018	2.74157	3.44783	3.13551	6.01741	5.1361	2.72516	2.68109	4.35771	7.0807	7.72515	8.61113	7.09245
Cbx4	18.8352	23.2239	22.8433	20.5672	24.0449	23.8972	30.9921	24.1705	17.1112	13.5943	14.6324	16.8033	14.9414	13.4239	12.8469	15.5909	13.8992	13.852	12.8593	17.9599
Cbx7	44.3972	44.3365	40.7825	57.3867	53.8539	40.4168	33.1295	54.6944	18.1511	19.8004	16.0576	19.5282	22.5288	18.8743	20.4433	20.8201	22.9467	23.8414	23.1926	23.794
Cbx8	4.17065	7.60054	5.2914	4.31479	4.44665	5.93421	6.14498	6.76775	4.15962	2.26572	2.28037	0.908288	3.38516	1.61491	2.68109	2.22727	3.93372	4.12896	4.13334	5.83412
Ccbe1	13.7228	5.63003	5.54951	14.6703	13.1753	12.8307	6.67933	9.39197	31.1026	22.4602	20.0483	24.5238	24.2798	23.5171	21.0019	17.0435	19.4064	13.5856	13.663	20.591
Ccbl2	51.1241	80.5094	59.2378	43.2917	53.6892	42.8226	55.0377	41.7114	12.1953	9.75244	14.6324	11.9213	36.0694	35.3261	31.2794	31.8597	13.5058	12.1205	14.0074	14.9857
Ccdc102a	2.95982	3.23727	1.16153	2.44505	2.63505	2.08499	1.73663	1.79552	5.48314	2.75827	4.2757	4.0873	3.03497	3.83541	4.58019	2.0336	3.01586	4.79492	2.64075	3.54623
Ccdc107	154.449	202.259	212.301	127.286	188.9	184.121	202.651	209.938	47.2684	47.7771	47.2227	58.1305	76.8081	49.9613	50.1587	82.7964	87.1976	56.8731	78.6483	76.6443
Ccdc108	2.01806	1.26676	1.29058	2.15739	1.48222	2.40576	0.801519	2.62423	0	0.0985095	0	0.113536	1.1673	0.908387	0.670272	1.06522	0.655621	1.33192	1.14815	0.571972
Ccdc109b	0.672685	0.140751	0.774351	0.575305	0.988145	0.962305	0.534346	0.552469	8.60285	5.221	5.41588	2.61133	3.1517	2.42236	3.01622	1.93676	2.09799	2.53065	2.18149	3.54623
Ccdc112	2.82528	3.23727	2.45211	3.30801	2.63505	3.84922	2.67173	2.76235	6.23943	5.41802	5.98598	5.79034	6.06994	4.84473	6.59101	4.93873	4.58934	3.86257	2.2963	3.08865
Ccdc116	0.134537	0	0	0.287653	0.329382	0	0.133587	0.414352	1.22898	0.591057	0.760124	1.02182	1.05057	1.00932	0.55856	1.25889	0.131124	0.665961	0.114815	0.343183
Ccdc120	3.09435	2.67426	3.48458	4.17096	5.4348	7.0569	4.9427	5.38657	14.2751	15.7615	14.7274	22.2531	12.1399	13.8277	13.2937	10.8458	12.1945	11.7209	10.1037	11.4394
Ccdc136	1.74898	1.68901	2.06493	3.45183	1.15284	2.40576	2.9389	2.34799	6.4285	4.53144	3.7056	4.54144	4.66918	5.24846	4.91533	5.32608	3.40923	3.3298	2.18149	3.88941
Ccdc14	1.61444	1.54826	1.03247	1.72592	2.79974	2.72653	1.06869	1.93364	2.93064	1.57615	2.18536	2.95194	3.26843	2.5233	2.12253	2.42095	2.62248	4.12896	3.90371	2.51668
Ccdc142	2.82528	1.54826	1.29058	3.02035	3.78789	2.88691	1.20228	2.90046	0.945368	1.18211	0.665109	0.227072	1.1673	1.41305	1.34054	0.871541	1.31124	1.86469	2.2963	0.800761
Ccdc148	10.2248	8.86729	7.87256	10.2117	8.72861	8.33998	8.9503	8.56327	6.05036	5.41802	4.2757	3.40608	3.26843	3.22982	3.79821	1.93676	6.68733	7.45876	4.47779	6.29169
Ccdc151	6.32324	7.74129	7.48539	7.19132	5.27011	4.33037	4.80912	4.55787	0.189074	0.197019	0.0950155	0.227072	0.583648	0.201864	0.223424	0.581027	0.917869	0.932345	0.68889	0.800761
Ccdc157	14.53	12.3861	13.4221	19.7042	15.6456	19.5669	19.7708	16.8503	8.41378	6.99418	6.36604	6.47156	12.6068	11.0016	11.1712	12.4921	10.0966	11.7209	10.6778	8.57958
Ccdc158	1.34537	0.844504	1.41964	0.431479	1.31753	1.12269	2.0038	1.51929	0.28361	0.788076	0.285047	0.454144	1.1673	0.504659	0.335136	0.677865	0.655621	0.266384	0.918521	1.48713
Ccdc163	3.09435	5.63003	5.2914	3.45183	6.25825	5.45306	6.54574	5.66281	2.45796	1.47764	1.71028	3.63315	3.96881	4.03727	4.46848	3.38933	3.67148	3.86257	2.75556	2.63107
Ccdc169	0.672685	1.54826	0.774351	2.01357	1.64691	1.92461	0.935106	1.10494	0.0945368	0	0	0	0	0	0	0	0	0	0	0
Ccdc17	3.09435	2.95576	4.25893	2.15739	4.28196	1.92461	3.74042	4.0054	0.567221	0.492548	0.570093	0.56768	1.63421	1.00932	1.45226	2.32411	0.786745	1.7315	1.4926	1.02955
Ccdc181	42.3792	40.8177	43.2346	41.1343	38.2083	32.3976	47.1561	39.6397	11.8171	16.2541	14.6324	14.4191	21.2448	19.177	16.7568	19.3676	21.3732	19.9788	22.5038	20.4766
Ccdc25	36.325	39.2694	40.5243	28.19	32.4441	29.5107	44.6179	35.0818	54.3587	60.2878	53.4937	59.1523	51.9447	52.2827	62.2236	53.4545	50.8762	52.0781	54.3075	49.9904
Ccdc30	3.90157	3.65952	2.06493	3.73948	3.6232	2.88691	2.67173	4.28163	1.03991	0.689567	1.14019	1.13536	1.9844	1.61491	1.8991	2.13043	3.01586	4.79492	2.2963	3.88941
Ccdc51	10.4939	15.0603	16.0032	8.62958	14.1634	10.1042	13.4922	13.9498	6.23943	6.2061	6.27102	4.65498	5.83648	7.36802	7.59641	5.71344	6.94958	7.05918	9.18521	7.09245
Ccdc57	4.43972	3.80027	3.35552	3.30801	6.09356	3.84922	3.20608	5.66281	2.8361	2.75827	2.75545	2.04365	2.45132	1.81677	2.7928	1.83992	3.14698	3.19661	3.32964	3.54623
Ccdc6	182.163	163.552	154.354	155.62	131.753	177.545	138.663	166.017	69.1064	81.0733	79.433	62.7854	67.353	56.4209	59.8776	62.3636	95.065	85.7758	93.4595	87.7405
Ccdc62	2.69074	2.25201	2.19399	2.01357	2.47036	2.40576	1.20228	3.03858	0.661758	0.985095	0.950155	1.13536	1.1673	0.908387	1.00541	1.93676	0.917869	0.932345	0.344445	0.915155
Ccdc68	13.3192	11.4008	10.3247	8.1981	10.8696	8.33998	10.019	8.42515	4.91592	3.74336	3.80062	3.40608	6.18667	3.83541	5.13875	6.58498	7.34295	6.92599	7.46298	9.26595
Ccdc69	0.403611	0.563003	0.645292	0.575305	0.658763	0.320768	0.133587	0.138117	0.756295	0.788076	2.09034	0.681216	0.700378	0.403727	1.00541	0.193676	1.44237	1.06554	1.14815	1.83031
Ccdc71l	10.2248	10.6971	8.00162	8.05427	13.34	11.8684	10.5533	10.2207	36.1131	34.8724	35.3458	32.1307	23.3459	36.5373	29.8271	21.8854	15.866	24.241	15.0408	18.5319
Ccdc73	1.21083	0.985255	1.41964	2.01357	0.823454	2.40576	1.73663	1.93364	0.567221	1.0836	0.665109	1.02182	0.933837	1.00932	1.00541	0.677865	0.655621	1.19873	0.803705	0.571972
Ccdc8	0.538148	0.985255	0.387175	0.143826	0.329382	0.481152	0.534346	0.276235	0.756295	1.18211	1.80529	0.681216	0.817107	0.605591	0.55856	0.581027	0.655621	1.19873	1.4926	0.457578
Ccdc85a	2.82528	0.844504	1.03247	3.59566	1.97629	1.44346	2.0038	1.51929	4.25416	3.05379	2.94548	4.88205	4.08554	2.62423	3.90992	3.38933	1.57349	1.46511	1.37778	1.48713
Ccdc85b	15.8754	25.3351	18.1972	18.4098	20.5864	15.2365	16.2976	18.2315	39.7055	39.6993	32.9704	44.9603	24.163	29.674	28.2631	26.3399	25.9626	25.9725	23.3075	20.591
Ccdc85c	10.6284	11.9638	15.2289	10.9308	11.0343	13.3119	11.0877	14.3642	4.91592	4.1374	3.99065	3.74669	4.78591	3.33075	3.79821	5.32608	7.34295	8.12472	9.98891	8.122
Ccdc86	10.6284	16.8901	15.6161	10.3555	9.88145	7.85882	13.7594	11.74	35.7349	38.7142	49.7881	40.6459	30.6999	35.7299	37.5352	35.4427	26.6182	16.2494	16.4186	19.1039
Ccdc88a	8.61037	5.06703	3.22646	10.4993	9.22269	6.57575	5.74422	6.49151	28.0774	30.6365	24.229	26.7945	12.3733	15.4426	17.5388	12.7826	13.1124	11.3213	11.826	13.3841
Ccdc88b	1.0763	0.140751	0.129058	0.862958	1.15284	1.44346	1.20228	1.10494	3.40333	1.97019	2.4704	0.681216	2.56805	4.23914	2.68109	1.54941	2.36023	1.99788	1.03334	0.571972
Ccdc9	16.279	18.4383	15.358	19.5604	19.2688	18.7649	14.5609	19.0602	33.277	34.9709	31.6402	29.86	24.3965	25.9395	29.0451	27.6956	21.2421	20.3784	18.1408	21.7349
Ccdc91	90.8125	112.319	111.765	79.2483	87.1214	92.5417	114.617	97.6489	40.9344	41.768	43.7071	26.5674	43.0732	27.8572	35.6361	38.0573	61.8906	62.2007	73.5965	61.5442
Cckar	133.326	127.098	142.222	73.2076	146.081	157.978	158.834	142.399	3.68694	3.94038	3.0405	3.40608	71.3218	29.573	28.9334	63.5257	79.4612	93.7673	108.96	62.6881
Ccl11	0	0	0	0	0	0	0	0.138117	2.07981	1.37913	2.85047	0.454144	2.91824	6.15684	2.90451	1.25889	0.393372	0.266384	0.344445	0.114394
Ccl12	0.134537	0.140751	0	0.143826	0	0.160384	0	0	3.5924	2.95529	3.32554	0	2.10113	0.908387	2.01082	1.06522	1.04899	0.799153	0.803705	0.114394
Ccl17	0	0	0.129058	0	0.164691	0	0	0	0.945368	0.197019	0.380062	0.56768	1.75094	1.81677	2.23424	1.83992	0.524497	0	0	0.343183
Ccl19	1.74898	1.26676	1.67776	1.15061	2.14098	1.76423	2.27097	1.51929	0.28361	0.295529	1.2352	0	2.45132	1.9177	1.22883	1.35573	0.655621	0.665961	0.22963	0.343183
Ccl2	0.403611	0.140751	0.129058	0.431479	0	0.160384	0.667933	0.276235	11.1553	6.30461	10.8318	1.81658	4.90264	7.56989	5.5856	3.09881	2.36023	1.99788	1.72223	0.915155
Ccl20	0	0	0.129058	0	0	0	0	0	1.13444	2.16721	1.71028	0.340608	3.03497	6.56057	8.93696	5.90711	0.917869	4.52853	2.18149	0.686367
Ccl5	0.269074	0.703754	0.516234	0.287653	0.823454	0.801921	0.534346	0.138117	0.850831	0.197019	0.950155	0.794752	1.51748	1.21118	1.45226	1.25889	2.75361	0.665961	0.344445	0.571972
Ccl6	6.72685	7.17829	5.93669	4.31479	4.94072	3.68884	4.27477	4.28163	16.2603	8.37331	18.243	5.22266	18.4433	16.1491	11.1712	11.6205	7.47408	5.32769	3.90371	4.57578
Ccl7	0	0	0	0	0	0	0.133587	0	2.55249	1.67466	3.99065	0.340608	1.1673	1.41305	2.23424	0.677865	0.786745	0.133192	0.574075	0.686367
Ccl9	2.5562	1.40751	1.93588	1.15061	2.30567	1.44346	2.40456	1.24306	43.9596	21.7706	21.1885	21.2312	15.4083	20.9938	15.6397	8.61857	16.5216	7.99153	8.26668	10.2955
Ccm2	18.9697	21.5349	20.5203	18.2659	18.116	17.8026	21.3738	19.6126	30.9135	29.1588	32.0202	32.3578	31.1668	35.2252	35.5244	36.7984	31.2075	30.9006	29.6223	26.9971
Ccnb2	0.538148	0.703754	0.774351	2.30122	1.31753	2.56615	3.20608	0.552469	0.567221	0.295529	1.42523	0.681216	2.21786	0.706523	1.22883	0.968379	0.393372	0.399576	0.344445	0.457578
Ccne1	0.538148	0.844504	0.516234	1.29444	0.988145	1.28307	0.267173	0.690586	1.51259	1.77317	2.37539	1.36243	1.9844	2.01864	2.12253	1.25889	3.14698	3.99576	4.01853	2.40228
Ccne2	1.88352	1.26676	0.903409	1.58209	1.48222	1.60384	2.40456	2.48611	2.8361	3.54634	3.0405	3.63315	5.95321	6.45964	5.92073	4.45454	7.6052	7.45876	10.3334	4.46138
Ccnf	0.403611	0.703754	0.129058	0.431479	0.494072	1.28307	0	1.10494	2.64703	2.85678	4.37071	2.72487	3.96881	4.84473	3.35136	3.97035	0.655621	1.46511	1.83704	0.686367
Ccng1	412.625	366.093	374.786	486.852	382.906	427.103	436.427	420.015	339.576	391.674	323.243	396.014	2102.53	1777.91	1772.87	2115.23	410.812	442.864	491.983	431.839
Ccnl1	12.3774	8.72654	8.77597	12.9444	20.9157	13.6327	14.4273	14.9167	25.1468	22.9527	23.4688	30.3141	20.3109	21.9022	19.6613	16.9466	15.0793	17.5814	10.7926	17.1592
Ccnt1	8.74491	7.31904	8.90503	13.6635	7.74047	9.94382	11.2213	9.80632	18.2456	18.6183	17.6729	17.8252	13.5406	16.351	14.4108	13.8478	10.3588	14.3848	10.4482	13.6129
Ccnyl1	18.7006	19.7051	18.5844	17.9783	17.7866	21.8122	17.3663	18.3696	37.153	31.7201	31.9252	43.2572	28.8322	29.9768	28.1514	25.662	20.9799	24.9069	18.7149	23.5653
Ccp110	7.265	4.22252	6.45292	8.1981	8.72861	8.17959	5.47705	8.0108	12.6679	12.0182	14.4424	11.2401	19.4938	25.4348	19.9964	21.5949	7.34295	10.6554	8.84076	7.89322
Ccpg1	224.542	192.547	196.943	196.467	203.393	207.377	225.093	205.657	84.1378	89.2496	74.9672	88.3311	132.605	101.739	103.222	113.785	112.242	103.357	101.841	98.3792
Ccpg1os	18.5661	24.2091	25.5536	16.9715	17.1278	18.2838	26.183	20.9938	3.87601	4.33442	5.60592	4.31437	10.8559	8.68014	9.94237	11.8142	6.81846	9.85622	11.4815	9.26595
Ccr1	0.269074	0.985255	0.387175	0.862958	0.164691	0.320768	0	0	10.6827	4.82697	8.26635	4.0873	5.83648	10.6988	8.04326	4.93873	11.4078	7.59195	11.5963	6.52048
Ccr2	7.80315	4.78552	3.74269	3.30801	5.92887	5.29268	5.74422	3.31481	14.1805	8.76735	20.0483	3.51962	8.17107	10.9006	9.38381	5.32608	5.37609	4.52853	5.05186	3.88941
Ccr5	2.28713	1.82976	2.06493	1.58209	2.14098	2.72653	1.73663	1.38117	8.79193	4.23591	7.31619	1.2489	6.77032	7.67082	6.81443	3.67984	6.42508	3.59619	2.87038	2.0591
Ccrn4l	12.2429	11.5416	11.3571	7.19132	8.23454	11.5477	14.0266	8.0108	20.0418	14.5794	19.2881	19.3011	49.0264	41.1802	47.3659	52.3893	7.99857	19.3129	13.5482	52.507
Ccs	121.083	169.464	155.515	100.391	111.66	95.1078	118.224	105.66	28.4556	27.6812	26.1293	27.5893	86.1464	66.5141	66.5803	97.3221	48.2537	50.0803	56.489	50.1048
Ccser1	7.93769	8.44504	10.4537	6.75984	6.25825	9.62305	6.41215	7.1821	5.01045	6.10759	6.7461	6.47156	2.21786	0.908387	1.78739	2.90514	4.06485	3.72938	5.97038	5.94851
Ccser2	401.862	318.097	327.55	402.282	345.027	415.074	341.18	370.154	136.417	156.827	119.72	178.706	181.981	164.62	182.091	184.96	193.67	169.953	201.615	192.526
Cct3	109.782	141.314	142.739	95.7883	109.849	100.561	137.594	104.831	199.567	209.924	242.29	219.806	126.068	144.131	154.163	140.512	192.49	187.535	201.271	214.146
Cct5	175.436	208.03	218.625	150.586	164.856	160.063	215.074	170.575	317.927	330.007	369.895	350.599	207.195	232.042	243.309	243.063	275.23	261.456	280.378	268.026
Cct6b	2.42167	2.25201	2.19399	0.575305	1.31753	2.56615	0.935106	1.93364	0.189074	0.197019	0.190031	0.227072	0.466918	0	0.223424	0.581027	0.262248	0.133192	0.114815	0.114394
Cd109	0.941759	0.703754	0.258117	1.15061	0.658763	1.28307	0.667933	0.552469	4.06508	4.92548	3.0405	2.27072	14.8247	13.4239	11.2829	11.6205	1.70461	1.59831	1.03334	2.51668
Cd14	3.76704	3.23727	3.87175	3.88331	4.61134	2.56615	4.54194	1.10494	41.8798	37.1381	43.2321	31.1089	33.5014	53.5948	50.4938	33.6028	27.2738	38.3593	21.5852	33.8607
Cd151	121.756	115.416	113.83	88.8847	101.45	93.1832	111.411	107.731	300.438	260.065	285.142	282.705	235.21	268.681	258.613	237.737	279.032	256.794	281.067	282.44
Cd163	0.403611	0.140751	0.258117	0.287653	0.164691	0.481152	0.133587	0.276235	0.661758	0.492548	1.90031	1.13536	1.05057	1.81677	1.34054	0.677865	0.131124	0	0.22963	0.343183
Cd164l2	5.51602	6.75603	6.45292	3.88331	6.42294	4.97191	5.20988	6.35339	2.07981	2.56125	2.56542	2.72487	2.91824	2.5233	4.02163	3.48616	2.22911	3.06342	3.10001	2.97426
Cd1d1	1.74898	1.68901	1.67776	1.00678	1.8116	1.12269	0.935106	1.10494	3.49786	5.91057	8.26635	9.7641	2.91824	3.22982	2.34595	2.61462	6.29396	9.58984	8.72595	11.2107
Cd244	0.134537	0	0.258117	0.575305	0.329382	0.160384	0	0.276235	1.7962	1.0836	1.71028	0.454144	0.700378	1.00932	1.34054	0.387352	0.524497	0.799153	0.22963	0.343183
Cd248	7.80315	3.65952	4.90422	5.17775	4.94072	5.93421	4.0076	3.59105	22.9724	13.3973	13.6822	9.08288	12.957	15.3416	7.37299	7.166	12.1945	7.85834	11.0222	10.8675
Cd24a	176.109	205.215	164.937	200.782	200.923	183.961	165.915	152.758	1316.52	964.999	1029.21	833.922	659.405	873.06	923.858	628.865	701.252	743.345	621.609	553.783
Cd276	0.941759	0.563003	0.645292	0.431479	0.988145	1.28307	0.935106	0.828704	4.15962	3.25081	5.03582	3.51962	2.33459	5.45032	3.46307	2.42095	4.45822	3.3298	2.41112	2.17349
Cd2ap	154.718	102.185	107.893	153.175	119.73	156.535	117.556	137.15	302.329	435.215	370.18	355.254	337.465	377.586	381.72	338.933	288.342	252	239.275	268.827
Cd300a	2.01806	1.82976	0.774351	2.01357	2.47036	2.56615	2.0038	2.20988	4.91592	2.75827	3.51557	2.27072	2.80151	4.23914	4.80361	3.583	2.49136	3.99576	3.10001	1.94471
Cd300lb	0.403611	0	0	0.143826	0.164691	0	0.133587	0	1.60713	0.689567	1.71028	0.56768	0.11673	2.2205	1.11712	0.387352	0.655621	1.19873	0.574075	0.571972
Cd300ld	1.0763	1.68901	1.03247	2.01357	1.48222	1.60384	1.60304	1.51929	6.52304	3.84187	3.7056	2.27072	1.40076	3.83541	4.13334	1.35573	2.75361	2.13107	3.32964	1.37273
Cd300lf	0	0.140751	0	0	0.164691	0.320768	0.133587	0	1.89074	1.37913	1.80529	0.454144	1.1673	2.32143	2.56938	0.871541	0.393372	1.19873	0.45926	0.571972
Cd300lh	0	1.54826	1.03247	0.862958	0.658763	2.72653	1.06869	0.414352	1.32352	0	1.04517	0.340608	0	0	0	0.48419	0.524497	0.266384	0	0.800761
Cd302	68.3448	82.6207	86.082	54.0787	79.875	65.7575	78.6825	66.9869	24.485	27.7797	25.4642	26.908	53.4622	47.5389	36.6415	52.8735	51.4007	44.353	48.452	45.8722
Cd33	1.34537	0.844504	0.387175	0.431479	1.31753	0.801921	0.801519	0.828704	3.02518	1.57615	1.80529	2.95194	2.33459	5.34939	5.36217	2.13043	0.655621	1.46511	1.03334	1.14394
Cd34	42.1101	22.6609	26.9732	32.9362	34.9145	29.6711	24.0456	30.9383	87.2575	57.7266	65.5607	39.6241	60.2325	72.2672	59.5425	48.7095	44.5822	41.8223	36.5112	37.8646
Cd38	11.4356	7.60054	7.09821	10.2117	11.0343	11.3873	9.08389	8.70139	33.6551	24.8244	21.4735	21.2312	19.844	24.7283	16.9802	12.2984	13.3747	14.2516	11.7111	12.8122
Cd44	3.09435	1.82976	1.80682	1.86974	4.11727	3.20768	2.0038	2.07176	48.4029	39.7978	42.0919	22.4801	73.8898	66.4132	65.2398	60.4269	13.5058	11.4545	13.663	11.7826
Cd52	6.45778	6.05228	4.25893	3.30801	3.6232	2.56615	3.60684	3.03858	16.0713	8.76735	12.8271	4.20083	6.88705	9.1848	10.0541	7.45652	5.50721	5.32769	5.05186	4.46138
Cd53	4.57426	3.80027	2.71023	2.15739	3.45851	2.72653	3.60684	2.76235	14.7477	7.48672	15.7726	6.69863	7.93761	11.2034	10.3892	3.09881	4.98272	5.0613	5.05186	4.1182
Cd68	3.90157	5.06703	3.74269	4.31479	3.78789	2.88691	3.60684	2.34799	36.8694	33.5917	38.3863	24.2967	92.8	101.941	77.8632	90.1561	17.1773	13.9852	17.3371	15.5576
Cd74	151.354	152.715	156.806	107.294	159.585	153.327	188.624	117.262	117.604	68.2671	124.375	75.5015	97.3525	98.7113	78.0867	72.7253	62.1528	53.6764	47.4186	49.6472
Cd79a	0.538148	0.563003	1.29058	0.431479	0.988145	1.60384	1.60304	1.10494	0.661758	0.295529	0.285047	0.454144	0.700378	0.403727	0.446848	0	0	0.532769	0.918521	0.228789
Cd83	2.01806	1.97051	1.80682	1.15061	3.29382	4.0096	1.46945	2.34799	2.36342	1.18211	1.90031	0.794752	1.63421	1.21118	0.446848	0.774703	1.57349	1.06554	1.14815	0.571972
Cd86	1.21083	0.985255	0.903409	1.58209	1.8116	1.92461	1.73663	0.690586	5.57767	3.64485	4.65576	2.61133	2.80151	2.11957	3.23965	1.64624	1.31124	1.86469	1.14815	1.02955
Cd8a	1.74898	1.12601	1.5487	2.30122	1.8116	1.92461	1.46945	2.62423	1.03991	0.394038	0.380062	0.340608	1.28403	0.605591	0.781984	1.54941	1.31124	0.932345	2.2963	0.228789
Cd9	98.0775	102.326	104.795	107.438	90.7446	91.9001	88.8351	91.9861	275.953	209.431	201.908	263.063	210.58	300.575	298.494	242.288	249.005	250.934	211.949	248.35
Cd93	26.7729	10.2748	15.8742	26.464	19.1041	31.7561	17.0991	21.6844	139.725	87.2794	98.6261	132.042	45.9915	63.7889	57.8668	36.0237	37.6326	43.9534	30.0815	56.6252
Cd97	35.1142	22.2386	28.1347	23.7313	37.0554	24.218	31.3928	26.5185	75.1568	61.864	65.4657	55.2921	66.8861	67.5234	52.6163	58.2964	61.4972	47.816	55.4557	47.2449
Cdadc1	83.1439	108.8	107.506	82.7001	79.7104	79.8713	92.4419	80.9367	33.6551	37.2366	34.9657	44.5061	40.8554	30.7842	34.4073	38.3478	51.1384	47.2832	51.0927	45.4146
Cdc25a	11.1666	14.0751	15.2289	13.9512	12.0224	9.62305	13.0915	12.2924	23.5397	22.6572	27.7445	24.6373	16.8091	17.0575	18.8793	16.5593	18.6196	18.9133	15.9593	19.1039
Cdc34	40.7647	61.0858	63.7549	44.2985	50.8895	48.5964	57.9766	55.1088	84.1378	96.6378	90.4548	104.34	84.3955	82.2595	85.7948	105.747	95.065	95.632	101.382	93.1171
Cdc42ep1	32.0198	31.9504	29.6834	27.1832	30.9619	27.5861	24.0456	32.7338	66.743	53.0966	60.0498	66.9863	41.9059	48.5482	50.047	43.3834	39.4684	44.4862	34.9038	39.1229
Cdc42ep2	8.87945	9.7118	8.13068	6.18453	6.58763	5.93421	6.27857	4.69599	17.6784	13.6928	16.9128	13.7379	10.1555	13.6258	17.2036	13.17	11.5389	10.5222	8.95558	9.26595
Cdc42ep3	12.2429	11.8231	12.1315	8.05427	11.199	8.17959	9.61823	8.42515	6.05036	4.72846	6.17601	6.69863	3.96881	6.25777	6.25587	4.64822	4.3271	3.99576	2.87038	5.26214
Cdc42ep4	18.297	16.4678	23.2305	17.2592	20.5864	20.6896	16.9655	19.4745	81.2071	61.864	63.7554	76.5233	51.361	66.7159	60.7713	46.8695	28.0606	30.6342	27.7852	33.4032
Cdc42se2	51.7968	49.5443	51.1071	52.6404	47.5956	55.4929	53.5682	50.689	153.717	121.364	112.973	168.147	84.3955	102.648	116.627	90.9308	96.7696	93.3677	93.6891	101.582
Cdc45	1.21083	2.81501	2.19399	1.72592	1.64691	0.801921	1.73663	1.24306	3.21425	3.05379	2.28037	3.06547	1.75094	2.2205	0.670272	1.64624	3.67148	5.19449	4.82223	2.97426
Cdc6	0.269074	0.703754	0.387175	0.143826	0	0.160384	0.40076	0.690586	1.22898	1.18211	2.18536	1.13536	1.75094	1.41305	1.8991	0.581027	3.93372	3.59619	3.67408	1.71592
Cdc7	0.134537	0.140751	0.129058	0.575305	0.988145	0.320768	0.133587	0.276235	1.41805	1.47764	2.28037	0.681216	1.40076	1.61491	1.34054	1.06522	1.70461	1.46511	1.95186	1.25834
Cdca3	2.28713	3.23727	1.67776	3.02035	3.12913	3.0473	3.60684	1.38117	0.661758	1.87168	0.760124	1.02182	1.86767	3.43168	0.893696	1.54941	0.917869	0.932345	0.918521	2.0591
Cdca4	6.59232	6.47453	7.61445	5.32157	5.76418	5.45306	5.74422	6.07716	17.1112	18.2243	19.5732	18.6199	11.9064	16.7547	14.4108	12.7826	7.47408	10.389	9.52965	9.38034
Cdca7	0.672685	1.12601	0.258117	0.287653	0.823454	0.481152	0.40076	0.276235	6.23943	2.56125	7.41121	1.13536	3.38516	2.62423	4.24505	1.25889	5.37609	8.12472	6.20001	2.85986
Cdcp1	32.1544	16.1863	27.8766	32.6486	41.5021	39.1337	43.5492	41.4352	47.2684	71.0254	55.6791	74.7067	64.0845	83.2688	82.22	75.8241	29.2407	25.9725	27.326	31.8017
Cdh1	190.235	95.8512	124.412	203.946	159.091	230.953	184.216	206.347	422.107	423.295	347.852	630.352	325.092	374.659	383.731	305.33	319.287	276.241	292.319	329.57
Cdh11	13.7228	5.34853	6.8401	12.5129	7.57578	10.5854	6.67933	5.66281	30.2518	18.3228	27.5545	12.0348	19.2604	19.177	9.27209	7.84387	15.7349	13.9852	11.3667	10.6387
Cdh13	6.72685	1.68901	2.19399	4.02714	7.08171	4.81152	4.40836	1.93364	5.10499	3.74336	5.41588	2.95194	2.33459	1.51398	1.34054	1.64624	1.57349	1.7315	1.95186	2.17349
Cdh2	15.0681	9.00805	9.55032	10.9308	11.3637	10.5854	12.4235	11.1875	16.5439	24.0363	21.5685	17.7116	24.0463	27.4535	28.1514	22.5632	7.6052	9.98941	9.98891	7.32124
Cdh3	5.91963	3.09652	3.22646	10.4993	5.59949	8.98151	5.47705	5.11034	32.2371	28.8633	29.9299	29.5194	25.2136	22.8106	30.4974	18.7866	19.1441	20.2452	16.6482	16.7016
Cdh5	47.088	12.3861	25.2955	40.2714	35.7379	41.5395	29.7898	36.1867	91.228	74.4732	79.1479	87.4228	56.7306	66.3122	64.011	41.7371	34.0923	40.7568	35.4779	40.3812
Cdh6	2.15259	0.844504	0.774351	2.15739	1.15284	1.92461	2.53814	0.828704	7.09026	8.2748	5.70093	6.13095	2.80151	5.75311	5.02704	3.29249	4.06485	5.86046	4.13334	4.80457
Cdhr5	328.674	379.323	373.495	274.852	390.811	373.374	430.549	322.228	126.396	125.107	125.801	140.898	297.66	223.463	221.972	281.798	188.557	169.554	197.712	166.673
Cdip1	79.915	100.355	91.7605	79.1045	80.8632	78.7486	85.7626	82.5941	45.3777	47.7771	41.0467	49.1611	57.0808	60.2563	55.5208	61.7826	51.794	60.8688	50.4038	55.7101
Cdk1	0.807222	1.12601	1.03247	2.87653	1.8116	1.76423	1.73663	1.51929	2.8361	1.87168	2.85047	3.40608	1.75094	3.12889	2.34595	2.32411	4.58934	5.46088	3.7889	4.0038
Cdk12	23.1404	27.4464	22.5852	33.2239	24.3742	32.7184	23.7784	26.1042	51.9007	66.5924	62.6152	66.4186	33.0345	34.9224	32.6199	31.4723	31.9943	28.5031	26.9815	31.3441
Cdk17	9.8212	6.75603	8.3888	10.3555	9.71676	9.30228	7.88161	8.42515	31.0081	27.7797	32.6853	23.8426	20.3109	24.7283	22.3424	15.7846	11.5389	15.0507	10.3334	13.8417
Cdk18	98.3466	98.1032	101.182	98.0895	97.6617	94.787	89.6366	109.941	45.1886	57.6281	57.2944	63.0125	61.75	60.2563	58.7605	72.1442	77.4944	61.1352	73.7113	83.2791
Cdk2	12.2429	12.9491	9.80844	10.9308	9.71676	11.3873	8.81671	11.4637	14.8423	17.2392	18.7181	14.192	10.7391	11.91	14.746	15.2036	20.5865	23.7082	21.4704	20.3622
Cdk5	23.544	35.7507	32.3937	23.8752	26.3505	26.4634	27.786	26.5185	13.6133	10.3435	14.2523	10.8995	17.3927	15.2407	16.4217	18.8834	23.9957	24.241	23.0778	20.3622
Cdk5r1	0.134537	0.140751	0	0	0.494072	0.481152	0.267173	0.138117	1.7962	1.87168	1.99533	3.17901	0.466918	0.605591	1.34054	0.581027	0.393372	0.266384	0.114815	0.343183
Cdk6	6.59232	5.06703	5.03328	5.75305	4.61134	7.53806	7.61443	6.62963	11.0608	15.663	16.5327	9.87764	12.2566	15.2407	18.2091	13.4605	13.3747	11.4545	10.7926	9.38034
Cdkl1	105.208	78.9611	83.3717	119.376	97.3323	115.477	73.7398	95.439	29.6846	27.9767	18.148	32.6984	27.198	27.4535	27.7046	29.3419	53.2364	38.3593	51.8964	44.4994
Cdkn1a	4.43972	3.51877	5.54951	5.75305	2.96443	3.84922	5.87781	3.31481	321.614	346.261	384.243	522.834	927.533	1171.21	1206.27	1135.33	80.3791	64.8646	63.8372	98.9512
Cdkn2aipnl	20.1806	20.4089	22.3271	20.4233	21.4098	17.1611	23.7784	22.7893	29.8736	24.5289	35.1557	28.0434	34.9021	34.7206	33.1785	40.6719	33.6989	34.4968	39.0371	31.6873
Cdkn2b	0.807222	0.703754	0.903409	0.575305	0.329382	0.320768	0.801519	1.38117	4.53777	3.05379	5.03582	5.22266	4.08554	5.34939	5.36217	5.51976	2.36023	1.59831	2.41112	1.37273
Cdkn2c	13.9919	15.0603	15.487	9.92402	11.0343	11.8684	11.622	13.1211	4.72684	2.85678	4.56074	4.0873	9.33837	7.46896	9.83065	10.749	6.42508	9.85622	7.69261	8.35079
Cdon	7.265	6.19303	7.48539	10.2117	8.56392	9.62305	8.41595	8.0108	20.1363	14.3824	14.6324	13.3973	12.7235	9.48759	12.6235	8.61857	15.3415	13.4524	13.7778	10.8675
Cdpf1	15.6063	19.7051	17.5519	9.06106	15.6456	15.0761	17.4998	14.7785	6.80665	9.85095	8.74143	5.79034	9.4551	8.68014	7.81984	10.9427	14.817	15.0507	13.2037	14.0705
Cdr2l	2.42167	1.97051	3.35552	3.59566	2.14098	3.0473	2.27097	4.14352	17.6784	12.4122	15.0125	12.6025	8.40453	11.1025	10.7243	6.77865	7.99857	7.99153	6.54446	7.77882
Cds2	133.192	92.7547	110.345	135.341	120.554	130.553	113.549	135.769	204.767	218.297	208.749	230.592	160.386	162.702	160.418	162.107	179.378	168.089	162.578	172.164
Cdsn	0.538148	0.140751	0.258117	1.15061	0.164691	1.12269	0.267173	1.10494	4.06508	4.72846	4.18068	4.99559	2.56805	1.81677	1.11712	1.54941	5.24497	2.66384	3.67408	1.94471
Cdt1	6.45778	10.8378	6.32386	8.05427	4.94072	7.37767	9.08389	8.97762	13.9915	12.4122	20.9034	17.8252	9.22164	15.5435	11.3946	11.2332	20.1931	22.3763	22.2741	12.5834
Cdyl	9.41759	8.44504	7.09821	8.62958	10.8696	8.98151	10.4198	7.73457	19.6637	19.3079	19.5732	17.7116	16.5756	19.4798	18.0973	16.1719	8.91644	10.9218	9.98891	10.5243
Ceacam1	56.371	45.8847	46.332	49.9077	59.4534	65.9179	54.1026	53.8657	25.8086	23.3468	23.0888	29.5194	43.1899	34.8215	37.9821	38.6383	38.8127	33.8308	35.4779	35.1191
Cebpb	9.41759	13.6528	14.1964	8.34193	18.4454	13.1515	25.2479	16.1597	75.6295	62.061	74.6822	75.615	49.6101	81.2501	94.1732	62.5573	50.3517	44.7526	45.2371	47.0161
Cebpd	3.09435	2.95576	4.12987	2.01357	3.78789	2.88691	4.27477	4.41975	58.8964	42.4576	34.9657	52.1131	31.8672	46.7314	40.6632	23.5316	14.6859	20.3784	14.2371	25.7387
Cecr2	8.74491	5.63003	7.48539	11.0746	8.39923	15.2365	9.21747	11.4637	3.78147	5.02398	5.79595	4.76851	5.48629	4.84473	4.6919	5.13241	5.50721	4.52853	3.90371	3.08865
Cecr5	18.9697	24.4906	24.5211	23.2999	23.8802	21.8122	23.5112	24.3086	7.84656	7.2897	8.36136	7.15277	8.2878	8.07455	6.92614	9.00592	13.8992	16.7822	19.5186	15.672
Cela1	130.232	182.131	177.326	186.111	155.633	143.704	155.094	170.851	17.6784	19.1108	14.1573	16.3492	38.0538	19.5808	27.3694	49.1937	50.8762	42.6215	55.3409	33.9751
Celf4	0.269074	0.140751	0.387175	0.719132	0.329382	0.320768	0.667933	0.828704	2.36342	3.05379	1.80529	2.61133	3.03497	4.03727	2.45766	2.32411	1.31124	1.59831	1.26297	1.37273
Celf5	0.269074	0	0.258117	0	0	0	0	0.138117	0	0.0985095	0	0	2.80151	2.82609	2.45766	2.8083	0.131124	0	0.114815	0
Celsr2	73.0536	35.6099	45.5576	66.4478	73.4521	94.1455	78.4153	85.2183	26.0922	34.6753	30.88	35.4233	30.233	24.4255	34.1839	29.6324	61.235	52.7441	60.7372	43.2411
Cemip	0.403611	0.281501	0.129058	0.143826	0	0.160384	0.133587	0	0.756295	1.57615	1.99533	1.02182	0.700378	0	0.111712	0.0968379	0.655621	2.66384	0.803705	1.25834
Cenpe	2.82528	1.40751	2.83929	2.30122	5.92887	3.68884	3.20608	3.31481	1.32352	1.0836	2.28037	1.02182	1.63421	1.81677	2.45766	2.32411	2.62248	2.93023	1.95186	2.28789
Cenpf	0.538148	0.985255	0.645292	2.58887	1.64691	3.0473	1.33587	1.24306	0.189074	0.886586	1.33022	0.681216	1.05057	1.21118	1.34054	0.871541	0.655621	0.665961	0.22963	0.915155
Cenph	0.403611	0.563003	0.387175	0.575305	0.329382	0.320768	0.40076	0.414352	0.850831	0.394038	1.04517	0.227072	0.700378	0.504659	0.446848	0.48419	1.70461	1.19873	1.60741	0.571972
Cenpi	0	0.563003	0.645292	0.575305	0.164691	0.481152	0.40076	0	1.03991	0.492548	1.14019	0.340608	0.700378	1.11025	0.446848	0.290514	1.44237	1.86469	2.18149	1.14394
Cenpt	1.88352	2.81501	2.19399	1.72592	3.12913	1.60384	2.9389	2.34799	6.52304	6.69865	6.84112	5.79034	7.82088	10.7997	8.49011	8.13438	6.42508	6.26003	5.74075	5.60533
Cenpu	0.672685	0.844504	0.645292	0.575305	1.15284	0.160384	1.33587	0.276235	1.41805	1.28062	1.33022	1.5895	1.9844	1.21118	1.34054	1.35573	1.70461	2.39746	3.32964	1.60152
Cenpw	0.672685	0.563003	0.903409	0.287653	0.494072	0.320768	0.133587	0.828704	1.03991	0.886586	0.950155	0.908288	1.51748	0.908387	1.00541	1.83992	1.18012	0.799153	1.72223	1.94471
Cep128	7.53407	7.45979	6.45292	10.2117	6.42294	8.98151	7.21367	8.56327	7.46841	4.33442	4.84579	4.76851	2.21786	1.31211	1.78739	1.16205	8.65419	6.7928	9.30002	6.97806
Cep131	5.65056	4.50402	3.48458	5.89688	5.10542	6.41537	3.87401	4.97222	1.7962	2.26572	2.18536	1.5895	2.33459	1.51398	2.68109	2.61462	3.93372	3.86257	4.70742	2.63107
Cep170	6.59232	3.51877	2.96834	5.60923	5.76418	8.17959	4.9427	6.21528	35.2622	35.1679	35.8208	29.9735	20.8946	22.6087	27.8163	14.4288	11.2767	15.3171	9.98891	11.2107
Cep170b	111.262	106.126	117.572	130.738	125.33	142.1	154.827	151.377	220.838	286.564	283.906	246.373	218.051	226.188	228.451	241.03	198.391	174.349	177.963	142.993
Cep19	39.1503	42.6475	42.073	34.9498	39.1964	38.6526	45.6866	42.2639	19.8527	22.9527	21.2835	22.2531	27.4315	24.0218	24.0181	29.245	31.9943	34.0972	33.2964	30.4289
Cep192	8.87945	6.89678	8.77597	10.0678	8.23454	9.46267	8.41595	7.1821	15.1259	25.514	23.1838	27.7028	13.5406	16.351	16.5334	13.2668	15.7349	14.6511	13.663	11.4394
Cep68	37.1322	31.2467	33.168	37.251	39.0317	34.643	35.4004	32.7338	17.0166	20.3915	17.3878	13.3973	20.7779	22.0031	21.1136	20.7233	24.6513	23.4418	28.1297	22.1925
Cep72	4.17065	2.81501	3.48458	4.45862	5.27011	3.36807	3.33966	4.55787	0.661758	0.591057	0.950155	0.681216	1.63421	1.61491	1.67568	2.22727	1.18012	3.19661	2.41112	1.83031
Cep83	18.1625	18.2976	18.7135	18.8412	18.4454	20.5292	19.9044	20.5795	37.2475	42.4576	41.8068	40.3053	24.8634	24.3246	24.8001	19.3676	28.1917	28.1035	28.8186	29.285
Cep83os	19.5079	19.7051	19.7459	19.9919	20.5864	24.8595	14.9617	21.5463	8.2247	7.48672	5.79595	11.3536	21.9452	16.0482	18.991	22.7569	9.57206	10.7886	10.2185	12.3546
Cep85	18.5661	29.2761	32.6518	23.156	40.8433	25.1803	37.5378	38.8109	27.7938	29.5529	35.2508	40.1918	59.5321	56.7237	69.5966	58.8774	40.5174	64.0654	43.7445	68.5223
Cep89	23.4094	29.1354	31.7484	31.6418	24.2095	26.6238	30.8585	23.8943	8.41378	10.639	11.7819	9.42349	17.6262	15.5435	17.5388	19.8518	18.0951	17.9809	21.8149	13.041
Cercam	1.0763	0.422252	0.645292	1.58209	1.48222	0.641537	0.801519	0.552469	1.7962	0.591057	1.14019	1.81658	9.22164	9.99225	9.49552	9.1996	1.57349	0.799153	0.68889	1.25834
Cerk	20.3151	16.4678	15.487	17.9783	17.2925	21.0103	16.0304	17.5409	50.1991	29.7499	36.3909	31.563	28.1318	37.6476	37.6469	25.081	28.4539	31.6997	28.9334	23.794
Ces1d	427.962	358.774	426.925	262.195	460.64	387.809	489.461	386.452	83.1924	79.0046	59.6697	107.178	88.0141	35.4271	38.2055	69.917	67.6601	53.5432	95.2965	83.7367
Ces1e	140.188	139.625	158.742	110.746	138.67	130.713	160.17	143.918	24.1069	22.9527	17.8629	27.5893	6.06994	2.42236	4.6919	5.51976	17.964	13.0528	19.7482	19.7902
Ces1f	839.511	719.799	844.3	457.368	884.39	810.742	962.758	759.783	99.9254	150.523	126.086	154.409	296.61	220.536	170.026	274.729	306.568	306.475	373.723	318.817
Ces1g	20.7187	36.8767	37.1688	52.7843	34.4204	60.946	29.7898	30.2477	4.72684	5.51653	5.13084	7.49338	8.63799	4.13821	3.46307	9.1996	6.03171	10.389	10.6778	10.1811
Ces2e	20.046	14.7788	21.9399	10.9308	18.116	15.5573	22.7097	16.9884	6.61758	5.71355	8.5514	5.56327	374.469	414.83	331.226	411.755	31.732	29.0359	38.3482	30.3145
Ces2h	1.74898	3.37802	2.71023	1.86974	3.29382	2.40576	3.33966	3.45293	0.0945368	0.197019	0	0.454144	0.233459	0.504659	0.335136	0.193676	0	0.532769	0.45926	0.457578
Cetn4	13.9919	14.2158	12.0024	9.63636	13.5046	9.94382	11.2213	7.32021	4.25416	3.1523	2.09034	2.61133	9.4551	6.6615	6.59101	7.35968	2.36023	3.06342	2.98519	1.83031
Cfb	539.897	447.447	547.853	375.099	530.634	499.757	610.09	505.233	136.322	147.863	125.896	131.361	400.733	259.597	259.06	331.573	240.482	208.579	258.449	197.559
Cfl1	279.433	352.299	344.715	247.525	265.482	257.096	306.715	259.522	636.8	634.992	700.074	620.361	489.097	573.798	548.953	544.907	571.439	533.967	576.601	528.159
Cfp	0.403611	0.422252	0	0.862958	0.988145	0.320768	0.40076	0.690586	2.26888	1.0836	2.18536	0.454144	2.10113	3.02796	2.68109	1.16205	1.57349	1.33192	1.60741	1.25834
Cftr	12.781	8.58579	9.16315	7.33514	9.38738	12.1892	11.2213	9.39197	18.7183	36.0545	28.1246	25.8862	41.439	36.4364	41.6686	38.5415	38.9439	20.6448	28.3593	29.5138
Cgn	17.3553	13.9343	14.8417	22.5807	19.1041	22.6142	17.9006	20.4414	41.5962	50.9294	46.3676	44.3926	63.6176	57.4302	59.4308	61.3952	46.8113	36.0951	39.4964	31.916
Cgref1	199.922	224.638	233.338	121.102	213.933	179.47	241.391	181.348	65.4195	77.6255	80.8582	83.2219	143.811	119.503	106.126	139.447	178.722	148.509	186.804	161.525
Cgrrf1	40.2266	50.9518	53.1721	35.2374	45.6194	38.4922	45.4194	40.6065	29.7791	33.8873	31.9252	32.8119	26.7311	21.5994	19.3262	25.1779	31.732	27.8372	32.263	32.6024
Ch25h	0.672685	0.985255	0.903409	0.431479	0.823454	0.320768	0.667933	0.414352	24.9577	11.3286	20.7134	12.6025	7.70415	9.89132	5.5856	3.09881	7.21183	3.59619	3.10001	4.34699
Chac1	0.403611	0.422252	0.774351	0.287653	0.494072	0.641537	0.267173	0.414352	12.4789	16.1556	21.2835	20.2094	1.86767	1.41305	1.67568	1.54941	10.7522	2.39746	1.4926	3.31744
Chac2	43.8591	47.2922	43.1055	32.2171	33.4322	31.7561	39.2744	33.5625	11.439	13.3973	10.7368	8.5152	21.2448	16.7547	15.0811	23.2411	22.2911	19.3129	25.6038	26.3107
Chadl	6.59232	10.9786	12.3896	8.48575	5.59949	8.98151	7.34726	9.66821	1.13444	0.591057	0.665109	1.02182	1.05057	1.31211	1.34054	1.16205	3.01586	1.99788	4.36297	2.63107
Chaf1b	2.15259	3.09652	3.0974	3.59566	1.31753	2.08499	1.73663	1.79552	5.01045	3.84187	4.75078	6.24448	5.25283	6.35871	5.02704	3.97035	4.58934	7.05918	9.41484	3.88941
Chchd10	300.825	458.003	470.418	286.214	370.884	343.543	454.729	401.507	124.6	115.65	137.392	147.143	160.853	136.561	137.629	181.862	311.944	267.716	302.193	283.126
Chchd3	204.9	266.16	249.599	197.474	203.393	184.602	225.093	194.055	99.9254	95.1602	88.4594	83.2219	114.512	94.5731	98.8651	122.984	145.023	153.571	172.108	144.823
Chchd6	19.2388	28.1501	29.4253	24.4505	27.3387	20.5292	19.2365	26.5185	12.2898	10.1465	11.972	9.30996	6.3034	6.86337	5.92073	6.3913	17.8329	15.0507	19.863	15.2145
Chchd7	25.8311	29.5576	34.4586	23.5875	28.8209	26.6238	24.4463	28.4522	11.0608	10.639	8.93146	13.6243	14.8247	12.9193	13.2937	22.9506	18.0951	18.9133	22.963	21.8493
Chd3	657.886	528.66	565.018	820.098	725.298	904.727	807.932	901.906	218.191	314.935	230.603	197.666	230.191	170.272	231.244	239.48	351.544	346.699	330.782	297.654
Chdh	449.757	376.649	421.376	464.99	408.598	423.093	471.828	479.957	63.7178	111.907	90.3598	73.912	223.537	116.173	146.454	225.245	326.892	378.799	423.323	421.2
Chek1	0.269074	0.703754	1.16153	0.719132	0.494072	0.962305	0.267173	0.276235	2.26888	1.28062	2.94548	1.5895	1.51748	2.01864	1.34054	0.677865	4.06485	4.66173	5.85557	2.63107
Chic2	9.01398	11.1193	10.0666	9.63636	11.693	10.5854	10.019	9.66821	36.0185	33.5917	33.0654	39.8512	13.6574	14.5342	16.9802	15.1067	10.7522	12.1205	11.4815	10.9819
Chil3	0.134537	0.281501	0	0	0.329382	0	0.267173	0.276235	13.7078	8.17629	16.1526	6.24448	4.55245	21.9022	18.5442	4.16403	5.11384	5.99365	7.69261	9.38034
Chka	20.4496	22.6609	21.2946	27.0393	22.2333	24.5388	23.912	24.0324	95.3877	127.767	143.188	138.4	44.474	65.0001	59.9893	48.8063	60.186	42.8879	31.8038	43.8131
Chl1	1.47991	0.844504	0.645292	1.15061	0.988145	1.92461	1.60304	2.07176	2.55249	2.65976	2.56542	3.74669	2.10113	2.32143	3.6865	2.42095	1.44237	0.665961	1.83704	1.25834
Chml	8.61037	4.22252	4.90422	8.62958	4.94072	6.57575	4.9427	6.62963	18.8128	25.1199	18.9081	22.4801	9.68856	12.7174	12.9586	11.2332	9.30981	10.9218	8.3815	10.5243
Chmp2b	66.5958	78.1166	82.5974	67.1669	68.182	65.5971	74.9421	53.8657	121.291	127.373	120.1	151.116	142.06	164.115	155.056	153.198	102.801	117.209	114.011	132.24
Chmp4b	136.421	159.752	159.129	140.087	133.235	123.175	141.602	127.206	259.315	236.915	227.562	232.295	183.149	229.923	219.291	209.364	186.327	198.19	183.245	211.287
Chmp4c	7.39954	7.45979	6.58198	8.05427	6.91701	6.89652	5.87781	6.76775	15.0314	17.1407	19.0981	17.2575	21.3615	25.233	23.4595	22.8537	11.67	12.6533	11.826	13.8417
Chpt1	2592.13	2769.41	2519.99	2112.09	2512.52	2281.14	2478.97	2359.6	437.516	607.902	458.07	490.589	1359.43	902.533	807.901	1154.11	1313.99	1263.19	1465.96	1839.92
Chrd	3.22889	3.09652	2.96834	2.7327	5.4348	6.0946	4.54194	5.24846	1.03991	1.37913	1.2352	1.2489	2.91824	3.63355	2.68109	3.29249	2.22911	3.72938	2.41112	1.94471
Chrdl1	9.95574	10.4156	4.25893	6.47218	15.975	3.68884	6.67933	4.97222	0.378147	0.689567	1.33022	1.02182	7.00378	4.13821	3.90992	2.51779	0.262248	0.932345	0.918521	0.114394
Chrm1	0.538148	0.281501	0.516234	0.287653	0.494072	0.320768	0.40076	0	0.0945368	0.197019	0.570093	1.36243	0.350189	0.504659	0.335136	0.677865	3.40923	1.33192	1.72223	1.25834
Chrna4	67.6721	52.3593	57.9472	72.7761	75.7578	77.7863	76.9459	88.395	8.03563	9.65393	7.60124	6.81216	12.3733	3.63355	4.35677	9.58695	32.6499	31.5665	31.9186	29.7426
Chrnb1	2.5562	2.67426	2.83929	3.16418	3.6232	3.20768	3.47325	3.31481	38.0038	36.4485	38.4813	37.2398	32.3341	34.014	46.919	31.4723	37.8949	34.7632	31.5741	37.6358
Chrnb4	0.403611	0	0.387175	0	0.329382	0.160384	0.935106	0.138117	1.41805	1.0836	1.61526	0.56768	0.583648	1.61491	1.78739	0.774703	1.31124	2.26427	2.18149	0.800761
Chst1	3.90157	3.80027	2.58117	2.44505	3.29382	2.72653	4.27477	2.48611	8.13017	5.81206	6.27102	13.6243	6.77032	5.65218	6.47929	5.32608	3.8026	5.19449	2.64075	5.94851
Chst13	1.0763	0.563003	0.774351	0.287653	0.329382	0.481152	0.667933	0.414352	1.13444	0.985095	0.85514	0.56768	1.40076	2.2205	1.8991	1.64624	1.44237	1.19873	2.52593	2.17349
Chst14	3.36343	2.95576	3.35552	2.87653	4.44665	3.68884	3.87401	3.31481	7.65748	4.72846	6.27102	5.22266	5.48629	7.46896	5.36217	4.35771	5.90059	3.99576	5.16668	3.54623
Chst2	8.47583	4.92627	7.87256	9.92402	9.71676	11.0665	5.74422	6.76775	22.3107	16.057	18.8131	12.1484	16.1087	23.4162	16.4217	13.4605	8.1297	11.5877	12.8593	7.09245
Chst3	6.59232	4.78552	4.6461	6.18453	7.74047	6.0946	6.81291	6.21528	1.13444	1.67466	1.42523	1.36243	4.08554	2.32143	2.56938	2.22727	3.54035	3.86257	4.5926	2.74547
Chst7	25.4275	26.7426	30.974	15.9647	25.6918	21.4915	36.7363	25.966	4.34869	4.62995	5.98598	4.65498	9.92201	7.16616	4.46848	10.2648	11.5389	11.0549	14.6963	12.6978
Chst9	1.34537	1.68901	1.16153	2.15739	2.30567	1.92461	0.935106	1.79552	0.28361	0.295529	1.04517	0.454144	0.350189	0.706523	0.670272	0.193676	0.131124	0.399576	0.114815	0
Chtf18	0.403611	0.563003	0.387175	0.431479	0.164691	0.641537	0.40076	0	0.472684	0.591057	0.665109	0.340608	0.583648	1.11025	0.55856	0.677865	0.655621	1.7315	2.06667	1.25834
Ciao1	72.65	84.4504	92.2768	57.5305	62.7472	50.3606	82.9573	63.3958	31.0081	28.6663	36.3909	32.1307	41.2055	39.3634	43.2325	47.3537	42.8776	43.1543	48.2223	45.8722
Ciart	11.032	15.6233	11.099	11.5061	11.3637	9.78343	8.41595	17.1265	6.90119	3.34932	4.94081	6.69863	3.61862	3.02796	3.57478	2.8083	3.40923	4.52853	3.67408	3.66062
Cic	44.8008	34.6247	43.2346	50.9145	45.4547	52.2852	50.095	56.9043	73.1715	74.9657	76.5825	78.3399	86.2632	83.5716	91.7155	79.9881	70.9382	78.983	67.2816	57.8836
Cideb	194.81	244.765	256.955	142.388	203.887	205.773	254.349	203.723	19.2855	23.5438	25.4642	19.6417	65.1351	32.7019	47.2542	75.8241	61.4972	43.5538	66.9372	51.9351
Cidec	0.269074	0.281501	0.387175	0.143826	0	0.160384	0.133587	0.138117	0.567221	0.492548	18.528	2.38426	6.42013	14.1305	8.3784	11.4269	4.3271	6.65961	6.0852	12.3546
Ciita	3.36343	3.94102	2.06493	4.89009	3.78789	5.45306	3.60684	4.28163	2.07981	1.67466	2.28037	1.13536	2.80151	1.9177	2.01082	0.774703	1.70461	2.66384	2.52593	1.37273
Cinp	16.1444	19.5643	18.8425	14.3826	18.7748	17.1611	15.3625	15.331	25.714	22.9527	25.5592	20.0959	22.6455	24.5264	21.0019	25.8557	30.1586	29.3023	38.6927	29.7426
Cir1	43.3209	53.2038	49.9456	48.038	47.431	42.6622	48.7591	45.3025	24.8632	24.3318	25.8442	24.8644	34.4352	25.233	27.4811	35.0553	23.0778	24.9069	27.5556	27.1115
Cirh1a	31.6162	42.366	39.2338	24.3066	28.6562	27.7465	30.1906	27.8997	73.3606	82.1569	97.866	72.5495	55.3298	62.4768	55.4091	57.0375	45.6312	40.89	39.3816	42.4403
Cisd1	194.81	310.918	307.417	201.932	245.225	222.453	279.597	238.114	59.2746	52.6041	59.0996	68.3487	98.5198	88.921	98.8651	129.956	93.0981	100.96	111.141	105.472
Cish	32.6925	19.2828	13.9383	20.9986	69.8289	33.0391	93.9114	29.0046	21.0817	20.3915	19.3832	15.668	25.447	30.5823	28.2631	24.1126	19.4064	19.5792	19.7482	17.0448
Cit	7.39954	3.65952	3.35552	4.17096	6.91701	7.69844	4.9427	5.80092	1.13444	1.77317	2.18536	1.36243	1.86767	0.807455	1.22883	1.64624	4.06485	3.463	3.44445	2.51668
Ckap2	0.269074	0.703754	0.774351	1.72592	0.988145	0.481152	0.801519	0.690586	1.7962	1.97019	2.94548	1.5895	12.4901	15.3416	12.1766	14.4288	2.49136	3.99576	3.67408	3.77502
Ckap4	14.9336	13.3713	12.1315	14.3826	16.6338	13.6327	11.7556	13.3974	97.8456	68.1686	81.2383	54.2702	33.1512	50.2641	44.1262	26.5336	43.4021	36.8942	38.2334	38.4365
Ckb	55.6983	84.1689	71.3693	64.2904	71.8052	64.7952	69.8658	55.5231	47.9302	32.3111	38.9564	32.1307	25.2136	27.0497	26.2523	23.4348	26.4871	23.1754	27.0964	23.5653
Cklf	1.34537	2.67426	1.41964	1.58209	0.823454	1.28307	0.935106	0.966821	3.21425	3.1523	3.23053	3.97376	2.10113	2.72516	4.02163	3.09881	3.14698	1.59831	2.41112	2.74547
Cks1b	1.74898	3.51877	3.22646	2.58887	2.96443	4.0096	2.9389	1.79552	10.21	9.3584	8.64641	8.74228	7.00378	9.68946	8.93696	7.94071	8.52307	8.39111	7.69261	8.92277
Clasp1	27.0419	25.0536	24.392	30.3474	19.4335	26.303	25.3814	23.0656	41.9744	46.8905	46.6526	52.4537	38.6375	37.3448	40.6632	32.4407	29.5029	33.5644	33.1816	34.7759
Clca1	9.01398	2.67426	3.35552	8.05427	7.57578	4.33037	2.9389	4.41975	30.7245	25.1199	26.0342	28.9517	34.2018	20.1864	14.5226	15.9783	12.9813	7.99153	6.0852	18.4175
Clca2	0	0	0.387175	0.287653	0.823454	1.60384	0.133587	0.552469	2.64703	3.34932	5.03582	2.49779	2.68478	5.45032	4.13334	1.45257	0.524497	1.59831	0.574075	1.37273
Clca4	0	0	0	0	0	0	0	0	0.945368	1.47764	1.52025	0.56768	1.40076	1.00932	1.34054	1.35573	0.131124	0.532769	0.45926	0
Clcf1	0.269074	0.703754	1.03247	0.431479	0.823454	0.962305	0.40076	0.966821	13.4242	13.0033	14.2523	9.42349	9.33837	14.4333	8.71353	8.23122	7.73632	8.39111	5.97038	6.0629
Clcn2	23.6785	19.0013	24.9083	16.1085	20.257	18.1234	22.0418	23.2037	6.52304	4.92548	5.22585	8.28813	17.1592	14.6351	15.7514	16.5593	13.768	16.3826	11.5963	14.4137
Clcn6	17.7589	14.3566	13.9383	13.5197	16.7985	17.0007	16.164	14.7785	6.14489	7.68374	5.98598	9.99117	9.92201	9.08387	9.60723	8.23122	9.04757	5.72726	9.41484	8.57958
Clcnka	57.4473	45.6032	47.6226	64.7218	58.9593	53.2475	54.6369	46.8217	22.5943	19.3079	20.6184	24.7509	38.2873	47.6398	41.3334	31.2786	23.6023	24.3742	26.8667	25.9675
Clcnkb	221.448	226.89	240.436	247.237	211.957	240.095	222.154	238.528	155.797	147.961	120.195	257.386	147.546	120.21	149.247	127.245	86.4108	114.412	124.574	136.473
Cldn1	22.6022	15.4826	19.4878	13.0882	21.5745	21.9726	21.2403	16.8503	168.37	175.544	164.377	120.008	202.993	213.875	214.71	173.727	69.4958	55.9407	67.7409	65.6624
Cldn10	181.356	236.039	285.993	191.72	229.085	211.226	248.738	206.485	16.3549	14.0869	19.6682	19.7553	81.9442	53.7967	50.6055	69.0454	110.013	127.731	144.208	90.6004
Cldn14	0	0.281501	0	0.143826	0.164691	0	0	0	3.78147	1.97019	4.46573	1.47597	1.40076	0.908387	2.01082	0.48419	3.2781	8.92387	6.20001	3.31744
Cldn15	10.0903	6.47453	8.64691	7.33514	7.74047	8.82113	8.01519	6.76775	18.0565	12.3137	16.0576	21.4583	14.8247	16.4519	14.0757	13.17	11.1456	12.5201	7.69261	13.4985
Cldn18	2.01806	2.25201	1.67776	1.58209	1.48222	2.08499	2.67173	1.79552	0.567221	0.394038	0.285047	0.681216	0.350189	0.100932	0	0.387352	0	0.133192	0.344445	0.457578
Cldn23	0	0.140751	0.387175	0.287653	0.329382	0	0	0	1.60713	1.77317	1.71028	2.04365	3.03497	4.54193	3.01622	3.67984	0.786745	0.399576	0.344445	0.571972
Cldn25	51.1241	45.744	50.9781	37.3948	45.29	38.3318	43.8164	39.6397	111.27	127.668	109.268	144.645	64.4347	68.4318	64.2344	58.1027	50.745	60.4692	52.8149	59.7139
Cldn3	10.3594	9.85255	8.90503	7.62279	12.5165	7.69844	10.019	8.8395	43.5815	27.9767	29.5498	45.1874	24.163	39.5653	36.1947	32.247	23.9957	16.7822	24.1112	18.6463
Cldn4	18.7006	20.6904	21.9399	18.1221	15.1516	17.0007	13.7594	19.7508	337.591	191.207	208.749	313.7	228.907	368.502	371.777	261.462	136.238	101.759	92.3113	127.321
Cldn6	0.807222	1.97051	1.5487	1.00678	0.658763	0.962305	1.60304	1.10494	2.07981	1.67466	1.14019	2.72487	7.70415	6.15684	4.58019	5.6166	3.54035	2.26427	1.83704	1.14394
Cldn7	12.3774	18.8606	15.7451	14.5265	13.9987	14.1138	15.3625	14.6404	90.6608	60.9774	60.2398	86.628	31.6337	53.0901	55.6326	37.4763	49.4338	44.2198	40.989	43.3555
Cldn8	91.7543	66.7158	70.2078	90.6106	81.1926	83.8809	75.3428	69.3349	45.7558	44.2308	32.0202	52.3401	39.3379	30.1786	42.4505	32.5375	36.977	41.4228	41.6779	45.0714
Clec1a	5.24694	3.09652	3.74269	4.02714	4.94072	7.0569	3.33966	3.72917	7.75202	8.47182	5.60592	5.22266	8.17107	8.57921	9.16038	8.23122	6.68733	6.92599	3.67408	5.83412
Clec2h	160.234	206.763	209.204	368.052	194.17	155.573	143.205	144.609	25.9031	16.5496	9.97663	47.6851	3.26843	1.71584	1.8991	2.71146	19.7997	7.32557	14.3519	11.6682
Clec4d	0	0	0	0	0.164691	0	0.133587	0	3.97055	1.57615	4.37071	1.47597	1.1673	1.9177	2.01082	1.64624	1.31124	2.13107	0.68889	1.25834
Clec4e	0	0	0	0	0.164691	0	0	0	2.45796	0.985095	1.71028	1.2489	0.466918	1.31211	1.11712	0.193676	1.04899	0.266384	0.45926	0.457578
Clec4n	0	0.140751	0.129058	0.431479	0.164691	0.481152	0	0	3.97055	0.985095	1.61526	0.908288	1.40076	3.53261	2.34595	0.871541	0.524497	1.7315	1.03334	1.25834
Clec5a	0.403611	0.281501	0.645292	0.431479	0.988145	0.320768	0.133587	0.690586	8.13017	5.41802	6.93613	1.13536	6.65359	6.56057	5.92073	2.8083	3.54035	2.93023	1.37778	2.85986
Clic1	91.7543	118.09	111.377	83.4193	96.6735	91.5794	107.136	87.8426	392.044	391.477	400.585	348.329	243.615	316.219	322.066	288.383	250.054	248.004	224.808	227.874
Clic3	6.32324	7.45979	9.80844	4.02714	5.59949	6.25498	5.61064	4.97222	3.97055	1.67466	3.61059	1.81658	3.50189	3.83541	3.90992	3.48616	3.2781	5.0613	3.90371	4.0038
Clic4	331.499	295.154	296.834	308.939	285.409	293.182	332.898	299.853	671.495	649.473	674.705	813.599	430.849	493.254	532.754	443.711	367.41	434.34	439.742	433.555
Clic6	1.21083	2.25201	3.48458	11.2185	2.79974	1.92461	1.87021	1.51929	0.378147	0.295529	0.760124	1.02182	0.700378	1.21118	1.11712	1.54941	0.393372	1.19873	1.60741	0.800761
Clip3	2.42167	1.82976	1.67776	2.30122	2.47036	3.20768	2.13738	1.93364	5.95582	3.34932	5.70093	2.61133	2.91824	4.441	3.12794	2.61462	4.3271	2.79704	2.18149	3.08865
Clip4	23.6785	22.8016	26.1989	22.5807	27.0093	26.6238	25.515	30.2477	11.8171	19.4064	17.3878	9.53703	13.8908	7.67082	9.49552	14.0415	14.2925	17.0486	18.1408	17.388
Cln6	69.9593	98.9477	87.7597	72.7761	78.5575	70.4086	77.0794	73.2021	27.2266	26.302	25.0841	28.4976	49.9603	42.1895	40.8866	54.0355	48.2537	47.816	50.289	43.9275
Clock	71.3046	48.559	48.1388	78.0977	55.8302	73.7767	66.7933	61.8765	94.0641	113.286	91.69	99.2305	85.7962	88.6182	90.7101	92.6739	93.6226	98.9618	89.4409	121.372
Clpx	116.913	141.736	145.449	115.924	118.742	119.005	174.33	120.438	50.7663	58.9087	55.4891	75.1609	75.6408	73.5793	70.2668	94.1264	85.6241	83.7779	84.3891	101.925
Clspn	0.134537	0	0.129058	0.287653	0.329382	0.481152	0.667933	0.690586	1.41805	0.394038	1.2352	0.56768	1.75094	1.71584	1.00541	1.06522	3.14698	3.19661	3.55927	0.915155
Clu	323.293	318.519	410.922	378.838	298.749	359.902	364.691	348.055	6848.53	4202.12	4579.27	3038.79	1787.01	2392.08	2777.38	1619.71	3051.39	4046.24	3634.7	3087.28
Cluh	250.373	253.774	273.346	264.353	234.026	265.436	314.596	276.649	118.833	158.009	143.948	170.418	141.826	124.651	132.379	152.907	209.536	185.403	209.193	230.505
Clybl	119.603	158.063	155.903	94.2062	101.285	103.448	131.85	116.295	29.2119	25.4155	23.6589	27.1351	46.3416	32.1973	35.301	46.579	54.4165	61.2684	65.789	73.3268
Cmah	87.18	66.8566	65.1745	83.2754	75.2637	86.6074	69.7322	80.108	20.42	24.3318	21.5685	14.9868	64.318	34.7206	38.2055	49	32.6499	47.5496	51.8964	36.6062
Cmbl	267.594	361.166	332.067	233.43	245.719	216.519	282.268	245.849	15.315	14.2839	15.2025	16.6898	63.034	34.6196	36.7532	75.7272	55.7278	45.1521	64.7557	64.6329
Cmklr1	5.11241	3.80027	3.87175	4.74627	4.11727	8.82113	4.54194	4.69599	24.2014	18.2243	17.8629	19.0741	14.241	14.837	15.9748	10.3617	13.1124	13.186	10.6778	10.2955
Cml1	344.146	485.449	508.361	260.613	390.976	307.136	364.958	348.47	26.6594	23.6423	21.9486	26.5674	42.0227	19.3789	19.5496	46.2885	67.0044	72.7229	115.16	55.5957
Cml3	27.7146	34.9062	29.1672	23.5875	25.5271	15.2365	27.1181	20.5795	1.7962	3.34932	2.94548	4.0873	1.05057	0.908387	0.55856	2.32411	7.73632	4.92811	10.4482	4.69017
Cml5	28.5219	33.9209	43.8799	12.2252	23.0567	22.7746	37.4042	25.966	10.21	19.8004	16.0576	18.5064	10.1555	3.43168	3.23965	9.58695	30.683	15.3171	25.2593	17.388
Cmtm3	9.95574	9.4303	8.51786	9.49254	10.7049	7.37767	8.41595	6.90586	34.6005	30.3409	32.0202	26.681	29.2991	32.5001	28.2631	30.6976	20.062	15.9831	13.2037	12.2402
Cmtm6	349.527	287.835	309.353	253.853	314.395	327.184	389.538	310.626	162.698	159.29	147.369	137.038	251.902	222.454	220.184	258.073	246.12	240.412	256.152	225.929
Cmtm7	6.45778	8.02279	6.71104	6.32836	6.75232	4.16999	8.68313	6.49151	13.7078	10.5405	11.972	9.42349	7.93761	9.79039	10.5009	6.87549	12.719	11.9873	12.0556	10.5243
Cmtm8	8.3413	11.5416	9.55032	10.6431	9.88145	8.01921	10.2862	8.0108	7.56295	7.88076	7.22118	6.35802	5.60302	5.65218	4.35677	4.35771	7.47408	5.72726	6.54446	6.74927
Cmtr2	6.1887	6.47453	6.06575	7.33514	6.25825	4.81152	6.67933	5.80092	12.4789	13.2988	16.0576	12.489	8.98818	11.6072	13.8523	11.8142	11.9323	13.186	12.4	12.3546
Cndp1	88.3908	96.4142	94.987	62.133	77.24	83.5602	98.8541	93.091	3.49786	2.36423	2.18536	4.54144	15.2916	3.63355	8.15497	10.749	8.1297	7.85834	8.49632	5.26214
Cndp2	1375.51	1888.73	1729.77	1260.21	1595.36	1851.47	2363.95	1591.94	381.834	497.966	486.194	489.34	415.324	403.525	427.633	498.037	403.731	314.333	393.586	440.647
Cnga3	0	0	0	0	0	0	0	0	8.981	8.47182	6.36604	14.6462	3.26843	4.13821	3.57478	3.19565	0.131124	0	0	0
Cnih4	54.622	55.1743	55.237	51.7775	58.6299	54.691	50.3621	55.9375	78.4656	79.2016	61.8551	75.7286	70.9716	72.1663	79.4272	75.243	130.469	124.801	132.382	128.236
Cnksr1	8.47583	11.4008	8.77597	8.05427	10.0461	12.0288	10.019	9.25386	14.086	15.86	14.0623	17.7116	26.2642	32.7019	31.8379	31.7628	23.8646	23.7082	26.2927	14.0705
Cnn2	20.4496	21.6756	20.6493	19.848	24.7036	21.8122	20.8395	16.1597	88.2974	43.1472	63.0903	41.6677	25.0969	33.5094	24.4649	20.1423	39.075	30.7674	33.8704	38.5509
Cnnm1	13.9919	11.8231	13.8093	16.2524	15.8103	20.3688	12.8243	15.0548	5.76675	5.91057	4.2757	6.58509	7.47069	7.26709	5.47389	7.65019	13.6369	13.852	11.3667	16.244
Cnnm2	54.7566	52.7815	57.5601	67.0231	56.6536	53.7287	65.8582	58.2855	29.2119	25.1199	28.5047	21.6854	29.9995	23.1134	23.4595	26.9209	30.2897	39.1585	39.4964	28.0266
Cnnm3	27.311	20.9719	28.3929	34.6621	38.5377	31.4353	32.0608	32.8719	12.3843	14.8749	14.3473	14.5326	19.3771	17.1584	15.6397	16.6561	20.3242	17.9809	19.863	17.0448
Cnp	7.13046	8.02279	6.96916	6.75984	6.25825	5.13229	7.34726	6.07716	18.5292	12.7077	14.0623	14.7597	12.7235	12.1118	12.4	11.1364	11.9323	9.72303	12.5148	9.26595
Cnpy2	87.18	96.4142	108.925	82.2686	102.438	83.7205	101.793	86.7376	57.1002	43.9352	45.7975	42.4625	62.6838	55.6134	59.6542	70.1106	83.5261	71.2578	77.2705	67.1495
Cnpy4	11.4356	7.60054	9.42127	7.91045	9.38738	6.89652	8.28237	6.21528	18.0565	14.1854	15.8676	10.6724	10.3889	12.5155	10.7243	10.749	13.8992	14.1184	14.1223	12.9266
Cntf	0.538148	1.12601	0.645292	1.00678	1.15284	0.641537	0.534346	0.828704	1.98527	0.689567	2.56542	2.27072	1.51748	1.71584	1.78739	0.774703	1.44237	0.932345	1.95186	1.94471
Cntfr	13.7228	9.9933	10.4537	12.5129	9.88145	8.33998	11.8892	10.4969	3.11972	2.75827	3.13551	3.06547	7.23723	4.7438	4.24505	5.42292	3.2781	5.72726	3.21482	1.83031
Cntrob	4.03611	4.78552	4.77516	5.4654	6.09356	7.37767	4.67553	6.90586	2.64703	2.56125	1.33022	1.13536	2.91824	4.23914	2.90451	3.00197	3.2781	5.19449	4.47779	4.91896
Coa6	54.2184	63.9008	65.0454	52.6404	49.4072	38.9734	52.2323	45.4406	21.9325	24.2333	19.2881	17.8252	34.552	30.9861	27.0343	39.5099	42.4842	41.0232	49.1408	42.2115
Coasy	218.488	324.29	307.933	179.495	247.695	211.707	276.123	235.766	67.7829	77.4285	79.623	77.3181	98.9867	75.6989	73.7299	104.198	121.29	103.224	114.93	137.159
Cobl	59.7344	59.256	59.3669	56.9552	52.0423	61.1064	55.9728	60.081	102.1	156.138	136.347	146.916	108.092	112.539	126.57	111.751	105.03	96.0315	107.811	102.04
Cog7	71.5737	82.6207	75.7573	65.5848	59.124	64.3141	77.0794	68.5062	35.6404	34.3798	34.2056	32.4713	53.5789	44.9147	48.9298	55.585	48.1226	43.4206	45.0075	44.957
Col12a1	5.91963	6.61528	4.6461	6.32836	3.95258	3.68884	2.27097	4.14352	9.73729	16.2541	16.1526	16.6898	5.60302	4.84473	3.90992	3.87352	7.47408	7.32557	6.54446	12.2402
Col13a1	2.15259	0.563003	1.03247	1.72592	1.15284	1.76423	1.33587	1.10494	6.99573	4.23591	3.99065	22.4801	15.1748	17.5621	18.991	13.0731	3.14698	4.12896	3.21482	4.69017
Col14a1	62.6943	17.1716	23.6177	44.1547	40.8433	45.5491	33.3966	32.4576	22.6888	17.2392	18.0529	12.0348	35.7193	29.1693	16.3099	21.2075	16.1283	11.4545	13.8926	11.4394
Col15a1	31.0781	11.4008	10.1956	27.7585	21.4098	25.8219	18.8357	20.1651	114.862	78.3151	106.322	33.4931	43.5401	60.2563	36.3064	22.6601	28.5851	31.5665	35.4779	26.6539
Col16a1	7.265	3.09652	4.6461	6.0407	5.76418	5.45306	4.0076	5.38657	15.2204	11.6241	12.6371	3.86023	19.7273	16.9565	16.1982	15.1067	8.91644	19.4461	10.2185	10.8675
Col17a1	0	0	0	0	0.329382	0	0.133587	0	0	0.492548	1.04517	1.2489	1.86767	1.41305	1.67568	1.16205	0.262248	0.799153	0.22963	0.228789
Col18a1	161.579	82.9022	93.6964	161.805	137.682	168.083	164.579	135.493	431.655	432.555	408.662	390.791	813.488	930.491	964.521	757.853	505.877	508.261	493.475	500.361
Col19a1	1.21083	1.54826	0.903409	0.287653	2.63505	1.28307	0.935106	2.62423	0.0945368	0.197019	0.285047	0.113536	0.11673	0.201864	0.670272	0.0968379	0	0	0	0.114394
Col1a1	17.7589	9.00805	7.22727	18.9851	20.257	21.6519	19.1029	9.80632	150.881	80.9748	146.229	35.8774	55.68	94.2703	51.8344	31.2786	89.0333	86.0421	93.6891	60.629
Col1a2	58.5236	26.7426	24.392	46.1682	35.4085	41.2187	39.1409	29.1427	209.966	125.895	187.846	76.0692	126.768	168.657	97.4128	59.4585	97.2941	94.8328	90.3595	77.7882
Col23a1	3.76704	1.97051	2.45211	2.15739	3.45851	1.92461	4.0076	2.20988	0.756295	0.591057	1.14019	1.81658	1.05057	1.00932	0.111712	0.871541	0.262248	0.399576	0.45926	0.343183
Col24a1	0.672685	0.422252	0.129058	0.431479	0.164691	0.320768	0.267173	0.966821	1.03991	0.788076	2.09034	1.47597	0.233459	0.908387	1.00541	0.193676	1.04899	0.399576	0.574075	0.457578
Col26a1	4.84333	3.09652	2.83929	4.60244	5.10542	5.77383	4.27477	3.72917	2.55249	1.47764	1.61526	1.93011	3.61862	2.11957	3.6865	2.71146	3.2781	2.26427	3.10001	2.85986
Col3a1	41.7065	17.7346	12.2606	41.9973	32.7735	38.813	28.7211	22.9275	461.245	244.304	423.009	104.453	134.006	241.126	125.117	59.8458	162.594	159.431	153.163	108.56
Col4a1	214.183	92.4732	116.669	233.43	184.783	254.209	210.132	174.718	1289.2	1056.02	1014.48	988.104	720.455	915.452	801.533	586.16	545.608	605.758	554.786	656.166
Col4a2	154.179	66.9973	74.4667	171.585	109.849	154.61	133.186	115.88	739.183	638.44	602.208	580.51	346.92	417.959	340.051	248.873	278.245	282.367	262.697	364.918
Col4a4	210.82	110.208	142.739	196.323	165.844	237.048	215.475	214.22	73.077	85.6048	60.6199	91.6236	127.819	93.1601	106.573	117.852	106.211	100.96	109.993	105.357
Col5a1	9.41759	3.65952	3.87175	9.78019	6.58763	8.01921	6.0114	6.21528	81.1126	56.84	64.4205	19.6417	19.9608	28.0591	16.3099	10.168	26.0937	30.1014	26.5223	23.6796
Col5a3	0.941759	0.563003	0.387175	1.00678	2.79974	0.962305	1.06869	1.38117	15.4095	10.3435	13.4922	4.99559	2.80151	5.34939	3.57478	1.64624	3.67148	6.92599	6.54446	5.60533
Col6a1	24.3512	9.7118	9.80844	17.8345	17.7866	16.1988	14.2938	12.1543	39.2328	22.8542	32.0202	13.0566	39.1044	50.4659	24.8001	20.336	22.2911	21.5771	23.1926	18.5319
Col6a2	13.0501	6.61528	4.12987	10.9308	10.5402	8.66074	11.622	6.76775	30.6299	16.057	20.9984	9.99117	27.198	35.1243	16.4217	13.17	16.5216	16.649	14.6963	14.1849
Col6a3	11.7047	5.63003	4.25893	13.232	10.2108	13.3119	8.28237	7.73457	22.7834	23.8393	25.7492	6.35802	14.8247	17.5621	10.7243	6.97233	20.3242	25.4397	21.3556	16.4728
Col6a6	1.47991	2.11126	1.5487	2.15739	1.97629	3.36807	2.13738	2.76235	0	0.197019	0.0950155	0.113536	0	0	0.111712	0.0968379	0.262248	0.133192	0	0
Col7a1	0.134537	0	0	1.00678	1.31753	0.160384	0.133587	0.690586	1.98527	2.85678	1.52025	1.81658	0.817107	1.51398	1.11712	0.677865	0.262248	1.06554	0.574075	0.686367
Col8a1	10.763	4.78552	6.96916	7.33514	6.75232	6.89652	10.019	7.45833	67.7829	48.8607	53.7788	23.0478	31.517	35.4271	36.7532	25.4684	25.307	24.9069	20.2075	27.2259
Colec11	2.42167	1.12601	0.516234	2.30122	2.14098	1.76423	1.73663	0.966821	0.378147	0.492548	0.0950155	0.454144	0.350189	0.302796	0.55856	0.871541	0	0	0	0
Colgalt2	18.7006	10.2748	12.1315	20.8548	16.1397	17.963	13.3587	17.4028	12.3843	10.5405	11.4019	9.65057	9.22164	8.57921	10.2775	8.90909	7.73632	9.58984	8.49632	11.4394
Coprs	11.8393	20.6904	16.7776	14.3826	14.8222	14.9157	16.5647	16.7122	4.53777	6.79716	7.50623	4.42791	7.58742	6.05591	8.3784	7.94071	10.2277	9.98941	7.23335	5.60533
Copz2	14.6645	20.8311	21.8109	16.54	18.7748	21.9726	19.9044	19.8889	12.0062	6.10759	9.2165	9.99117	8.17107	8.47827	9.27209	10.9427	11.5389	10.9218	10.7926	12.8122
Coq10a	19.3733	20.8311	25.4245	17.5468	21.7392	20.2084	20.8395	22.375	8.981	7.19119	8.5514	10.6724	11.9064	13.6258	11.618	18.3024	15.3415	11.4545	14.4667	20.3622
Coq4	15.0681	28.9946	25.2955	23.2999	21.7392	18.4442	28.9883	20.7176	13.0461	10.048	15.4875	7.94752	12.4901	10.5978	12.0649	12.5889	18.3574	18.7801	18.4852	15.3289
Coq9	170.593	211.971	227.659	172.592	185.771	164.233	216.945	195.16	39.5164	34.1828	34.8707	39.6241	62.8005	54.3013	54.0686	75.0494	78.8056	94.8328	93.4595	104.099
Corin	1.74898	0.140751	0.129058	2.01357	1.48222	0.320768	0.667933	0.828704	0.28361	0.197019	0.0950155	0.113536	0.933837	0.605591	0.446848	0.677865	1.18012	0.133192	0	0.343183
Coro1a	6.59232	8.44504	8.77597	6.61601	5.10542	5.61345	6.41215	4.0054	19.7582	11.2301	19.0981	6.9257	10.3889	13.1211	12.5117	9.39328	11.9323	6.7928	9.75928	6.29169
Coro1c	84.3547	90.2212	85.5657	87.0149	86.1333	95.7493	104.598	91.5717	141.9	193.177	175.589	161.448	163.655	145.443	144.779	156.006	192.49	155.835	174.749	171.363
Coro2a	6.99593	3.51877	4.12987	9.20488	6.91701	5.29268	5.34346	5.24846	21.838	15.663	15.2975	21.1177	15.7585	16.0482	16.5334	15.7846	8.39194	6.7928	9.07039	9.26595
Coro7	38.6121	45.6032	36.2654	33.943	33.5969	39.9357	34.4653	41.9876	15.4095	16.2541	13.1121	18.847	20.1942	15.9472	16.4217	21.3043	27.5361	30.2346	30.1964	29.285
Cox11	26.9074	32.7949	26.1989	29.3406	29.1503	28.0672	32.0608	26.5185	20.7036	21.8691	18.9081	17.7116	16.6923	17.1584	15.7514	14.5257	18.7508	20.2452	20.3223	21.163
Cox15	113.818	117.245	118.992	101.541	103.096	120.449	121.564	116.295	48.1192	57.1355	50.2632	53.1349	62.3336	54.3013	56.3028	66.334	61.7595	55.6743	70.7261	70.2382
Cox20	43.3209	60.8043	58.3344	42.8602	44.7959	37.5299	45.6866	43.0926	22.4052	22.1646	20.7134	18.9605	36.1862	30.0777	31.2794	31.5692	31.0764	32.3657	31.8038	24.1372
Cox4i1	814.756	1105.6	1132.62	980.32	877.967	825.337	953.007	935.192	510.972	469.989	445.623	587.549	552.948	511.523	579.338	746.039	550.853	548.352	611.964	609.722
Cox5a	214.587	320.771	339.166	233.43	282.445	245.388	306.982	272.091	125.072	115.946	122.38	174.391	128.986	157.252	163.546	212.269	227.238	200.321	223.889	226.844
Cox5b	354.909	483.901	485.389	383.009	391.799	363.11	386.733	385.623	188.506	173.672	170.933	189.832	251.436	246.98	260.736	356.751	232.614	228.291	246.623	233.021
Cox6a1	471.552	707.272	713.951	509.864	578.888	552.203	658.047	587.827	298.453	253.76	267.469	330.503	366.881	355.179	412.552	481.769	421.04	421.686	415.056	414.794
Cox6b1	383.565	472.782	483.969	399.549	413.868	356.534	396.218	386.866	196.448	195.344	191.076	199.142	260.074	266.965	281.514	422.116	274.049	280.636	271.193	285.071
Cox6b2	1.88352	3.65952	2.58117	2.44505	2.79974	2.72653	2.13738	1.93364	1.89074	0.886586	1.04517	1.93011	33.6181	35.8308	43.3442	53.5514	3.93372	7.19238	8.49632	7.55003
Cox6c	375.897	485.308	485.518	495.482	437.583	391.498	431.351	402.197	235.869	254.746	205.804	333.796	261.124	238.805	271.684	369.824	277.459	265.852	251.789	282.783
Cox7a1	9.01398	8.30429	11.6153	11.9376	7.2464	8.01921	10.019	12.4306	1.98527	1.97019	3.13551	2.27072	1.86767	2.01864	2.7928	6.3913	3.14698	2.39746	1.95186	1.37273
Cox7a2	250.508	343.995	352.975	368.771	312.418	250.841	303.776	284.522	145.398	140.573	120.195	168.488	180.114	175.016	219.067	312.496	200.62	206.981	189.445	207.969
Cox7b	315.758	390.865	389.886	347.197	340.251	322.533	332.363	339.63	146.91	137.224	123.33	167.012	209.53	173.098	196.39	283.929	197.735	208.579	194.382	222.497
Cox7c	380.74	500.932	467.708	490.448	395.587	343.222	373.508	386.728	227.361	219.676	189.746	218.784	251.902	243.246	275.035	375.441	257.266	272.778	266.601	280.495
Cox8a	501.151	743.727	736.666	528.706	597.498	549.316	637.876	604.954	268.863	239.772	244.38	273.622	414.39	407.159	430.873	505.978	384.98	396.113	394.39	386.996
Cp	47.088	21.8164	26.0698	30.3474	34.2557	25.8219	23.3776	23.2037	116.375	88.0675	105.942	89.3529	308.283	386.771	307.878	211.784	66.2177	128.93	72.7928	78.017
Cpb2	1.21083	1.97051	0.774351	1.00678	1.48222	0.320768	1.73663	0.966821	7.75202	5.41802	8.26635	6.35802	1.05057	1.9177	1.00541	1.83992	11.0144	8.12472	10.2185	6.52048
Cpd	159.023	82.1984	102.731	144.545	123.024	150.12	127.842	131.626	151.637	166.186	156.301	157.929	281.435	272.516	275.147	263.109	179.771	177.545	178.423	173.422
Cpe	43.9936	31.3874	37.1688	36.3881	54.5127	55.8137	79.3504	34.8055	59.2746	62.258	57.2944	54.4973	231.241	266.056	194.937	234.057	226.714	126.266	159.478	182.688
Cpeb1	11.032	11.6823	9.80844	11.6499	12.6812	7.53806	9.35106	10.4969	24.9577	33.5917	31.2601	34.0608	17.8596	21.9022	19.9964	19.8518	18.6196	16.9154	18.2556	18.3031
Cpeb3	40.3611	26.7426	27.7476	59.1126	39.1964	46.5114	28.1868	54.2801	12.5734	13.6928	12.447	16.8033	24.6299	14.9379	14.8577	18.9802	14.9482	29.1691	26.1778	24.5948
Cped1	12.6465	5.20778	4.6461	5.60923	8.56392	8.66074	5.07629	5.11034	20.7036	11.6241	16.2477	9.99117	13.8908	14.1305	9.49552	7.84387	10.3588	8.12472	8.15187	8.46519
Cpne2	4.7088	3.23727	2.71023	4.60244	5.59949	4.81152	3.20608	4.0054	16.5439	16.057	18.0529	7.26631	22.7623	30.5823	28.71	23.6284	9.83431	11.0549	11.9408	9.38034
Cpne4	28.5219	29.9799	29.0381	28.9091	25.5271	30.9541	25.6486	30.2477	9.73729	8.37331	8.74143	8.85581	5.1361	2.92702	5.92073	5.90711	8.65419	7.72515	9.07039	5.83412
Cpne5	0	0.140751	0.129058	0.143826	0	0.160384	0	0	0	0	0.190031	0.113536	1.1673	2.11957	1.00541	1.54941	0	0.133192	0.114815	0.228789
Cpne7	1.88352	1.54826	1.29058	2.44505	1.64691	1.28307	1.33587	0.414352	6.14489	3.34932	5.32087	2.04365	1.40076	3.83541	2.01082	1.45257	2.75361	1.7315	1.37778	2.28789
Cpne8	6.99593	3.94102	4.77516	7.76662	8.72861	5.29268	8.41595	5.52469	19.5691	18.5198	19.3832	17.4846	16.2254	17.0575	22.4541	16.0751	9.04757	11.4545	9.64447	10.5243
Cpox	143.416	132.728	145.707	131.313	115.942	152.205	169.922	143.918	63.4342	91.7124	78.1978	58.9252	84.5122	76.8091	76.2993	84.249	121.552	116.01	125.837	132.354
Cpq	109.11	86.7024	100.407	73.0638	100.461	95.7493	104.331	89.5	39.1382	34.3798	31.0701	44.8467	10.1555	11.2034	10.9478	10.3617	60.4482	46.7504	46.2705	59.0275
Cpsf4l	1.88352	2.67426	2.83929	3.16418	1.8116	1.92461	2.0038	2.48611	2.17435	1.37913	1.04517	1.70304	1.75094	1.11025	1.34054	1.64624	2.36023	0.799153	1.37778	1.25834
Cpsf6	33.6343	32.7949	27.1023	24.019	28.8209	33.0391	27.3852	28.5903	60.3145	68.2671	72.1168	64.7156	47.3922	52.8883	53.1749	43.7707	47.4669	44.7526	34.3297	50.2192
Cpt1a	772.646	778.633	794.742	875.183	765.483	758.617	803.256	823.869	356.877	414.725	255.307	551.672	439.487	357.299	355.914	413.014	544.952	510.925	523.672	685.337
Cpt1b	30.1363	39.2694	31.1031	43.2917	37.7142	31.9164	27.5188	31.6289	9.83183	10.245	9.12149	10.8995	19.4938	19.8836	17.6505	18.8834	13.6369	18.2473	14.5815	23.1077
Cpt1c	0.807222	0.422252	0.645292	0.575305	1.31753	0.962305	0.133587	0	1.60713	0.788076	0.665109	0.340608	28.8322	32.1973	28.1514	32.9249	1.31124	0.532769	1.37778	0.915155
Cr2	1.47991	0.563003	0.387175	1.72592	0.823454	1.28307	2.13738	0.966821	0.189074	0.492548	0.380062	0.113536	0.233459	0.504659	0.781984	0.290514	0.524497	0.133192	0.68889	0.457578
Cradd	17.8934	22.6609	24.392	16.8277	16.4691	17.3215	18.7021	15.6072	8.69739	4.72846	6.55607	7.26631	11.206	8.98293	11.9532	10.3617	9.83431	10.5222	11.4815	10.1811
Crat	201.536	266.582	267.151	238.033	215.251	219.085	265.57	244.882	80.7345	97.5244	87.5093	104.68	134.356	100.831	105.344	144.87	186.065	200.321	216.426	246.177
Crbn	94.9832	91.488	90.3409	83.7069	83.8276	76.0221	87.6328	78.0362	36.1131	42.1621	40.5716	50.2965	58.8317	52.7874	51.4992	54.4229	49.1716	48.7483	41.7927	49.9904
Crct1	0	0	0	0	0	0	0	0	4.44323	2.85678	5.98598	3.17901	11.9064	19.4798	14.4108	23.4348	1.96686	3.86257	3.32964	0.915155
Creb1	40.6302	26.6019	29.8125	39.9837	29.4797	34.4826	30.1906	31.6289	57.5729	64.4252	55.204	54.7244	43.5401	49.4566	48.8181	38.1541	42.8776	49.5475	41.1038	50.5623
Creb3l1	8.74491	5.91153	6.32386	6.18453	9.55207	12.8307	9.88541	6.90586	22.7834	15.7615	18.148	10.5589	12.1399	15.5435	11.3946	9.68379	13.768	14.1184	13.4334	13.7273
Creb5	0.134537	0.281501	0	0.287653	0	0.641537	0.133587	0.138117	5.95582	5.31951	5.79595	4.99559	1.86767	2.32143	2.7928	1.35573	2.36023	2.79704	1.95186	0.915155
Crebl2	51.9313	41.6622	46.8482	53.5034	44.4665	48.2756	45.0187	50.1366	15.6931	17.8302	13.4922	19.6417	33.8516	20.9938	22.0073	30.5039	27.5361	30.501	31.0001	31.0009
Crebrf	92.696	54.4705	78.7256	139.943	95.356	119.486	89.2358	106.212	28.6447	31.523	28.5047	39.7376	54.2793	42.896	46.3605	54.6166	52.1874	43.5538	50.0594	51.0199
Creld2	19.9115	23.2239	21.2946	14.095	17.9513	18.6046	23.5112	20.5795	98.9801	153.872	197.157	91.9642	26.8478	31.8945	30.1622	28.664	29.2407	31.9661	30.5408	30.8865
Crem	9.8212	17.7346	14.7127	12.3691	14.3281	10.7457	11.622	10.4969	53.9805	53.5892	31.4501	52.7943	26.3809	22.8106	28.8217	23.4348	26.8804	22.2431	22.6186	33.06
Crip1	5.24694	6.19303	6.8401	4.60244	5.27011	3.84922	3.07249	3.31481	9.26461	4.92548	6.27102	7.15277	12.3733	25.3339	18.2091	27.3083	6.94958	7.19238	7.92224	8.46519
Crip2	39.9575	50.811	45.4286	34.9498	42.8196	36.4072	39.8088	35.0818	55.7767	36.744	48.1729	45.8686	120.582	148.269	139.752	133.346	32.3877	32.7653	29.0482	30.8865
Crispld2	20.046	10.6971	14.5836	13.3758	13.1753	14.7553	20.4387	12.0162	84.3269	42.9501	45.9875	68.5758	40.0382	57.4302	41.6686	27.6956	19.7997	23.0422	14.926	36.835
Crlf1	0	0.281501	0.258117	0.143826	0.164691	0.160384	0.133587	0	35.924	16.8451	32.3053	7.15277	2.80151	11.1025	4.6919	1.74308	12.0634	8.92387	10.9074	7.32124
Crlf2	4.57426	3.23727	3.22646	3.45183	3.45851	4.0096	4.80912	3.72917	11.2499	7.2897	9.88161	7.83399	8.52126	14.4333	15.0811	10.8458	7.21183	7.32557	8.3815	6.52048
Crocc	23.6785	16.8901	17.8101	31.6418	30.4678	37.0487	27.9196	38.5347	3.78147	3.25081	3.32554	3.29255	9.33837	4.7438	8.15497	9.58695	19.9309	15.9831	23.5371	15.3289
Crot	557.252	642.808	509.523	437.52	516.964	407.215	545.3	441.285	83.6651	85.4077	76.6775	105.929	247	190.559	175.276	277.634	196.031	209.511	226.645	324.995
Cry1	6.32324	6.61528	4.38799	4.74627	5.10542	3.20768	2.13738	5.52469	12.4789	10.3435	11.7819	14.5326	13.0737	20.2873	19.1027	15.3972	6.55621	6.12684	7.69261	6.29169
Cryaa	1.47991	1.68901	1.03247	1.72592	4.44665	0.962305	1.87021	0.552469	0.28361	0.0985095	0.285047	0.227072	0.817107	1.11025	0.781984	1.54941	0	0	0.114815	0.114394
Cryab	58.7927	102.467	67.4976	51.346	71.6405	43.3037	66.1253	45.3025	391.193	426.152	454.744	520.222	354.391	465.599	418.696	466.856	177.149	252.932	259.252	149.399
Crybg3	16.9517	12.1046	13.164	24.5943	16.7985	21.8122	19.5036	19.6126	34.6005	40.2904	35.9159	45.3009	27.4315	23.8199	26.1406	25.9526	22.9467	21.3107	25.8334	19.7902
Cryl1	302.305	386.361	418.02	270.681	289.197	282.918	336.772	304.134	50.8608	49.6488	42.947	60.7418	157.351	102.749	113.276	179.344	126.404	144.247	167.171	164.614
Cryz	585.64	730.637	735.117	436.369	571.312	521.569	673.009	517.249	130.272	131.018	121.145	146.121	267.427	224.17	228.674	302.425	265.526	283.699	263.271	345.586
Csad	216.605	334.987	293.092	197.186	227.109	180.432	265.971	223.888	25.5249	20.1944	25.3691	33.6067	50.6606	35.0233	38.7641	57.1344	36.8459	46.4841	47.5334	58.4556
Csf1	6.99593	3.94102	4.38799	7.47897	8.8933	11.3873	5.47705	8.0108	99.9254	73.9806	103.377	51.4318	144.978	107.694	77.975	111.557	36.4525	29.1691	31.8038	26.4251
Csf1r	50.3169	57.4263	44.3961	44.1547	62.5825	45.8699	58.3773	50.1366	38.1929	25.711	34.0156	16.8033	33.9683	27.9581	29.0451	27.2115	17.0461	15.3171	17.7963	14.4137
Csf2ra	3.49796	2.95576	3.22646	4.31479	5.4348	4.97191	4.14118	4.55787	8.03563	6.00908	7.9813	5.33619	8.17107	9.48759	6.25587	7.06917	7.6052	7.32557	7.46298	5.83412
Csf2rb	1.74898	1.26676	1.5487	1.58209	3.45851	1.60384	1.20228	1.65741	8.13017	3.64485	7.12616	5.56327	6.3034	9.99225	8.60182	4.45454	4.06485	2.39746	2.87038	4.1182
Csf2rb2	0.403611	0.422252	0.645292	1.29444	1.15284	0.801921	1.06869	0.552469	3.11972	2.85678	4.18068	2.95194	3.96881	5.75311	5.92073	3.48616	1.57349	1.7315	1.37778	1.60152
Csf3r	0.269074	0.281501	0.516234	1.00678	0.658763	0.481152	0.534346	0.552469	5.29406	3.54634	3.13551	2.95194	3.96881	8.57921	5.36217	2.0336	2.36023	3.59619	2.52593	1.14394
Csgalnact1	15.4718	13.3713	16.3904	13.5197	15.6456	21.8122	15.3625	12.983	12.0062	16.7466	10.8318	11.3536	5.95321	6.05591	4.35677	4.06719	12.4568	10.7886	9.41484	9.15155
Csn3	0	0	0	0	0	0	0	0	3.40333	3.84187	6.7461	2.72487	3.61862	1.9177	1.8991	2.13043	0.131124	0	0	0
Csnk1e	11.5702	11.9638	12.6477	16.1085	17.1278	14.2742	11.8892	17.9552	55.0204	48.4667	54.5389	70.96	33.8516	46.7314	43.6794	37.7668	30.0274	22.7759	23.7667	20.9342
Csnk1g1	20.9878	14.6381	16.6485	24.5943	17.7866	20.5292	19.3701	22.6512	30.1572	27.6812	28.2196	27.1351	40.9721	41.7858	41.7803	35.1522	24.9136	26.9048	26.7519	27.5691
Cspg4	13.7228	8.16354	7.48539	12.8005	13.834	10.5854	12.4235	11.3256	7.75202	9.3584	12.9221	8.74228	41.7892	32.7019	31.9496	40.5751	18.0951	22.1099	20.7815	19.9046
Csrnp1	9.41759	9.1488	5.67857	5.60923	6.42294	10.9061	6.14498	7.73457	61.2599	46.1025	57.9595	58.9252	26.6143	33.1056	34.2956	24.9842	8.52307	13.3192	8.49632	14.4137
Csrnp2	3.49796	2.95576	3.35552	7.19132	4.44665	6.25498	4.0076	5.38657	10.5881	11.8211	9.50155	11.3536	8.98818	8.98293	11.3946	11.33	8.39194	10.389	7.57779	7.43564
Csrnp3	7.265	4.64477	7.35633	6.75984	4.94072	7.53806	3.20608	4.0054	0.661758	0.492548	1.14019	0.56768	0.583648	0.302796	0.55856	1.25889	5.63834	2.93023	5.51112	5.83412
Csrp1	67.2685	66.2936	63.2386	74.0705	64.7235	67.0406	62.5185	65.0532	230.386	154.66	146.894	175.527	139.842	153.82	165.892	129.375	126.928	120.006	119.637	136.244
Csrp2	124.178	167.916	153.063	117.938	138.67	125.741	152.022	133.836	36.1131	26.4005	27.8395	39.5105	48.793	42.896	49.265	70.1106	80.5102	77.651	93.115	97.0065
Cstb	61.887	88.1099	80.7906	57.6743	61.265	49.5587	64.5223	57.0424	239.651	280.555	269.559	296.897	278.283	296.74	288.217	346.195	274.181	237.348	254.201	249.952
Ctbs	83.682	65.4491	72.1437	58.5373	75.4284	70.7294	69.3314	66.2963	23.3506	23.7408	20.7134	22.026	49.1432	42.3914	39.2109	42.5118	47.0736	51.279	52.9297	56.0533
Ctdp1	16.279	19.1421	16.1323	17.2592	13.0106	17.4819	17.6334	14.6404	42.7306	39.6008	38.6713	69.7111	20.3109	20.8929	21.1136	19.8518	18.0951	17.4482	15.5	16.7016
Ctdsp1	231.269	277.279	296.705	261.908	265.152	270.889	296.028	323.609	168.465	164.905	159.626	148.278	178.713	152.003	171.031	175.47	208.75	201.653	206.552	171.935
Ctdspl	78.8387	84.0282	88.0178	88.4532	104.085	95.4286	90.9724	93.091	26.6594	26.9916	27.4595	32.8119	35.1356	30.9861	27.146	36.7984	39.5995	36.4947	43.2853	38.4365
Ctdspl2	26.7729	15.2011	19.1006	29.4844	22.892	30.473	17.3663	20.8557	43.4869	39.1083	34.4906	38.8293	33.5014	31.4907	35.9713	29.245	26.8804	36.0951	34.1001	34.8903
Ctgf	70.7665	28.7131	35.4911	37.1072	71.6405	45.2283	40.8775	54.9707	524.396	236.915	291.793	368.425	224.121	268.983	306.091	187.962	40.9107	39.2917	41.4482	100.438
Cth	184.181	246.032	226.756	133.471	169.302	156.375	195.571	169.056	50.5772	67.479	77.4376	101.501	127.235	106.483	96.7426	154.65	128.502	93.1013	116.652	105.128
Ctla2b	0.941759	0.422252	0.258117	0.143826	0.164691	0.641537	0.40076	0.276235	1.22898	0.689567	1.80529	1.5895	0.933837	1.81677	1.34054	1.64624	0.655621	0.932345	0.45926	0.915155
Ctnna2	1.21083	2.25201	1.16153	1.72592	0.988145	1.92461	2.27097	0.966821	0.0945368	0.0985095	0.190031	0	0.233459	0.100932	0	0.193676	0	0	0	0.114394
Ctnnbip1	35.9214	44.7587	43.7508	31.7856	37.5495	38.1714	42.6141	39.9159	16.2603	14.7764	13.7772	17.9387	21.2448	12.5155	14.9694	20.1423	29.8963	27.1712	28.0149	29.285
Ctps	25.9657	41.9437	30.1997	21.7178	27.174	21.4915	28.3204	23.0656	82.4361	93.4855	107.558	89.807	102.839	143.121	131.708	118.433	106.473	108.019	94.2632	108.56
Ctsa	344.146	319.926	383.433	328.355	330.534	338.411	392.878	320.984	143.885	141.952	149.079	165.081	242.214	186.623	186.112	220.984	193.67	163.16	166.597	179.142
Ctsc	24.8894	20.2681	21.4237	32.2171	27.3387	25.3407	27.786	23.2037	120.44	85.7033	98.246	82.9949	61.9834	82.2595	66.4686	42.1245	46.5491	57.1394	48.3371	56.6252
Ctsd	752.869	700.094	845.72	732.507	751.32	759.098	861.5	759.369	4061.4	3429.31	2994.41	3812.65	2211.21	2778.25	2799.28	2314.33	2019.97	2089.78	1967.7	2137.57
Ctsf	77.3588	71.5014	73.4342	68.0298	72.1346	65.9179	78.0146	72.7878	16.9221	16.1556	14.7274	23.1614	47.7424	37.8494	31.9496	46.8695	26.6182	21.4439	27.0964	27.1115
Ctsh	270.823	297.266	311.676	198.768	299.573	258.86	319.405	262.561	90.6608	94.7661	91.69	105.475	198.557	161.087	146.119	208.686	169.412	147.044	165.219	158.436
Ctsk	4.97787	3.09652	3.35552	2.58887	3.78789	3.52845	0.801519	1.93364	8.60285	4.82697	5.60592	4.76851	5.1361	6.35871	4.24505	3.29249	3.67148	4.52853	2.75556	2.97426
Ctss	17.2207	10.5563	12.7768	10.9308	13.0106	12.3496	13.3587	9.80632	65.514	33.0007	53.0187	35.1962	35.7193	49.9613	43.5677	26.0494	23.8646	17.4482	14.4667	20.8198
Cttn	130.097	177.346	145.836	129.731	125.33	139.695	165.514	144.885	314.051	350.595	335.12	350.259	290.073	345.389	349.435	312.496	225.14	246.139	235.256	265.738
Cttnbp2	12.6465	9.85255	9.16315	17.403	10.3755	14.7553	12.5571	12.8449	7.27934	6.99418	6.93613	7.72045	7.47069	6.9643	6.03245	7.166	12.0634	7.99153	8.49632	10.0667
Cttnbp2nl	27.4456	19.2828	16.5195	27.0393	30.6325	31.2749	20.3052	22.375	68.5392	58.4161	61.6651	65.7374	56.964	76.4054	85.9065	56.4565	37.5015	37.6934	37.0853	37.1782
Ctxn1	1.74898	2.11126	2.83929	2.44505	2.47036	2.88691	1.87021	2.34799	17.3948	9.75244	11.6869	14.192	13.7741	17.1584	16.0865	14.0415	13.6369	13.186	9.52965	8.57958
Ctxn3	2.15259	0.844504	1.5487	0.287653	1.64691	2.24538	2.53814	2.48611	2.93064	5.61504	1.71028	5.22266	0.933837	0	0.781984	0.581027	28.8473	16.2494	13.663	83.9655
Cubn	311.991	232.942	262.376	392.502	344.039	364.874	427.477	310.349	32.8988	56.0519	47.0327	56.0868	238.595	136.662	131.597	190.383	208.75	194.194	215.967	157.178
Cul9	32.6925	34.7654	39.75	26.8955	34.091	30.473	38.3393	41.4352	10.4936	11.2301	12.162	12.489	17.6262	11.809	12.4	13.751	15.866	17.7146	20.5519	17.1592
Cuta	36.325	51.5148	51.6234	37.1072	42.1608	40.2564	46.0874	40.6065	22.1216	21.1795	22.9938	19.7553	21.4782	22.7097	26.1406	27.1146	35.0101	26.9048	33.7556	26.9971
Cutal	70.3629	67.1381	75.2411	55.6608	70.8171	65.9179	65.4574	69.3349	24.8632	40.8814	32.7804	24.1832	54.1625	41.9876	40.2163	52.9703	62.6773	53.4101	53.2742	55.1381
Cutc	22.3331	29.6984	22.7143	20.5672	18.116	15.2365	20.7059	18.3696	7.75202	6.89567	8.74143	9.30996	16.5756	12.6165	10.7243	14.332	9.96543	8.65749	10.4482	13.9561
Cux1	310.512	355.114	340.585	305.631	303.36	335.363	394.214	356.619	175.46	172.195	174.163	160.654	179.647	165.73	187.788	174.889	236.286	279.97	250.641	237.025
Cux2	2.15259	1.97051	1.93588	3.88331	1.64691	3.52845	3.33966	2.34799	1.60713	1.28062	0.665109	1.36243	0.700378	0.908387	0.670272	0.871541	0.262248	1.19873	0.45926	0.915155
Cwh43	23.8131	22.8016	28.3929	30.3474	23.8802	26.7842	24.4463	29.6952	19.9473	16.4511	13.9673	26.681	9.57183	8.37734	12.4	9.68379	14.4237	11.3213	19.4037	25.9675
Cx3cl1	94.8486	66.2936	69.8206	75.7965	92.8856	96.872	83.358	85.0802	230.481	160.866	190.316	107.292	215.249	191.367	158.408	138.769	168.495	194.061	175.437	157.407
Cxadr	47.4916	29.4169	31.4903	41.422	39.6905	38.1714	33.931	33.1481	153.622	187.07	171.788	142.147	123.266	132.826	131.038	99.3557	83.2638	79.3825	80.6002	76.0723
Cxcl1	0.134537	0.140751	0	0.143826	0.164691	0.320768	0	0.138117	6.99573	6.50163	5.98598	5.6768	15.0581	20.0854	12.6235	12.9763	3.40923	6.7928	3.55927	2.28789
Cxcl10	5.51602	6.33378	4.12987	5.32157	7.41109	6.57575	6.54574	4.8341	12.6679	12.5107	15.2975	4.54144	44.2405	53.7967	63.229	37.9605	8.26082	9.45664	6.20001	7.66443
Cxcl12	206.918	145.395	119.637	139.943	192.853	121.411	116.354	130.106	28.6447	19.9974	37.2461	21.2312	104.24	51.6771	30.0505	60.8142	59.3992	57.6722	66.1335	62.2306
Cxcl14	24.8894	27.3056	25.2955	17.6906	29.315	17.6423	14.4273	14.6404	89.9045	41.9651	105.847	33.2661	25.914	41.5839	31.5028	18.3024	20.8487	20.5116	21.4704	13.9561
Cxcl16	61.7525	52.2185	61.819	45.8806	62.4178	57.2571	54.2361	56.3518	68.7283	54.7713	64.8956	51.6589	120.115	111.933	128.692	120.37	98.4742	98.1626	103.678	67.4927
Cxcl17	0.134537	0	0.129058	0	0.164691	0.160384	0	0	3.40333	2.85678	3.51557	1.47597	4.66918	5.85405	4.6919	3.67984	3.01586	3.06342	2.87038	2.40228
Cxcl2	0	0.140751	0.129058	0	0.164691	0	0	0	2.93064	1.67466	3.13551	7.60692	6.88705	9.99225	6.92614	4.55138	0.786745	0.665961	0.574075	0.800761
Cxcl9	4.7088	4.36327	1.5487	2.30122	4.61134	3.84922	3.60684	3.31481	0.472684	0.689567	0.760124	0.340608	1.40076	2.2205	2.56938	1.35573	0.262248	2.13107	0.22963	0.114394
Cxcr2	2.69074	1.54826	2.32305	2.87653	2.79974	2.72653	2.27097	3.1767	8.50831	7.2897	7.9813	7.72045	8.05434	9.89132	10.0541	9.87747	9.17869	6.52642	4.5926	3.88941
Cxcr4	2.5562	3.09652	2.58117	5.03392	3.29382	3.20768	4.27477	4.69599	12.2898	9.94946	9.12149	13.6243	5.1361	8.57921	10.5009	4.16403	4.98272	6.52642	4.13334	6.74927
Cyb5	855.79	1173.72	1270.45	686.627	837.453	873.933	1104.49	981.876	271.699	300.158	286.947	363.542	437.619	393.836	345.972	485.061	582.978	567.132	643.194	570.485
Cyb561d2	19.5079	22.5201	25.0373	13.0882	19.4335	17.1611	25.1143	17.4028	10.3045	9.65393	13.4922	10.2182	11.0893	7.87268	10.0541	12.9763	15.6038	15.1839	17.7963	13.6129
Cyb5b	887.541	718.814	744.409	853.178	761.695	833.998	760.642	870.001	299.965	306.168	278.395	291.674	467.619	361.235	387.752	454.46	477.03	525.576	575.453	470.733
Cyb5r3	253.871	218.304	239.662	221.493	230.238	260.945	264.234	244.606	338.158	354.043	286.282	305.071	502.754	489.822	485.835	503.751	419.466	395.847	377.397	351.992
Cyb5rl	11.5702	15.7641	16.9067	11.7938	11.693	11.3873	13.0915	15.4691	4.44323	4.1374	3.23053	1.81658	5.60302	3.63355	3.46307	3.87352	4.85159	7.32557	7.00372	4.80457
Cyba	328.539	442.942	474.161	273.701	374.013	329.269	405.435	369.602	125.639	112.202	114.114	116.261	181.865	142.314	151.37	230.087	201.144	175.414	207.471	193.555
Cybrd1	2.95982	0.844504	1.41964	2.7327	1.48222	3.36807	1.46945	1.93364	9.45368	7.38821	6.84112	7.37984	3.26843	3.83541	4.58019	4.45454	5.50721	6.92599	5.05186	6.74927
Cyc1	369.304	556.528	516.234	372.079	396.081	395.026	482.782	441.285	192.004	154.364	162.572	159.405	234.977	222.252	226.105	266.885	310.502	335.511	370.853	360.8
Cyfip2	306.206	288.82	279.67	385.598	271.74	313.551	295.761	326.924	127.057	127.077	107.082	150.435	144.511	124.348	142.656	137.413	132.829	134.258	154.311	158.894
Cygb	11.7047	7.88204	5.54951	12.0814	11.8577	8.17959	8.28237	8.28704	9.83183	7.97927	12.542	6.69863	50.4272	38.8588	28.3748	35.6363	15.0793	13.186	12.4	7.43564
Cyhr1	131.174	163.552	159.516	125.56	144.763	132.958	156.831	157.592	59.8418	58.5146	61.9501	63.2396	87.8974	87.1042	84.9011	93.1581	97.9497	105.222	100.693	96.0913
Cym	0.807222	2.95576	1.93588	1.00678	1.97629	1.12269	2.67173	1.51929	0.189074	0.0985095	0	0	0.583648	0	0.111712	0.48419	0.131124	0.532769	0.574075	0
Cyp1b1	45.8771	18.8606	20.6493	32.7924	33.4322	26.9445	24.5799	23.7562	139.253	89.7422	90.3598	69.7111	141.009	163.711	95.6254	71.1759	54.6788	51.9449	46.3853	47.3593
Cyp20a1	15.6063	14.7788	14.8417	17.6906	14.8222	17.3215	11.8892	14.9167	34.6005	26.6961	29.8349	29.5194	21.7117	23.4162	20.1082	18.6897	24.9136	18.9133	24.5704	17.8455
Cyp24a1	48.8369	74.4571	118.605	52.9281	40.8433	94.4663	225.361	127.758	3.40333	3.74336	17.1028	6.35802	294.042	300.676	374.57	309.688	438.348	624.005	584.753	256.93
Cyp26b1	0.269074	0.422252	0.129058	1.15061	0.658763	6.0946	0.40076	2.07176	16.8276	17.8302	7.41121	23.1614	29.1824	22.3059	29.7154	24.2095	9.57206	11.1881	6.8889	10.0667
Cyp27a1	62.4252	62.7748	66.8523	41.422	54.5127	50.8418	57.175	48.6173	10.1154	12.3137	11.8769	17.7116	29.6493	21.5994	21.0019	29.8261	18.6196	16.9154	16.0741	18.7607
Cyp27b1	10.2248	5.34853	6.06575	10.4993	3.12913	9.46267	5.20988	8.14892	7.75202	9.85095	2.66043	10.8995	6.18667	7.26709	7.03785	6.19763	8.78532	6.26003	8.3815	119.657
Cyp2a4	361.232	426.334	442.283	224.081	355.073	252.445	420.263	298.61	109.096	116.832	140.148	137.038	181.865	114.053	88.811	194.741	106.473	84.9766	80.4854	66.8063
Cyp2a5	253.064	240.543	259.278	145.696	158.597	135.845	133.72	155.796	423.241	758.819	721.548	981.973	34.2018	32.1973	29.1568	34.8616	371.081	366.412	515.29	354.737
Cyp2b10	0.269074	0.703754	0	0	0.164691	0	0.133587	0.276235	1.51259	1.47764	1.71028	2.49779	1.63421	1.9177	2.23424	0.871541	0.393372	0	0	0.228789
Cyp2c44	46.8189	66.2936	70.9821	38.9769	41.5021	40.2564	50.095	50.9653	6.23943	8.47182	5.79595	8.62874	21.9452	9.79039	14.746	20.336	17.1773	17.1818	19.6334	8.92277
Cyp2c69	3.49796	5.06703	3.35552	3.02035	2.79974	5.29268	5.20988	2.20988	1.32352	0.295529	0.570093	0.56768	0.233459	0.201864	0	0.0968379	0.786745	0.266384	0.45926	0.114394
Cyp2d12	112.742	108.097	121.96	42.7164	86.4627	72.8144	124.903	88.2569	15.7877	20.3915	21.3785	25.4321	3.03497	3.12889	2.7928	3.19565	17.4395	6.7928	13.2037	10.0667
Cyp2d26	260.464	264.752	286.768	205.24	215.086	181.876	240.189	216.015	52.7516	39.4038	37.7212	74.9338	30.4664	10.396	12.8469	27.0178	36.1903	18.7801	26.5223	20.9342
Cyp2d9	181.49	223.794	266.764	86.152	154.315	103.287	184.483	164.221	24.6741	26.8931	26.4143	42.2354	96.4186	65.6057	43.0091	80.4723	18.4885	12.1205	16.763	23.9084
Cyp2e1	1928.72	1901.4	2345.38	1120.55	1636.53	1595.5	2279.79	1624.4	171.679	352.664	290.557	314.041	149.881	77.1119	94.2849	99.4525	243.498	148.776	176.93	335.404
Cyp2f2	4.97787	6.33378	6.8401	4.17096	2.96443	3.36807	4.14118	4.14352	1.7962	3.25081	5.41588	4.76851	0.583648	1.21118	0.781984	1.06522	0.393372	1.19873	0.918521	1.02955
Cyp2j11	309.166	302.755	304.965	214.157	290.679	239.614	283.471	258.417	32.048	36.153	31.8302	40.6459	77.7419	34.7206	37.5352	73.5968	47.2047	35.5623	55.4557	52.507
Cyp2j13	395.001	299.095	386.917	190.57	299.737	401.121	468.488	369.602	30.7245	48.8607	38.0062	46.4362	102.489	55.1088	63.4524	93.0612	152.76	79.1161	114.471	125.491
Cyp2j5	2605.04	2463.98	2601.95	1736.7	2424.41	2087.24	2630.19	2067.89	298.264	340.941	299.394	333.342	783.722	353.564	383.954	620.247	738.229	574.991	704.965	656.281
Cyp2s1	24.6203	19.4236	20.9075	28.7653	22.892	26.9445	17.0991	27.4853	34.9786	29.5529	24.514	42.4625	89.9985	97.3992	79.8741	84.6363	38.2882	30.1014	34.1001	31.4585
Cyp39a1	17.0862	14.4973	15.487	19.5604	16.6338	17.963	14.5609	16.7122	16.8276	12.7077	10.5467	16.6898	8.2878	7.87268	10.5009	7.45652	12.9813	8.65749	8.26668	8.35079
Cyp3a13	1.0763	1.26676	1.03247	0.719132	0.658763	0.641537	0.935106	0.552469	16.5439	22.0661	21.3785	24.8644	12.1399	15.6444	13.5171	14.332	4.58934	2.13107	2.75556	2.17349
Cyp4a12a	66.0577	63.7601	95.5032	83.9946	108.037	79.3902	128.777	115.19	9.17007	23.9378	8.17133	12.489	13.5406	9.58852	6.59101	10.0711	95.4584	56.4735	94.0335	53.9942
Cyp4a14	30.6744	29.8392	41.6859	58.9688	24.2095	19.4065	46.8889	20.5795	37.8147	16.9436	13.2072	10.2182	260.54	179.255	101.881	226.601	127.19	162.628	179.341	327.054
Cyp4b1	2966.27	2972.8	3971.13	1725.2	2937.75	3186.51	4111.53	3255.01	530.635	773.103	660.263	867.983	565.321	535.443	518.455	583.836	1086.49	716.441	942.976	1134.11
Cyp4f13	32.9616	38.7064	29.2963	24.7381	32.2794	33.1995	40.2096	30.2477	13.5188	12.2152	11.972	16.4627	26.1474	27.5544	25.3586	24.6937	28.1917	20.6448	21.2408	24.5948
Cyp4f14	2.42167	1.97051	2.96834	2.01357	2.63505	1.44346	2.80532	1.93364	0.661758	0.394038	0.760124	0.681216	0.817107	0.605591	0.446848	0.290514	0	0.399576	0.114815	0.457578
Cyp4f16	5.65056	8.58579	8.13068	4.60244	7.74047	8.50036	6.81291	5.24846	19.3801	17.8302	22.2336	17.2575	27.198	31.1879	28.71	29.7292	11.8012	11.4545	13.5482	9.60913
Cyp4f17	5.11241	4.78552	5.42045	3.73948	4.61134	4.49076	5.74422	5.52469	4.44323	5.31951	5.70093	4.65498	17.276	22.5078	17.3154	19.5613	3.93372	4.12896	4.24816	5.37654
Cyp4f18	0.941759	0.844504	0.774351	1.00678	0.164691	0.160384	0.667933	0.138117	3.87601	1.28062	2.94548	1.81658	2.10113	3.02796	3.01622	0.774703	1.57349	1.86469	1.03334	1.60152
Cyp4v3	8.61037	6.75603	7.48539	10.2117	6.75232	8.82113	5.47705	7.73457	19.0019	16.7466	14.7274	27.5893	18.3265	16.25	20.8901	13.5573	16.5216	9.98941	13.3185	13.9561
Cyp51	243.647	275.168	240.307	169.571	289.197	224.217	251.276	194.607	65.514	66.7894	68.2211	65.8509	61.5165	41.7858	45.9136	52.8735	58.4814	55.4079	72.5631	54.5661
Cyp7b1	158.754	201.414	132.672	111.609	239.79	115.477	180.342	124.029	14.6532	19.2094	24.514	25.6591	95.835	57.5311	38.0938	75.7272	4.58934	4.92811	7.23335	6.1773
Cyr61	10.6284	6.61528	6.8401	12.2252	16.9632	9.78343	9.88541	10.3588	170.639	131.904	154.78	174.164	247.934	314.302	236.718	312.109	146.466	123.736	149.719	152.717
Cys1	47.4916	48.1367	40.0081	46.3121	51.3835	54.3702	45.1523	65.6057	21.838	21.7706	20.7134	17.7116	23.3459	16.25	17.9856	21.6917	38.4194	47.15	41.9075	37.8646
Cysltr1	0.672685	0.703754	0.387175	0.575305	0.988145	0.481152	0.40076	0.414352	2.55249	1.37913	1.52025	0.794752	1.75094	2.32143	1.67568	0.968379	0.786745	0.665961	1.03334	0.915155
Cyth4	3.76704	5.34853	4.00081	5.17775	3.95258	5.77383	4.67553	3.1767	13.3297	7.2897	13.6822	5.56327	5.60302	9.48759	5.47389	3.38933	7.34295	4.39534	3.55927	3.88941
Cytl1	0.134537	0.140751	0.258117	0.143826	0.164691	0.481152	1.06869	0.414352	0.28361	0.591057	0.950155	1.47597	1.51748	1.61491	1.8991	1.45257	0.393372	0	0.114815	0.343183
Cyyr1	8.20676	3.65952	5.16234	5.75305	6.25825	9.1419	7.34726	6.76775	27.8884	15.269	15.0125	24.9779	12.1399	14.0295	16.0865	11.2332	10.8833	9.45664	7.57779	12.8122
D030056L22Rik	10.2248	11.2601	15.2289	11.6499	12.3518	12.0288	10.2862	9.80632	17.5839	14.2839	16.4377	14.4191	21.0113	30.3805	30.8325	27.4051	17.8329	23.9746	18.6	18.1887
D10Bwg1379e	2.95982	2.11126	1.5487	5.60923	1.97629	2.24538	1.33587	2.07176	7.1848	6.50163	5.32087	7.15277	3.38516	3.33075	5.25046	3.09881	2.88473	4.66173	3.55927	2.51668
D10Jhu81e	173.015	234.35	217.851	158.497	152.668	151.563	189.426	155.382	35.4513	30.6365	31.3551	27.4757	62.8005	53.6957	53.1749	68.5612	59.0059	65.131	67.052	68.4079
D130020L05Rik	3.6325	5.77078	5.54951	4.89009	4.61134	5.13229	4.54194	4.41975	1.32352	1.28062	1.04517	0.794752	3.03497	3.63355	3.12794	3.77668	3.2781	1.19873	3.44445	1.48713
D130043K22Rik	1.88352	2.11126	1.16153	1.00678	2.47036	2.56615	1.87021	1.51929	0.378147	0.985095	0.760124	0.681216	0.233459	0.100932	0.335136	0.0968379	1.70461	0.665961	1.03334	0.686367
D16Ertd472e	3.49796	2.25201	2.45211	1.29444	3.12913	2.24538	2.13738	1.79552	7.27934	6.69865	6.55607	4.31437	4.66918	5.85405	5.36217	3.19565	2.09799	2.39746	3.10001	2.17349
D19Bwg1357e	35.3832	49.9665	40.5243	33.2239	34.7498	33.6807	41.2782	33.5625	75.724	101.465	96.2507	98.7764	50.5439	52.8883	52.8398	45.998	59.6615	44.8858	52.7001	56.1677
D230025D16Rik	23.4094	33.0764	33.4261	32.5047	34.2557	23.2557	45.1523	33.4244	17.6784	21.6721	19.3832	28.384	20.0775	20.8929	17.2036	21.4012	17.0461	20.5116	18.9445	22.1925
D2hgdh	46.6844	54.4705	54.2045	51.346	43.149	46.8322	51.5644	52.6227	12.1007	9.75244	8.45638	11.6942	19.1437	12.8183	18.0973	21.4012	21.8977	21.7103	19.863	29.0562
D330023K18Rik	2.42167	4.36327	4.77516	2.58887	3.29382	3.84922	4.27477	2.76235	1.51259	1.28062	1.52025	1.2489	1.75094	1.21118	2.23424	2.8083	1.57349	1.46511	2.64075	1.14394
D3Bwg0562e	4.30519	2.25201	3.22646	5.32157	3.6232	4.49076	3.20608	4.55787	2.26888	2.65976	1.33022	2.61133	2.80151	2.92702	4.13334	2.22727	1.70461	2.79704	2.06667	2.17349
D3Ertd751e	35.9214	29.6984	33.8133	36.3881	37.7142	38.3318	30.1906	31.6289	6.14489	6.30461	4.18068	4.42791	11.0893	7.26709	7.26128	9.10276	11.8012	10.389	10.563	9.60913
D430019H16Rik	4.30519	1.54826	3.48458	3.59566	3.29382	2.88691	1.87021	3.1767	1.89074	1.28062	1.33022	0.794752	0.700378	0.908387	0.335136	0.968379	1.04899	1.33192	1.37778	1.60152
D430020J02Rik	0.134537	0.140751	0.387175	0.719132	0.823454	0.160384	0.133587	0.276235	1.13444	1.67466	1.52025	1.47597	1.28403	2.2205	2.23424	0.774703	1.83574	1.59831	1.60741	0.800761
D430041D05Rik	0.134537	0.140751	0	0	0.658763	0.320768	0	0.138117	6.71211	4.72846	1.90031	4.31437	0.11673	0.100932	0.446848	0.193676	1.44237	2.39746	1.83704	1.48713
D430042O09Rik	25.293	20.9719	26.9732	28.6214	27.9974	27.5861	26.0494	27.8997	15.504	16.7466	15.3925	18.1658	12.4901	12.6165	13.5171	14.332	20.1931	20.3784	16.6482	19.4471
D630013N20Rik	16.1444	13.3713	15.8742	21.7178	21.2451	18.6046	12.9579	16.0216	1.7962	1.0836	0.950155	1.02182	5.71975	1.81677	2.68109	5.6166	4.3271	5.46088	4.36297	4.80457
D630023F18Rik	67.4031	74.5979	69.1753	77.81	69.4995	66.2387	70.6673	75.8264	9.17007	3.74336	3.80062	5.90388	32.2174	16.1491	19.6613	38.3478	62.8085	64.5982	63.2631	33.2888
D630024D03Rik	4.57426	9.00805	10.97	7.04749	7.74047	10.1042	11.0877	8.70139	0.378147	0.591057	1.2352	0.908288	0.933837	0.403727	1.11712	1.16205	1.04899	1.33192	1.4926	0.915155
D630029K05Rik	298.134	277.701	261.989	221.061	257.741	215.717	226.83	236.733	5.57767	5.91057	5.70093	6.24448	63.6176	26.0404	22.4541	54.1324	22.4222	22.3763	35.0186	35.1191
D630039A03Rik	14.6645	17.3123	18.4554	23.0122	26.0211	16.3592	26.8509	24.1705	5.76675	5.12249	5.13084	6.24448	16.2254	8.07455	9.04867	14.1383	16.6528	25.3065	22.8482	24.1372
D630045J12Rik	130.77	112.882	130.478	130.307	145.422	153.648	124.503	149.581	46.5121	65.1148	52.7336	57.7899	98.9867	76.2035	69.3731	79.5039	106.079	96.0315	107.237	95.5193
D630045M09Rik	17.2207	20.4089	14.1964	15.6771	17.2925	18.6046	15.496	16.2978	63.2451	59.7953	60.5249	54.4973	37.5869	40.6755	31.3911	27.9862	39.8617	49.5475	37.889	38.2077
D6Wsu163e	23.2749	27.4464	26.3279	18.5536	22.398	14.9157	23.5112	21.2701	13.1406	16.7466	14.6324	11.5807	12.2566	9.99225	13.2937	13.751	20.8487	15.3171	17.5667	17.7311
D730001G18Rik	4.30519	5.34853	5.16234	3.88331	7.08171	6.41537	5.74422	8.28704	3.30879	1.67466	2.18536	2.27072	3.73535	3.83541	3.6865	4.06719	2.09799	3.86257	2.52593	1.60152
D730005E14Rik	0.538148	0.140751	0	0.287653	0	0	0.267173	0.276235	5.48314	3.44783	5.03582	2.95194	2.68478	4.23914	2.90451	2.32411	1.83574	1.46511	1.37778	1.14394
D730045A05Rik	0	0	0	0	0	0	0	0	3.68694	4.62995	3.0405	2.61133	0.11673	0.201864	0.223424	0.290514	0	0.133192	0	0.114394
D830031N03Rik	7.66861	2.95576	5.2914	11.2185	5.27011	8.66074	4.54194	5.66281	17.4893	17.2392	11.4969	17.7116	13.4239	11.809	20.1082	12.9763	14.4237	11.9873	9.30002	11.0963
Daam1	43.7245	36.0322	32.3937	55.3731	38.0436	43.3037	39.9424	44.0594	79.3164	84.5212	73.9221	69.0299	54.9796	60.8619	68.4794	53.8419	51.6629	53.6764	51.8964	53.651
Dab2	739.147	891.656	830.233	815.351	708.006	745.626	872.988	742.933	271.321	441.914	370.56	446.991	517.696	551.088	573.418	517.889	509.024	479.492	462.36	580.895
Dact2	33.7688	42.366	39.75	33.0801	29.1503	34.3222	35.8012	40.4684	18.1511	19.2094	15.7726	19.1876	20.4277	15.9472	21.7838	22.3696	24.258	21.9767	22.5038	20.7054
Dalrd3	75.4753	96.1327	94.4708	66.4478	82.1807	70.0879	92.7091	72.0972	27.5102	22.8542	29.2648	21.6854	52.1781	47.7408	50.4938	57.8122	45.5001	42.6215	44.7779	47.4737
Dao	459.848	625.778	639.743	373.373	420.291	447.793	595.262	513.244	54.5478	59.5983	62.6152	72.7766	120.698	46.8324	63.1173	119.885	174.657	145.179	167.056	124.347
Dap	55.0257	66.1528	73.9505	57.099	64.2294	67.0406	75.2092	65.7438	134.053	124.22	127.226	120.348	163.305	186.522	208.455	199.389	134.927	193.129	150.063	122.173
Dap3	67.9412	95.2882	92.2768	70.9064	73.2874	65.7575	87.0984	71.821	33.8442	37.1381	40.0015	39.7376	49.3766	48.1445	52.1695	57.4249	56.2523	57.2726	55.8001	56.854
Dapp1	2.01806	0.985255	1.16153	2.01357	1.97629	1.44346	2.13738	2.34799	5.76675	5.51653	5.60592	8.40167	7.58742	9.08387	8.82525	7.35968	5.50721	5.99365	4.24816	2.28789
Dars2	29.4636	37.8619	39.75	26.464	26.6799	28.8691	33.5302	32.4576	12.1007	12.2152	11.0218	8.62874	15.4083	13.4239	14.6343	16.2688	17.964	24.1078	24.5704	22.9933
Dbf4	3.90157	3.51877	4.51705	5.60923	6.09356	5.93421	7.61443	5.38657	8.50831	10.245	12.447	16.3492	6.53686	8.07455	10.3892	7.45652	10.7522	9.32345	7.57779	7.55003
Dbndd2	12.1083	15.4826	17.9391	16.2524	16.9632	12.51	12.5571	15.0548	29.0228	24.9229	28.6947	29.7464	19.0269	23.1134	23.0127	25.1779	25.7003	22.7759	28.589	18.8751
Dbp	210.685	303.177	248.308	206.966	213.11	176.904	149.083	229.551	39.4219	28.6663	37.7212	27.1351	24.2798	16.7547	16.9802	24.7905	51.6629	98.429	86.6854	57.6548
Dbt	177.858	149.759	143.513	168.708	144.104	163.271	153.357	173.337	57.1002	67.1835	68.3162	54.3838	84.5122	70.8542	73.7299	79.0197	75.003	74.7208	80.9446	85.1095
Dcaf11	210.416	260.107	262.892	192.296	201.582	187.81	236.849	217.535	78.5601	82.8465	81.7133	88.5581	106.107	102.85	106.797	121.822	145.286	138.52	159.134	149.17
Dcaf12l1	6.32324	6.05228	6.96916	6.32836	3.95258	7.85882	8.41595	4.55787	1.7962	2.95529	1.99533	1.13536	3.61862	2.72516	4.24505	3.38933	4.98272	4.66173	4.93705	2.74547
Dcaf6	76.148	81.0724	77.8222	67.3107	79.875	77.3052	67.0605	72.6497	39.6109	39.6008	39.0514	41.3271	50.4272	46.8324	49.265	49.4842	50.745	52.6109	50.5186	53.9942
Dcaf8	303.65	295.295	311.031	268.38	280.139	279.389	269.444	290.737	101.911	103.435	96.6308	126.706	128.403	100.73	110.483	132.281	126.797	137.588	138.123	146.196
Dcbld2	15.8754	10.5563	12.5187	21.4301	15.1516	14.9157	11.3549	11.3256	44.3378	37.8277	43.8022	37.1263	21.2448	27.3525	21.1136	18.7866	18.2263	19.1797	15.9593	16.7016
Dcdc2a	11.5702	15.2011	11.3571	11.0746	13.1753	11.2269	13.0915	12.4306	73.1715	78.118	55.6791	61.8772	38.2873	36.2345	40.8866	28.4703	49.8272	84.4438	53.8483	61.4298
Dchs1	7.53407	2.81501	4.00081	7.76662	5.76418	6.73613	3.60684	6.76775	15.7877	11.0331	13.6822	10.4453	8.2878	7.46896	8.15497	5.71344	6.16283	5.72726	6.77409	5.14775
Dck	8.47583	6.33378	5.03328	7.04749	7.74047	10.2646	6.0114	8.14892	10.7772	9.75244	10.3567	8.28813	11.673	13.9286	12.6235	11.5237	11.8012	18.1141	17.2223	11.0963
Dclk1	0.134537	0.422252	0.387175	0.287653	0.164691	0.160384	0.133587	0.138117	11.439	8.96437	10.3567	3.51962	1.51748	5.75311	5.13875	1.06522	3.54035	4.26215	1.83704	2.63107
Dclk3	59.869	64.4638	57.6891	59.5441	55.5008	59.0214	64.1215	61.8765	21.0817	23.4453	19.8582	18.5064	33.8516	34.014	33.1785	34.3775	29.7652	31.6997	34.789	27.4547
Dclre1b	8.3413	9.85255	8.90503	7.47897	10.8696	9.78343	10.6869	11.6018	17.0166	14.1854	16.6277	15.668	18.6767	20.2873	17.0919	17.915	10.3588	14.5179	14.3519	13.8417
Dclre1c	6.72685	7.03754	6.58198	8.34193	7.57578	8.98151	8.68313	8.70139	9.07554	10.7375	11.4969	13.8514	12.1399	12.0109	16.5334	20.1423	9.04757	12.3869	8.26668	8.35079
Dcst1	1.61444	3.80027	3.48458	1.15061	2.30567	1.28307	1.46945	1.38117	0.0945368	0.295529	0.0950155	0.56768	0.350189	0.100932	0.446848	0.48419	0.131124	0.665961	0.22963	0.343183
Dctd	1.0763	0.985255	0.903409	1.86974	1.15284	0.641537	1.06869	1.24306	3.78147	4.43293	6.36604	1.93011	6.18667	5.34939	5.13875	4.93873	4.19597	4.26215	5.28149	5.14775
Dcxr	131.308	209.015	209.075	115.061	148.386	138.572	177.136	151.515	24.296	17.0421	18.8131	27.7028	128.169	131.11	108.361	189.124	42.7465	34.8963	46.2705	41.8684
Ddah2	15.7408	16.1863	16.5195	11.7938	15.1516	12.8307	14.2938	14.7785	31.4808	21.1795	23.1838	26.5674	19.7273	21.2966	18.3208	15.9783	28.1917	20.3784	26.9815	21.6205
Ddc	90.1398	149.055	144.674	96.9389	89.9212	79.8713	123.033	84.2515	9.73729	15.86	9.2165	17.0304	44.2405	32.2982	30.3857	54.2292	55.7278	47.2832	52.4705	67.3783
Ddhd1	19.6424	14.2158	14.4545	19.5604	15.4809	12.9911	15.8968	18.9221	29.0228	35.4634	36.866	44.052	29.4159	37.2438	36.6415	31.085	27.4049	24.241	26.8667	28.713
Ddit3	6.32324	7.17829	7.09821	7.62279	6.09356	5.93421	5.61064	6.07716	57.2893	72.2075	85.514	67.781	24.9801	28.6646	31.0559	30.0197	19.5375	14.9175	10.2185	12.3546
Ddit4	8.87945	9.85255	9.42127	7.76662	11.0343	9.62305	7.61443	10.635	50.2936	38.6157	46.4626	41.6677	70.8549	93.9675	96.8543	77.8577	24.6513	33.5644	21.0112	25.7387
Ddit4l	8.07222	7.45979	6.32386	10.3555	10.3755	10.7457	9.48465	12.0162	32.4261	20.9825	16.8177	29.5194	47.1588	51.2734	51.6109	50.3557	18.8819	17.1818	15.1556	22.4213
Ddo	46.1462	49.122	46.5901	46.0244	43.3137	39.4545	48.7591	40.8827	10.1154	11.1316	10.8318	6.13095	16.3421	14.9379	18.5442	17.6245	24.6513	23.575	28.2445	17.6167
Ddr2	14.53	4.78552	5.80763	16.9715	15.975	19.4065	10.4198	9.11574	34.8841	26.9916	30.2149	13.3973	30.3497	29.1693	28.71	21.5949	28.9784	22.6427	22.3889	13.1554
Ddrgk1	190.235	242.513	232.047	139.512	199.77	182.357	214.54	183.696	102.667	100.972	84.9439	95.2568	165.873	142.919	123.889	157.362	129.551	100.56	119.293	116.225
Ddt	142.609	221.26	214.624	156.339	164.197	142.421	181.945	156.901	32.9934	44.7233	41.5218	48.5934	57.431	53.5948	58.4254	94.5138	68.709	55.0084	61.7705	63.1457
Ddx10	16.9517	19.1421	16.7776	16.3962	12.3518	10.7457	16.8319	14.088	29.8736	33.7888	32.3053	33.9473	20.0775	19.0761	21.5604	17.8182	19.1441	19.4461	16.4186	18.0743
Ddx21	50.0478	62.2118	59.4959	56.8114	44.1371	49.3983	57.5758	50.2747	169.599	192.094	192.026	219.125	90.6989	114.255	123.665	99.0652	88.2465	78.1838	72.3335	81.5632
Ddx39	16.4135	23.6461	23.1015	16.1085	19.4335	18.9253	21.3738	22.2369	58.8964	61.4699	65.3707	68.2352	28.8322	36.6383	39.4343	30.5039	42.8776	38.2262	46.3853	45.1858
Ddx58	22.0641	23.2239	24.0049	28.0461	26.3505	24.8595	19.9044	24.5849	36.6803	37.3351	32.1152	34.515	59.4154	62.8805	67.9209	57.9091	45.6312	49.8139	46.5001	45.1858
Ddx59	15.3372	19.4236	16.1323	14.3826	12.3518	13.9534	15.2289	16.5741	8.2247	6.40312	7.50623	11.2401	12.3733	10.1941	8.71353	13.6541	8.1297	6.52642	8.84076	7.55003
Deaf1	35.9214	50.811	45.2995	38.5455	40.5139	39.9357	41.679	42.402	15.7877	12.4122	14.1573	15.668	27.3147	18.8743	17.9856	26.6304	22.4222	23.3086	22.5038	20.4766
Deb1	17.3553	27.8686	25.4245	21.2863	20.9157	18.6046	21.1067	22.6512	13.0461	11.6241	10.9268	14.5326	10.2722	9.48759	10.5009	13.751	15.7349	15.4503	17.5667	20.3622
Def6	2.82528	3.37802	4.12987	3.45183	4.11727	5.29268	3.87401	3.86728	6.80665	3.44783	5.5109	4.54144	8.52126	11.0016	12.1766	8.61857	3.93372	4.26215	4.01853	4.1182
Def8	215.528	250.536	281.864	202.939	224.144	209.462	277.459	249.578	48.4029	59.7953	51.4034	54.2702	147.196	103.152	118.08	168.982	230.647	285.298	290.941	294.108
Defb29	25.293	32.7949	33.039	16.8277	24.3742	25.6615	31.5264	26.7947	3.11972	2.75827	4.08567	4.42791	10.1555	4.7438	6.03245	12.9763	5.76946	6.65961	6.20001	4.69017
Defb42	0.807222	0.563003	0.645292	1.43826	0.988145	0.481152	0.801519	1.10494	2.8361	1.77317	0.85514	6.01741	0.933837	1.9177	2.01082	1.64624	1.18012	0.399576	0.918521	1.37273
Degs2	71.9773	97.2587	104.537	57.6743	85.3098	65.116	88.4343	80.108	19.5691	13.9884	14.7274	14.3055	23.9296	23.8199	22.0073	22.7569	34.2234	26.9048	32.6075	30.7721
Dennd1a	90.1398	88.5322	100.537	94.3501	95.5207	103.448	108.873	114.775	38.9492	45.2159	39.5265	41.4407	37.3535	28.0591	33.0667	33.6996	72.2494	54.742	62.9187	56.2821
Dennd2a	5.38148	3.51877	4.51705	5.60923	4.77603	5.77383	2.67173	2.62423	18.3401	9.65393	12.162	7.03924	8.05434	12.2128	8.3784	8.52174	9.70319	9.72303	7.00372	4.46138
Dennd2c	1.88352	0.703754	1.03247	3.02035	0.494072	1.60384	1.33587	1.65741	4.6323	5.81206	5.89096	6.9257	5.36956	5.95498	2.7928	4.35771	3.40923	2.66384	2.2963	1.83031
Dennd6b	3.76704	3.94102	2.96834	4.60244	7.2464	4.65114	6.41215	6.49151	1.70166	2.0687	1.71028	1.02182	3.38516	3.73448	2.45766	4.55138	3.40923	3.19661	3.21482	3.77502
Depdc7	35.5178	44.1957	42.4602	29.0529	36.0673	31.7561	42.2134	33.4244	13.2352	19.9974	15.2975	20.7771	21.8284	19.177	19.4379	22.8537	31.4698	26.6384	33.1816	37.8646
Derl3	0.538148	0.140751	0.516234	0.431479	0.658763	0.641537	0.801519	0.414352	10.8717	16.9436	22.4237	2.49779	0.11673	0.201864	0.111712	0.193676	1.04899	3.86257	3.21482	1.71592
Des	14.3955	10.6971	10.3247	11.7938	18.2807	17.3215	12.4235	10.7731	42.0689	25.514	28.5047	17.2575	26.2642	22.5078	19.9964	19.1739	20.7176	21.4439	16.9926	21.2774
Desi2	29.1945	25.6166	23.6177	27.0393	23.7155	24.218	23.2441	26.3804	43.1088	47.0875	45.2274	39.397	33.5014	36.8401	35.6361	33.2154	40.3862	40.7568	40.3001	41.5252
Dexi	11.7047	16.3271	17.681	13.3758	12.6812	12.0288	13.2251	15.1929	5.3886	4.23591	5.98598	4.88205	8.17107	8.27641	10.6126	8.23122	12.3257	11.8541	12.7445	9.03716
Dgat2	233.018	267.426	302.513	182.228	231.391	213.471	240.055	218.64	61.8271	66.2969	68.8862	86.7416	135.99	106.685	94.1732	143.707	153.546	146.378	163.267	198.474
Dgcr6	54.7566	76.1461	79.3709	64.8657	65.0529	59.5025	76.5451	82.7322	32.048	27.0901	24.419	35.6503	36.5364	32.9038	38.6523	56.4565	58.2191	57.9386	64.7557	55.5957
Dgkb	2.5562	1.26676	1.5487	1.72592	0.823454	1.60384	1.20228	1.24306	0.756295	0.591057	0.475078	0.56768	0.583648	0.504659	1.11712	0.968379	1.44237	0.932345	0.803705	0.228789
Dgke	6.32324	4.50402	2.96834	8.7734	7.2464	4.97191	6.14498	4.69599	9.17007	12.9047	12.352	11.5807	8.2878	8.27641	8.3784	8.32806	5.37609	5.32769	8.26668	6.1773
Dgkg	9.8212	9.7118	12.6477	12.2252	9.55207	11.3873	11.3549	9.25386	3.11972	3.74336	4.08567	3.51962	4.31899	3.12889	3.90992	3.77668	3.54035	5.59407	6.42964	4.23259
Dgkh	2.42167	2.11126	2.19399	3.73948	4.77603	4.16999	2.27097	5.11034	8.50831	8.57033	7.88629	12.489	3.26843	5.04659	5.02704	4.06719	3.2781	7.19238	5.97038	6.97806
Dgkq	28.6564	24.9129	24.5211	28.4776	34.5851	29.6711	28.3204	34.9437	9.54822	8.47182	9.2165	10.7859	23.8128	25.0311	24.0181	28.8577	20.3242	22.9091	20.6667	27.6835
Dhcr7	30.2708	26.0389	27.3604	27.9023	31.7853	31.5957	29.2555	26.9329	12.4789	8.47182	12.257	9.42349	16.5756	15.9472	15.9748	12.6858	22.0289	28.2367	32.263	21.163
Dhdds	63.2324	83.4652	74.2086	66.7354	59.6181	72.654	78.0146	72.3734	43.676	46.0039	46.2726	48.3664	35.9527	34.6196	36.9767	40.1877	48.6471	51.8118	54.0779	46.5585
Dhdh	23.4094	23.2239	19.2297	21.8616	21.4098	20.3688	17.2327	19.3364	4.15962	4.03889	4.94081	4.0873	18.7935	12.2128	10.2775	12.9763	9.44094	9.98941	12.4	9.26595
Dhfr	119.334	124.987	134.995	106.719	105.896	107.457	120.762	111.875	28.6447	29.2573	30.595	44.5061	35.0189	21.9022	29.492	41.3498	55.2033	57.9386	60.7372	52.7358
Dhh	1.0763	0.281501	0.516234	0.862958	0	0.481152	0.935106	0.828704	3.21425	1.77317	3.32554	1.81658	3.1517	3.12889	3.46307	2.32411	0.262248	0.799153	0.574075	0.800761
Dhrs1	124.716	179.316	171.39	104.13	131.259	123.656	163.51	127.758	56.1549	61.9625	57.2944	49.3882	95.835	88.7191	86.6885	113.3	89.9512	92.4354	98.0521	92.5451
Dhrs11	23.0058	35.1877	32.6518	23.156	25.5271	23.4161	32.8623	24.4468	7.46841	9.25989	8.64641	7.15277	13.3072	12.9193	14.1874	16.753	12.1945	11.9873	13.8926	16.0152
Dhrs3	126.061	148.21	154.612	119.376	152.504	123.977	169.121	122.648	24.1069	21.2781	21.4735	21.4583	58.9484	40.9783	31.6145	52.2925	40.2551	34.7632	43.1705	37.5214
Dhrs4	275.128	351.736	344.715	228.109	242.26	231.916	315.799	261.456	66.3649	61.2729	57.2944	56.8816	113.811	89.3247	92.1624	123.856	126.01	130.662	143.404	149.857
Dhrs9	0.134537	0	0	0	0	0	0	0	2.17435	1.37913	3.7056	1.93011	4.08554	5.04659	5.02704	4.93873	0.393372	0.799153	0	0.571972
Dhtkd1	37.9394	35.4692	31.1031	36.9634	28.1621	35.1241	28.5875	38.3966	2.17435	2.16721	2.28037	3.17901	8.87145	4.64286	4.46848	6.68182	4.85159	6.12684	5.74075	6.0629
Dhx58	1.34537	1.26676	1.67776	1.72592	1.8116	1.76423	1.06869	1.51929	3.68694	1.57615	1.99533	1.5895	2.68478	6.45964	5.13875	2.90514	0.917869	0.799153	1.26297	1.48713
Diap1	65.6541	38.8472	53.9464	97.3704	62.4178	99.2778	70.5337	82.456	133.77	144.021	107.938	163.719	117.08	119.806	137.517	133.733	139.254	103.624	110.222	100.781
Diap3	0.672685	0.422252	0.516234	0.431479	0.494072	0.160384	0.133587	0.414352	1.7962	1.57615	2.56542	1.70304	0.350189	0.403727	0.781984	0.290514	1.18012	0.399576	0.803705	1.48713
Dimt1	6.59232	6.61528	5.67857	4.74627	3.95258	3.84922	5.34346	4.28163	13.3297	13.2003	15.2025	10.5589	7.82088	12.3137	10.1658	7.94071	7.6052	7.85834	7.57779	7.09245
Dio1	59.4654	76.2869	65.3036	36.5319	70.1583	54.0495	70.6673	61.4622	7.09026	5.91057	6.55607	6.01741	11.9064	3.93634	7.26128	8.03755	19.5375	12.9196	21.4704	10.5243
Dio3	0.134537	0	0	0.143826	0	0.160384	0.267173	0.276235	0.756295	0.788076	0.285047	0.56768	1.86767	1.71584	1.00541	1.25889	0.393372	0.133192	0.344445	0.457578
Dip2b	14.1264	11.1193	10.4537	14.3826	10.3755	14.1138	11.2213	13.8117	26.1867	25.6125	28.0296	27.0216	15.6418	18.9752	16.3099	12.9763	19.013	13.0528	15.1556	17.9599
Dis3	16.6826	19.0013	19.6169	15.6771	15.3162	14.595	16.8319	18.2315	33.6551	36.8426	38.7663	32.2442	21.3615	19.3789	24.6883	20.1423	25.1758	21.9767	22.3889	22.8789
Dis3l	45.339	49.4035	52.1396	41.422	43.8078	46.6718	47.0225	45.993	23.6342	31.326	31.1651	26.2268	27.8984	25.4348	26.2523	26.8241	35.6658	38.3593	39.3816	36.7206
Dis3l2	23.4094	29.8392	25.5536	20.1357	24.0449	25.3407	23.1105	21.9606	13.1406	15.466	15.2975	15.895	8.98818	6.76243	5.5856	6.48814	14.9482	13.4524	12.4	18.8751
Dixdc1	13.3192	9.9933	12.7768	16.3962	17.1278	17.963	10.9541	15.8835	5.76675	5.12249	4.37071	5.6768	6.3034	6.05591	5.69731	6.10079	5.76946	7.72515	10.4482	7.09245
Dkc1	25.0239	27.5871	24.392	21.7178	21.4098	21.8122	21.3738	20.5795	48.781	60.9774	61.095	40.6459	31.6337	37.3448	35.0776	27.2115	38.2882	33.298	31.0001	31.4585
Dlat	194.137	236.32	206.752	185.68	166.832	181.715	203.72	178.586	90.8499	97.8199	87.1292	100.706	114.745	110.218	108.472	114.269	110.013	132.393	129.626	166.329
Dlc1	47.4916	21.5349	27.4894	54.7978	47.2663	60.7856	29.2555	47.9267	117.793	85.4077	74.7772	83.1084	58.2481	58.8433	64.3461	44.1581	51.5318	53.0105	43.1705	50.2192
Dld	448.412	524.015	451.834	382.866	360.014	338.411	419.328	336.592	185.481	210.416	199.533	231.841	209.997	184.201	197.507	206.846	215.175	220.699	225.841	278.436
Dlec1	35.2487	42.5067	38.9756	45.1615	38.5377	40.096	43.6828	50.1366	9.17007	7.68374	7.41121	8.62874	12.3733	7.67082	9.94237	12.9763	15.3415	17.8477	18.4852	16.5872
Dleu2	9.8212	14.9196	10.8409	7.76662	9.88145	7.85882	12.1564	9.80632	8.03563	7.58523	8.93146	7.26631	6.3034	4.94566	6.92614	5.51976	6.16283	9.32345	5.16668	4.57578
Dleu7	20.7187	25.7574	25.4245	14.3826	22.0686	23.7369	30.1906	21.2701	2.07981	3.05379	3.61059	3.63315	3.96881	3.73448	3.57478	4.93873	20.7176	12.9196	22.7334	14.9857
Dlg2	7.93769	7.31904	6.8401	10.787	7.41109	7.21729	5.20988	5.66281	3.40333	3.84187	3.42056	7.03924	1.40076	2.42236	3.12794	2.71146	5.11384	3.99576	2.75556	2.74547
Dlg3	32.827	24.4906	31.3612	33.5115	33.4322	32.2372	28.5875	26.6566	19.7582	16.1556	15.2975	21.3448	16.3421	17.1584	17.3154	19.3676	20.3242	19.1797	19.4037	21.2774
Dlgap4	25.9657	26.7426	27.3604	28.9091	28.9856	31.9164	23.1105	32.7338	65.7976	57.7266	65.4657	61.5365	67.0028	79.4334	76.2993	76.0178	45.6312	39.6913	43.8594	40.61
Dlgap5	0.538148	0.844504	0.903409	0.431479	0.494072	0.320768	0.40076	0.690586	0.756295	1.0836	0.85514	1.47597	0.700378	0.908387	1.11712	0.581027	1.18012	1.46511	1.37778	0.343183
Dlst	438.725	561.032	530.817	427.596	410.574	406.093	507.228	454.406	171.962	198.694	198.392	217.194	285.287	287.05	292.015	309.01	268.411	316.065	329.06	405.414
Dmgdh	145.973	175.516	176.939	85.1452	143.446	133.44	173.93	139.913	24.5796	33.4932	31.5451	34.0608	61.75	42.2904	36.4181	57.6186	36.7148	38.3593	40.6445	38.8941
Dmtn	164.673	174.953	194.62	157.634	158.597	167.281	198.242	177.204	33.9387	34.6753	34.3956	34.8556	73.7731	50.9706	59.2073	74.1778	114.996	126.399	124.23	120.915
Dmxl2	57.7164	43.9142	43.4927	61.4138	48.7485	50.0399	46.6217	44.8881	21.9325	34.4783	33.5405	32.9255	32.2174	25.9395	25.3586	26.5336	36.7148	32.6321	35.363	38.8941
Dnah17	0.807222	0.703754	1.5487	2.01357	1.64691	0.641537	0.801519	2.62423	0.0945368	0.295529	0.0950155	0.340608	0.11673	0.403727	0.111712	0.48419	0.131124	0.133192	0.68889	0.343183
Dnah7b	5.38148	6.05228	2.83929	7.47897	7.90516	7.85882	4.14118	6.07716	1.32352	1.87168	0.950155	1.36243	1.63421	0.908387	1.67568	1.45257	2.09799	3.463	1.60741	2.17349
Dnah9	1.0763	0.422252	1.03247	1.29444	0.823454	2.72653	1.87021	1.51929	0	0	0	0.681216	0	0.201864	0	0	0.524497	0	0.344445	0.228789
Dnaja1	544.068	668.425	549.789	364.887	329.711	320.608	490.663	360.624	442.716	384.089	374.171	415.315	214.432	213.37	220.296	222.824	222.518	216.038	223.889	244.232
Dnajb1	51.2586	61.0858	56.7857	39.5522	42.3255	41.5395	45.0187	44.8881	230.481	118.014	142.143	159.518	51.9447	53.5948	54.5154	51.6146	49.5649	55.6743	52.126	51.0199
Dnajb12	85.162	89.3767	95.1161	69.7558	85.6392	84.5225	91.9076	87.4282	45.9449	56.0519	49.6931	59.72	55.0964	50.365	49.3767	60.6205	69.758	59.2705	67.1668	63.7177
Dnajb13	0.134537	0	0	0	0.164691	0	0	0.138117	0	0.295529	0.285047	0.113536	0.817107	1.81677	1.11712	0.774703	1.18012	0.532769	0.803705	1.02955
Dnajb3	0.672685	1.40751	0.516234	1.00678	0.329382	0.481152	0.267173	0.552469	1.03991	0.689567	1.42523	1.13536	1.51748	1.9177	3.57478	2.22727	1.44237	0.665961	1.03334	1.71592
Dnajb4	28.6564	34.4839	27.8766	21.1425	22.398	22.9349	22.7097	19.7508	70.619	48.2697	50.7383	62.2178	59.1819	44.5109	55.2974	48.7095	35.1413	31.9661	26.7519	45.1858
Dnajb9	104.804	103.733	89.3084	77.81	87.2861	68.484	69.465	68.7824	311.593	415.021	400.585	416.223	147.196	128.183	114.393	108.943	99.261	91.1034	94.4928	116.568
Dnajc12	316.028	330.623	331.68	249.682	306.984	259.662	280.665	300.681	20.7036	17.7317	14.5374	19.6417	39.8048	27.2516	27.5929	45.9012	58.7436	47.5496	57.6372	48.6176
Dnajc13	305.265	249.27	261.86	307.932	235.508	289.814	287.612	256.208	128.097	147.863	133.117	137.492	113.811	92.7564	103.222	111.267	144.368	132.659	146.963	143.679
Dnajc19	81.2604	101.622	98.6006	70.3311	91.5681	82.5978	85.2282	89.6381	25.5249	21.2781	22.7087	24.7509	40.9721	37.042	35.7478	56.4565	62.0217	59.9365	62.115	57.0828
Dnajc22	105.477	104.859	124.8	86.4396	124.342	118.845	138.796	127.482	32.8043	44.3293	41.9018	34.742	52.7618	40.1709	35.1893	53.8419	82.4771	57.9386	76.8113	73.098
Dnajc28	27.4456	24.4906	25.6826	30.2035	25.6918	26.4634	22.0418	27.7616	3.78147	4.33442	4.46573	4.31437	10.3889	4.34007	7.26128	8.13438	11.0144	11.0549	14.0074	14.1849
Dnajc30	51.5277	67.8418	71.8855	50.0516	54.348	56.6156	65.8582	61.0478	22.6888	20.3915	22.9938	21.3448	35.0189	25.233	29.9388	40.1877	32.781	35.8287	39.0371	34.8903
Dnajc5	127.541	109.786	132.027	143.682	130.765	139.374	121.297	135.217	248.159	295.529	257.967	346.853	208.713	232.143	240.292	250.229	179.64	163.693	170.96	177.655
Dnajc6	64.8469	56.1595	53.6883	59.6879	48.5838	57.0968	54.1026	60.9097	13.8969	13.2988	11.4019	18.0522	19.844	10.5978	10.7243	17.7213	26.7493	19.1797	33.7556	25.7387
Dnajc8	73.3227	81.0724	65.6907	44.1547	55.5008	50.6814	57.843	51.3796	81.9634	74.3747	71.7367	67.6675	106.457	111.227	92.2741	90.2529	96.9007	98.2958	102.53	107.416
Dnase1	1499.82	1505.19	1377.18	633.411	1114.46	876.179	1160.6	1212.53	153.244	214.16	224.902	305.526	242.331	89.5265	120.426	249.745	164.43	146.511	165.219	309.666
Dnase1l3	0.538148	1.12601	1.67776	1.15061	1.64691	1.76423	1.33587	0.552469	1.03991	0.492548	0.570093	0	0.933837	1.61491	0.893696	0.387352	0.262248	0.399576	0.114815	0.114394
Dnm3os	0.538148	0.422252	0.258117	0.575305	1.15284	0.481152	0.133587	0	1.41805	1.67466	0.760124	0.56768	2.10113	1.61491	1.11712	0.48419	0.786745	0.133192	0.803705	0.457578
Dnmt1	19.1043	20.6904	15.8742	19.2727	18.6101	22.2934	22.8433	19.4745	40.3672	39.5023	44.9423	38.8293	29.766	38.7578	34.8541	29.245	29.3718	37.8266	33.1816	32.2592
Doc2a	3.09435	2.95576	2.19399	2.15739	1.31753	2.40576	2.0038	1.93364	4.82138	4.1374	4.37071	4.99559	4.20227	4.13821	4.58019	3.583	3.14698	3.06342	2.41112	3.20304
Dock2	2.28713	1.97051	1.5487	2.01357	2.14098	1.44346	2.27097	1.51929	4.44323	3.54634	5.70093	1.13536	3.1517	3.73448	3.35136	2.22727	1.70461	2.13107	1.95186	1.02955
Dock5	42.6482	43.7735	38.0722	46.5997	37.2201	45.8699	53.1675	46.8217	103.801	151.803	118.864	133.632	51.4777	64.0917	76.1876	65.8498	79.8546	66.0633	65.789	73.7844
Dock7	19.7769	18.1568	15.8742	17.2592	22.2333	19.5669	16.8319	16.9884	46.323	46.0039	48.0778	53.4755	33.1512	34.6196	33.737	27.7925	34.2234	27.704	25.8334	37.7502
Dock8	73.8608	59.8191	70.4659	87.3026	71.4758	91.5794	88.4343	80.2461	51.6171	51.9145	41.3317	54.7244	29.5326	29.2702	38.4289	29.4387	48.1226	43.0211	46.9594	45.7578
Dock9	122.563	127.52	122.606	153.606	119.071	114.835	126.64	123.339	47.1739	64.9178	55.014	78.3399	69.8043	74.8914	81.438	67.0118	80.248	66.0633	73.3668	73.67
Dok1	2.95982	3.94102	3.22646	3.73948	2.63505	2.88691	3.33966	2.48611	7.37387	6.69865	8.83644	6.47156	4.31899	6.05591	7.70813	5.81027	4.45822	4.39534	4.70742	3.66062
Dok4	14.1264	18.4383	19.1006	15.3894	16.7985	16.1988	15.7632	18.9221	58.0456	50.6339	53.2087	39.6241	21.595	28.0591	28.4866	29.245	35.7969	41.4228	39.9556	35.8055
Donson	2.42167	2.11126	2.19399	2.58887	1.97629	2.40576	1.06869	2.90046	4.06508	4.03889	4.18068	2.61133	4.90264	5.45032	6.14416	6.10079	2.88473	3.86257	4.5926	3.43183
Dot1l	16.9517	14.0751	18.0682	18.2659	24.2095	24.218	15.8968	24.723	38.571	40.6844	46.0825	38.7158	33.6181	45.924	39.0992	33.6996	26.7493	30.9006	28.4741	30.0857
Dpep1	265.845	216.756	255.536	216.89	226.615	236.727	240.456	199.165	79.9782	47.0875	57.7694	70.0518	62.2169	34.7206	23.7946	38.4446	51.9252	42.4883	44.4334	60.7434
Dpep2	0.269074	0.281501	0	0.143826	0.164691	0.160384	0	0	1.70166	1.37913	0.950155	1.2489	0.817107	2.11957	1.00541	0.387352	0.917869	0.266384	0.344445	0.571972
Dpf3	3.49796	3.80027	3.35552	4.17096	2.63505	4.49076	4.67553	6.49151	1.03991	1.37913	1.14019	0.908288	2.45132	1.00932	1.56397	2.42095	2.62248	3.59619	4.13334	2.97426
Dph2	6.45778	6.61528	6.71104	6.0407	4.94072	4.65114	5.34346	5.24846	8.88646	12.2152	14.1573	11.013	6.42013	9.58852	9.71894	5.42292	10.8833	7.85834	8.72595	7.89322
Dph5	9.68667	12.5268	13.9383	9.78019	10.5402	7.21729	11.0877	10.4969	14.8423	20.1944	19.1931	16.3492	14.5912	15.8463	16.9802	17.5277	15.9971	15.1839	15.7297	16.9304
Dpm1	69.8247	95.992	94.4708	60.8385	78.5575	65.7575	70.9345	69.473	43.8651	42.5561	40.3816	50.2965	53.2287	50.4659	50.047	63.7193	44.32	49.1479	48.1075	53.651
Dpm2	19.1043	23.9276	25.1664	20.4233	17.6219	17.3215	20.4387	20.4414	34.8841	37.3351	38.3863	38.8293	29.0657	30.7842	27.5929	29.3419	31.732	30.501	28.8186	31.8017
Dpp7	78.0315	89.236	90.2118	82.844	97.0029	90.2963	97.9189	87.9807	32.1425	27.3856	31.6402	30.4277	29.5326	23.1134	27.3694	33.4091	43.4021	28.5031	34.6742	33.7464
Dpy19l1	11.3011	6.47453	7.87256	14.095	12.6812	11.2269	9.35106	10.0826	22.8779	22.1646	19.5732	15.4409	14.9414	15.5435	13.182	9.9743	13.2435	15.4503	16.6482	13.1554
Dpyd	94.9832	94.4437	88.6631	83.9946	63.406	79.8713	85.8962	88.5332	19.0019	22.1646	13.7772	30.6547	6.53686	5.45032	7.26128	4.35771	37.1081	40.3572	36.2816	48.8464
Dpys	20.3151	34.3432	37.1688	20.4233	16.6338	14.595	24.8471	17.4028	1.22898	1.57615	1.04517	1.2489	1.51748	2.42236	1.8991	2.0336	3.14698	8.25791	6.0852	5.26214
Dpysl3	8.47583	12.6676	7.35633	12.5129	11.5284	11.2269	7.88161	7.32021	34.0333	28.0752	30.5	20.323	44.5907	48.7501	52.6163	45.9012	25.307	33.4312	27.4408	16.3584
Dqx1	6.72685	8.44504	8.64691	5.4654	9.55207	6.41537	7.61443	10.9113	0.756295	0.591057	0.380062	1.2489	1.63421	1.71584	2.23424	2.22727	2.88473	3.3298	2.75556	2.51668
Dram2	224.273	192.688	195.653	168.133	187.912	155.733	166.983	157.592	80.3563	79.4972	67.556	81.8595	130.971	108.603	97.0777	112.816	115.52	104.689	119.637	145.624
Dsc2	2.5562	2.67426	2.06493	5.4654	3.78789	3.20768	3.20608	4.41975	8.60285	8.96437	7.12616	8.06106	7.00378	7.36802	8.82525	6.3913	5.50721	5.0613	5.74075	5.37654
Dscaml1	0.269074	0.140751	0.129058	0.719132	0.658763	0.320768	0.801519	1.24306	0.189074	0.394038	0.0950155	0.340608	3.96881	2.5233	2.12253	4.55138	0.524497	0.399576	1.72223	0.114394
Dse	9.28306	5.77078	6.71104	8.62958	8.39923	6.73613	5.34346	4.97222	25.5249	17.0421	20.8084	13.3973	8.87145	14.2314	12.4	8.61857	13.2435	10.9218	9.30002	7.66443
Dsel	4.43972	1.97051	2.71023	5.4654	4.28196	4.16999	3.07249	3.31481	15.5986	11.1316	12.542	11.8078	11.0893	12.4146	10.2775	7.55336	8.39194	7.72515	6.77409	6.74927
Dsg2	14.2609	8.02279	10.7118	13.8073	7.57578	12.51	8.28237	12.4306	21.9325	26.0065	21.7586	30.3141	33.6181	31.4907	34.519	27.6956	18.8819	17.9809	20.7815	23.4509
Dsp	25.6966	17.0308	13.5511	43.2917	20.751	34.643	26.0494	28.5903	99.5473	98.1155	82.5685	109.676	60.8161	72.4691	96.2957	59.6521	60.3171	60.0697	55.5705	49.0752
Dtd1	23.0058	28.1501	26.7151	20.4233	17.6219	20.6896	19.9044	17.2647	12.4789	8.57033	9.12149	12.1484	9.4551	6.05591	4.6919	6.77865	18.6196	18.9133	20.2075	19.6758
Dtl	1.0763	0.422252	0.645292	1.00678	0.988145	1.12269	0.801519	0.690586	1.22898	1.87168	3.61059	1.5895	1.75094	1.31211	1.45226	1.16205	5.90059	7.85834	9.8741	3.43183
Dtx3	29.4636	38.1434	37.9432	31.0665	47.7603	34.1618	40.076	42.5401	18.3401	17.4362	19.7632	17.9387	22.6455	22.6087	21.6721	23.919	24.3891	29.3023	22.6186	23.6796
Dtx4	12.5119	18.8606	14.4545	23.0122	22.5626	16.68	22.4425	18.6458	37.7202	43.2457	43.8022	34.9691	48.6762	50.7687	48.3713	47.3537	43.1398	37.5602	33.6408	30.4289
Dusp10	0.807222	0.563003	0.516234	1.15061	0.329382	0.320768	0.801519	0.690586	11.2499	11.5256	11.6869	9.08288	4.55245	6.6615	5.47389	5.42292	2.62248	2.53065	1.83704	2.85986
Dusp13	0.269074	0.140751	0.387175	0.431479	0	0.320768	0.267173	0	1.13444	2.0687	1.42523	1.70304	0.350189	1.00932	0.55856	0.871541	0.655621	0.133192	0.344445	0
Dusp14	16.6826	20.9719	15.358	12.3691	11.199	10.9061	21.641	12.983	47.9302	58.2191	66.5109	57.9034	25.914	30.3805	26.364	30.4071	37.1081	27.5708	31.5741	22.4213
Dusp15	3.90157	3.09652	3.35552	2.15739	5.4348	4.49076	3.33966	5.38657	0.28361	0.295529	0.475078	1.36243	1.05057	1.11025	1.34054	1.35573	0.262248	0.266384	0.45926	0.571972
Dusp16	39.0157	39.1287	38.2013	38.114	41.1727	42.5018	41.0111	44.1975	76.3858	71.9119	68.0311	78.9076	56.2637	59.0451	61.1064	61.2984	46.6802	54.3424	45.926	51.5919
Dusp2	0.134537	0.422252	0.129058	0.287653	0	0.160384	0.133587	0.138117	1.41805	1.47764	1.14019	1.2489	0.233459	0.807455	1.00541	0.581027	0.786745	0.399576	0.574075	0.457578
Dusp23	14.3955	15.6233	17.681	11.6499	17.7866	18.6046	17.2327	15.331	7.75202	7.58523	7.50623	6.81216	10.9726	9.08387	10.1658	11.0395	10.8833	12.2537	12.9741	10.0667
Dusp28	13.7228	20.1274	20.0041	17.5468	19.2688	14.1138	13.3587	18.0934	6.90119	5.91057	7.50623	7.83399	7.70415	8.17548	9.83065	9.78063	14.817	15.4503	13.0889	13.4985
Dusp3	117.182	89.9397	100.278	140.231	109.849	132.638	110.743	131.35	221.122	244.895	204.853	202.775	148.83	146.957	174.718	156.296	198.522	197.258	183.245	225.7
Dusp4	9.95574	12.8083	10.7118	12.5129	10.2108	13.4723	15.496	14.7785	30.2518	34.0843	34.5856	42.576	25.5638	36.2345	34.519	27.0178	27.4049	31.5665	22.8482	28.4842
Dusp5	0.538148	0.422252	0.258117	0.143826	0.658763	1.28307	1.20228	0.828704	32.5207	25.4155	30.2149	42.6896	12.0231	20.9938	16.5334	14.2352	3.93372	3.19661	4.5926	6.0629
Dusp6	44.8008	30.4022	35.233	37.6825	34.4204	38.011	36.7363	34.115	81.3962	70.2373	68.6962	66.9863	72.1389	119.1	94.62	70.7885	51.2695	51.6786	40.6445	54.4517
Dusp8	3.6325	1.82976	2.19399	2.44505	3.45851	1.92461	1.87021	2.76235	46.7012	42.1621	35.6308	39.5105	17.276	21.8013	24.9118	23.5316	13.8992	11.3213	12.1704	14.4137
Dusp9	16.0099	19.4236	19.2297	19.4166	11.3637	14.595	9.75182	14.088	5.48314	4.92548	5.98598	4.76851	4.20227	4.54193	4.02163	3.48616	3.67148	7.59195	7.69261	4.69017
Dxo	19.7769	33.2172	28.3929	17.2592	25.3624	25.1803	28.0532	25.2755	12.6679	13.2988	14.1573	16.5763	13.7741	16.7547	16.8685	15.4941	17.7018	16.2494	14.926	13.8417
Dym	52.2004	59.6783	60.2703	49.9077	47.5956	47.6341	49.5606	45.3025	29.8736	33.1977	39.7165	29.1788	19.4938	16.6538	16.5334	18.9802	35.0101	31.0338	31.5741	32.2592
Dync1li2	73.0536	62.4933	62.8515	83.5631	75.099	85.164	67.862	70.9923	133.297	143.725	102.142	126.479	114.628	112.236	124.224	117.368	117.094	102.158	101.726	90.7148
Dync2h1	11.9738	13.3713	10.0666	16.1085	16.9632	16.5196	12.9579	13.2593	6.14489	6.79716	9.69158	7.03924	9.10491	7.56989	6.81443	6.29446	7.86745	10.2558	9.64447	7.55003
Dync2li1	47.4916	59.5376	52.5268	37.8263	38.5377	43.1433	49.6942	38.5347	12.5734	12.4122	14.0623	8.40167	38.404	33.3075	37.6469	45.9012	31.4698	35.1627	33.0667	33.8607
Dynll1	49.106	60.6636	59.7541	44.0109	54.0186	55.9741	64.1215	54.8325	157.026	144.021	163.142	107.405	134.939	168.859	177.175	171.403	144.892	151.839	150.637	109.59
Dynll2	408.051	417.044	386.401	452.19	396.905	406.895	357.478	424.572	202.687	226.867	176.349	195.736	172.877	149.884	181.755	210.332	251.496	195.659	227.449	209.685
Dynlt1f	1.74898	0.140751	5.2914	2.01357	0	0	0	3.31481	11.3444	1.97019	14.5374	9.87764	3.85208	3.12889	9.94237	32.5375	7.0807	9.45664	3.32964	0
Dyrk1b	32.1544	37.5804	39.6209	34.806	42.3255	37.6903	42.0798	41.5733	11.8171	13.3973	10.8318	14.3055	22.4121	19.177	16.8685	23.4348	17.7018	17.9809	18.1408	19.1039
Dyrk3	2.5562	2.39276	2.19399	2.01357	2.96443	2.24538	2.67173	2.48611	5.95582	6.69865	7.79127	5.56327	9.4551	14.6351	14.0757	14.1383	3.93372	2.66384	2.41112	2.17349
Dysf	14.3955	9.4303	12.0024	14.8141	17.1278	20.048	11.7556	16.5741	88.4865	79.3002	81.0482	86.9686	29.766	41.2811	50.2704	31.1818	39.3372	47.9492	43.9742	40.61
Dyx1c1	3.22889	4.36327	2.71023	2.7327	3.29382	3.0473	2.9389	3.86728	0.850831	0.591057	0.570093	0.454144	1.63421	2.01864	1.45226	1.35573	1.04899	1.33192	2.06667	1.83031
Dzank1	5.78509	3.37802	5.03328	7.91045	5.59949	5.77383	3.74042	5.66281	1.70166	1.0836	1.33022	1.47597	1.51748	1.9177	1.34054	2.0336	0.917869	2.53065	2.75556	1.14394
E030011O05Rik	0.538148	0.140751	0.129058	0.287653	0.164691	0.320768	0.133587	0.138117	1.32352	3.05379	2.56542	2.38426	1.51748	3.12889	2.34595	2.71146	1.31124	2.53065	1.83704	1.83031
E130102H24Rik	2.15259	0.563003	1.03247	2.44505	4.77603	2.40576	2.27097	2.90046	0.661758	0.394038	0.380062	1.13536	1.75094	1.51398	0.55856	1.16205	0.262248	1.19873	0.68889	1.37273
E130215H24Rik	1.88352	1.54826	1.16153	2.58887	1.31753	1.28307	0.534346	2.07176	0.472684	0.0985095	0	0.908288	0.700378	0	0.223424	0.774703	0.131124	0.133192	0.22963	0.343183
E2f1	5.24694	4.50402	4.25893	3.59566	5.92887	4.0096	5.07629	2.76235	4.82138	4.23591	4.84579	2.61133	5.36956	6.15684	4.80361	6.48814	10.6211	14.1184	15.3852	6.1773
E2f3	9.55213	7.45979	9.42127	12.8005	9.05799	13.6327	11.7556	10.7731	19.0964	22.7557	21.2835	21.4583	14.3577	16.25	16.3099	15.4941	16.1283	26.6384	23.1926	22.9933
E2f4	25.8311	38.0027	35.233	29.1967	35.5732	31.7561	36.0684	38.6728	64.8523	80.3838	88.4594	75.9556	39.5713	56.5218	48.9298	53.8419	52.843	50.3466	46.2705	45.7578
E330020D12Rik	2.42167	2.11126	2.45211	1.72592	1.48222	2.08499	1.20228	2.34799	0.661758	1.0836	1.2352	0.794752	0.817107	1.11025	1.78739	0.968379	1.31124	1.59831	1.4926	0.343183
Eaf1	67.4031	63.9008	54.9789	66.5916	67.5232	74.739	75.0756	79.0031	299.209	392.757	365.525	604.466	136.107	180.769	160.642	152.617	138.729	102.025	105.974	144.823
Eaf2	10.4939	10.8378	13.164	11.9376	11.3637	8.98151	9.75182	11.8781	4.53777	3.84187	3.51557	3.29255	5.95321	5.75311	4.35677	6.3913	5.11384	4.79492	5.39631	4.91896
Ebp	81.3949	111.334	102.214	62.5644	84.8158	66.0783	98.0525	73.3403	38.4765	32.1141	38.6713	31.336	56.0302	42.997	42.7857	52.2925	44.32	40.7568	47.4186	43.1267
Ebpl	7.93769	11.9638	13.5511	8.91723	11.3637	8.82113	9.08389	11.1875	5.76675	3.84187	3.7056	4.31437	5.1361	5.14752	4.46848	5.51976	6.16283	4.66173	5.97038	6.40609
Ech1	385.449	593.546	579.989	366.757	401.022	347.713	526.598	402.197	135.944	115.256	124.565	162.47	325.442	290.482	291.568	393.065	291.358	360.152	345.364	398.207
Echdc1	69.9593	76.2869	73.9505	63.2836	53.0304	49.3983	61.5834	57.1805	29.59	27.6812	26.4143	22.3666	37.0033	27.3525	26.0289	29.8261	39.7306	45.6849	44.089	42.8979
Echdc2	111.397	170.449	144.545	104.706	127.965	111.948	141.067	125.963	21.1762	26.4005	23.9439	27.0216	66.3024	58.5405	51.8344	76.8893	54.6788	55.6743	55.3409	82.4784
Echdc3	40.6302	61.3673	58.4635	34.806	51.5482	40.7376	47.0225	43.7832	8.69739	7.09268	7.88629	10.2182	21.4782	19.278	18.4325	26.6304	19.2752	20.6448	19.4037	19.7902
Echs1	217.815	291.495	293.737	235.156	225.791	240.897	267.173	264.08	70.5245	57.431	62.0451	78.9076	114.278	97.1974	105.009	136.735	124.306	126	136.86	154.318
Eci3	260.733	370.456	344.328	189.995	276.681	195.348	320.608	196.679	22.2162	25.2184	20.5234	31.4495	65.4853	23.9208	34.4073	58.1996	34.0923	32.3657	36.1667	47.0161
Ecscr	4.7088	4.50402	5.16234	5.17775	4.28196	2.88691	4.67553	3.45293	26.6594	16.5496	24.229	14.8732	10.8559	15.2407	11.5063	7.94071	10.8833	10.6554	8.49632	7.66443
Ecsit	91.0816	128.224	115.249	76.9471	92.7209	89.4944	113.549	92.6767	38.8546	39.9949	38.9564	30.6547	44.3572	36.9411	40.4397	48.7095	72.6428	68.8603	80.6002	72.5261
Eda2r	0.807222	0	0.129058	1.29444	0.494072	0.641537	0.667933	0.690586	13.1406	13.6928	12.162	15.3274	96.6521	102.446	106.35	94.7075	9.30981	6.52642	6.77409	7.20685
Edaradd	1.61444	0.985255	1.5487	1.86974	1.97629	1.28307	0.935106	1.79552	3.11972	4.23591	1.99533	2.95194	3.73535	2.11957	2.7928	2.8083	4.06485	5.86046	4.24816	5.03335
Eddm3b	2.15259	1.12601	1.03247	1.29444	0.988145	2.24538	1.33587	0.828704	0	0	0.190031	0.454144	0.350189	0.201864	0.446848	0.193676	0.655621	0.399576	0.22963	0.457578
Edn1	1.0763	1.26676	0.774351	0.719132	1.15284	1.44346	1.20228	1.51929	8.981	10.048	7.9813	8.74228	16.1087	15.5435	16.1982	13.0731	2.36023	7.32557	4.01853	5.60533
Ednra	3.22889	1.82976	1.80682	3.16418	3.78789	2.40576	1.20228	1.10494	5.57767	4.03889	4.37071	2.95194	5.1361	6.76243	3.90992	3.77668	1.70461	2.39746	1.83704	1.71592
Ednrb	30.9435	11.9638	13.4221	24.019	23.5508	24.5388	14.8281	19.0602	27.0375	21.081	22.2336	39.8512	57.0808	63.7889	53.6217	37.5731	18.2263	25.3065	17.6815	37.6358
Edrf1	15.4718	13.2306	15.0998	12.9444	18.6101	17.0007	15.7632	16.0216	31.1026	27.0901	28.5997	35.1962	19.4938	18.4705	16.0865	15.5909	21.111	23.4418	16.9926	26.5395
Eed	18.1625	25.7574	24.263	20.1357	20.0923	18.9253	17.9006	18.2315	32.048	31.523	30.405	29.9735	41.3223	41.9876	41.4451	39.6067	23.3401	28.2367	21.3556	27.3403
Eef1e1	16.8171	23.0831	24.392	15.9647	16.9632	17.0007	24.0456	16.7122	41.8798	46.201	45.4174	30.3141	24.7467	33.0047	30.1622	28.2767	34.6168	28.1035	28.3593	29.6282
Eef2	2308.66	3337.76	3438.63	2592.9	2461.3	2481.94	2960.01	2789.55	1629.91	1586.99	1705.91	1914.1	1706.7	1726.04	1790.63	2008.9	1772.8	1681.68	1861.27	1679.42
Eefsec	47.8952	64.8861	60.2703	34.6621	41.3374	43.1433	58.5109	48.341	21.9325	23.7408	23.2788	23.8426	20.1942	21.3976	17.9856	22.3696	37.3704	31.3002	31.8038	38.7797
Eepd1	3.76704	2.25201	2.58117	2.58887	2.30567	1.76423	1.73663	1.65741	9.83183	9.55542	12.447	7.37984	6.53686	7.97362	6.03245	5.71344	2.75361	5.59407	4.01853	2.85986
Efcab12	3.22889	3.65952	2.96834	4.02714	2.79974	3.68884	4.27477	3.45293	1.22898	0.886586	0.665109	0.454144	1.1673	1.00932	1.45226	1.54941	0.655621	1.06554	2.2963	1.14394
Efcab2	15.7408	13.2306	14.9708	18.2659	17.1278	18.4442	15.3625	17.2647	7.65748	7.68374	6.27102	9.53703	7.82088	5.34939	5.02704	7.65019	8.91644	10.2558	9.75928	10.4099
Efcab5	0.403611	0.281501	0.129058	0.575305	1.31753	0.481152	0.133587	0.276235	2.45796	2.16721	2.37539	3.06547	1.28403	1.51398	2.45766	1.74308	2.22911	1.33192	1.03334	1.83031
Efemp1	16.5481	11.8231	12.7768	14.3826	16.9632	18.2838	13.6258	13.5355	42.0689	35.759	33.1604	29.1788	33.1512	46.9333	46.0253	30.6008	19.013	23.9746	22.6186	23.3365
Efemp2	8.20676	8.86729	7.87256	6.61601	9.38738	7.37767	7.08009	5.11034	35.2622	24.1348	29.9299	23.2749	15.7585	24.6274	18.4325	13.5573	16.915	18.5137	13.4334	12.3546
Efhd1	116.644	140.047	122.347	122.396	116.601	131.675	116.621	108.146	89.9045	79.1031	64.8956	88.4446	70.6214	57.5311	66.0218	70.0138	76.5765	71.7906	75.5483	97.2353
Efhd2	22.3331	23.2239	32.2646	27.0393	25.6918	24.8595	29.6562	29.0046	122.236	113.384	105.277	130.112	99.6871	131.514	134.39	117.464	58.7436	63.5327	56.3742	61.5442
Efna4	3.90157	4.36327	3.48458	2.7327	3.12913	2.72653	2.0038	3.59105	6.61758	5.31951	4.84579	6.35802	5.36956	6.9643	7.81984	6.19763	5.63834	3.19661	3.32964	3.31744
Efna5	10.8975	4.22252	5.03328	12.8005	9.38738	15.878	7.61443	10.4969	28.9283	31.0305	24.514	26.3404	14.9414	19.6817	21.4487	15.0099	14.1614	16.3826	13.3185	14.0705
Efnb1	34.3069	20.9719	26.457	25.7449	29.6443	28.0672	29.2555	26.5185	64.8523	50.9294	51.9735	51.7724	72.4891	81.0483	70.2668	57.0375	40.9107	42.3551	38.9223	48.1601
Efr3b	3.49796	0.844504	1.41964	1.86974	2.14098	2.40576	1.46945	3.03858	82.9088	76.0493	93.4002	76.6368	3.50189	3.83541	4.91533	3.48616	2.36023	2.13107	1.83704	2.0591
Egf	1474.39	673.633	850.624	1498.24	1001.81	1367.44	1063.88	1388.63	20.2309	28.9618	21.8536	53.2484	56.0302	52.2827	53.7335	49.4842	13.6369	29.835	24.1112	26.6539
Egfem1	0.134537	0	0.129058	0.287653	0.329382	0.481152	0.133587	0	0.28361	0.197019	0.380062	0.794752	0.700378	0	0.111712	0.290514	1.44237	1.46511	1.4926	2.0591
Egfl6	15.4718	12.8083	10.0666	19.7042	13.1753	11.2269	7.88161	10.9113	6.71211	4.23591	7.9813	6.9257	4.31899	7.67082	4.91533	2.71146	1.96686	4.66173	2.06667	2.63107
Egfr	53.2767	33.6394	44.5252	34.806	44.1371	48.5964	56.9079	43.7832	62.5834	93.2885	89.6946	83.2219	130.27	109.41	112.382	111.17	60.3171	37.5602	39.9556	41.8684
Egln1	120.949	132.869	121.573	128.725	130.435	126.703	134.922	132.04	60.6926	68.8581	63.0903	63.5802	63.6176	55.6134	59.4308	67.3023	86.1486	87.7736	92.6558	73.098
Egr1	4.03611	4.50402	2.96834	8.91723	3.45851	6.0946	5.74422	5.52469	122.142	107.868	131.026	134.2	134.356	209.232	196.613	126.18	15.866	32.3657	19.9778	18.5319
Egr2	0.403611	0	0	0.143826	0	0	0	0	22.1216	17.1407	20.4283	12.3754	12.4901	23.6181	12.6235	6.29446	3.93372	4.66173	3.67408	3.54623
Ehbp1l1	12.9156	9.4303	8.3888	12.6567	13.34	12.3496	10.2862	13.8117	62.2998	54.5743	54.1588	38.3752	24.9801	32.2982	33.9604	23.1443	34.0923	29.7019	26.1778	28.4842
Ehd2	23.0058	16.8901	18.1972	16.6839	19.1041	18.2838	18.9693	16.2978	68.7283	50.1413	60.5249	49.7288	38.0538	52.2827	49.6001	35.3458	41.8286	46.4841	38.9223	41.754
Ehd4	58.7927	43.0697	42.8474	52.9281	47.925	48.436	43.282	43.6451	183.023	151.803	161.811	160.086	109.142	165.629	159.748	113.3	74.4785	78.317	73.252	75.0427
Ehf	25.293	21.8164	24.1339	32.3609	28.8209	29.6711	22.309	27.6235	72.6043	61.3714	49.7881	85.4927	44.3572	44.1072	56.3028	39.6067	34.2234	36.6278	29.6223	43.2411
Ehhadh	565.19	861.394	741.441	654.554	688.737	520.286	1035.7	576.363	60.5036	77.1329	55.9641	117.169	370.967	371.328	296.148	421.148	381.833	450.456	447.779	906.347
Eid3	0.134537	0	0	0	0	0.160384	0	0	2.36342	3.05379	2.66043	1.93011	0.583648	0.706523	0.446848	0.968379	0.131124	0.266384	0.22963	0.228789
Eif1a	45.8771	49.685	40.5243	41.8535	35.0791	28.2276	43.95	35.9105	140.765	166.383	159.531	161.448	111.71	139.185	140.422	112.526	78.2811	89.6383	79.3372	93.5746
Eif2ak2	24.6203	15.3418	16.3904	29.3406	24.8683	29.9918	18.4349	25.4136	48.4974	43.6397	35.1557	48.5934	44.5907	46.7314	54.292	47.8379	34.0923	43.5538	34.3297	42.5547
Eif2b3	10.2248	13.3713	12.9058	8.1981	8.8933	10.425	10.9541	9.53009	17.6784	18.4213	20.7134	24.7509	15.525	16.8556	16.6451	18.6897	15.3415	12.5201	12.6297	14.7569
Eif2s1	68.0757	75.8646	75.112	51.0583	57.8065	52.1249	67.5948	53.5895	129.705	129.737	141.383	106.951	95.835	113.548	109.143	107.877	100.966	91.2366	105.285	109.475
Eif2s2	143.416	161.019	164.162	134.909	133.07	123.656	141.735	119.057	376.351	405.564	414.838	435.978	204.277	252.632	231.02	225.729	221.206	201.786	201.271	241.258
Eif3d	86.6419	118.512	105.699	75.365	73.1227	83.079	96.1823	82.7322	161.847	151.902	183.475	176.435	107.741	143.626	135.73	125.308	114.34	104.156	104.941	116.797
Eif4a1	328.809	417.748	390.273	259.319	273.881	244.105	320.341	283.693	760.927	780.786	829.96	845.049	484.428	609.628	601.681	529.316	501.419	446.327	450.879	545.204
Eif4a2	422.312	421.267	394.144	484.407	436.925	369.525	402.363	377.336	239.273	238.984	238.964	227.64	222.37	245.163	235.265	229.506	191.441	241.877	193.234	242.173
Eif4b	572.859	669.833	674.717	625.357	579.053	573.213	589.517	620.975	337.118	352.566	362.294	369.333	345.403	314.302	320.39	343.581	338.563	315.665	325.041	307.149
Eif4ebp1	9.01398	12.2453	12.7768	8.62958	12.0224	9.62305	13.6258	10.635	76.4803	80.4823	90.8348	91.3965	34.9021	48.0436	46.4722	45.0296	103.195	80.8476	93.0002	84.9951
Eif4ebp2	117.72	99.5108	117.959	157.49	122.695	159.101	129.045	170.989	61.1653	74.0792	63.7554	65.6238	77.1583	62.174	69.2614	79.4071	112.505	105.621	109.993	98.2648
Eif4ebp3	8.74491	10.9786	12.3896	9.63636	9.22269	8.33998	12.8243	9.25386	9.26461	9.94946	8.64641	11.9213	27.6649	33.5094	27.3694	33.2154	7.73632	13.3192	6.65927	8.92277
Eif4g3	152.7	164.96	144.158	125.417	121.377	144.667	172.727	141.985	102.478	105.011	114.399	114.898	85.4461	81.6539	80.5443	70.9822	89.1644	81.2472	84.5039	102.497
Eif5a2	13.9919	6.19303	11.6153	13.5197	8.8933	13.6327	6.41215	9.11574	18.3401	22.1646	14.7274	28.0434	26.4976	26.1413	24.9118	22.6601	12.719	12.2537	14.8111	12.9266
Eif6	63.9051	97.8217	88.6631	57.2429	55.8302	58.861	69.5986	62.5671	215.922	234.157	259.297	270.216	174.277	227.904	239.622	236.672	172.69	170.086	187.723	189.323
Elf3	12.2429	17.8753	13.293	10.787	15.4809	14.595	14.5609	16.8503	36.7748	33.0007	38.7663	34.515	35.1356	46.1259	52.3929	39.2194	31.3387	37.9598	34.2149	31.2297
Elf4	5.51602	3.51877	2.58117	5.32157	4.61134	6.89652	3.20608	3.86728	21.838	20.9825	25.6542	20.55	15.992	17.3603	17.4271	14.913	8.91644	10.5222	9.8741	9.03716
Elf5	0.538148	0.703754	0.645292	0.431479	0.329382	0.801921	0.801519	0.690586	3.21425	1.87168	2.75545	2.61133	1.86767	4.23914	2.68109	2.13043	2.75361	1.7315	1.03334	1.48713
Elk3	29.3291	17.8753	20.0041	21.1425	26.8446	29.9918	22.8433	20.9938	76.5748	58.8102	62.5202	50.2965	54.0458	60.66	60.4362	43.0929	45.6312	40.89	35.7075	31.2297
Ell	12.2429	13.3713	14.4545	12.3691	15.6456	12.3496	14.6945	14.9167	27.6993	35.5619	40.0965	33.6067	31.8672	35.6289	35.9713	30.6008	18.4885	23.575	18.9445	17.0448
Ell2	85.9692	66.9973	68.401	71.6255	61.7591	66.0783	70.9345	70.716	147.005	175.938	140.433	153.728	134.239	142.112	123.889	119.692	83.5261	95.8984	93.8039	124.118
Ell3	31.7507	27.3056	29.1672	22.5807	24.0449	21.9726	23.912	21.2701	1.60713	1.28062	1.61526	3.06547	9.33837	6.6615	5.36217	9.29644	9.70319	8.25791	14.926	8.35079
Elmo2	36.4595	33.6394	34.0714	32.6486	31.1266	34.0014	39.9424	36.8773	48.781	52.1115	46.6526	62.6719	55.3298	62.8805	61.1064	58.6838	46.1557	48.8815	46.2705	44.1562
Elmod3	29.06	41.24	37.2979	40.559	43.4784	37.0487	38.3393	42.1258	12.6679	12.2152	9.69158	13.8514	20.6611	14.5342	15.0811	20.7233	28.9784	36.4947	38.1186	39.6949
Elmsan1	15.7408	14.7788	13.164	21.8616	16.7985	16.68	15.496	12.983	41.3126	39.4038	34.9657	46.4362	35.6025	35.1243	36.1947	31.1818	22.4222	23.7082	22.963	19.9046
Eln	4.97787	1.54826	1.93588	6.18453	7.57578	9.30228	4.14118	6.35339	21.838	13.3973	17.2928	18.6199	8.2878	9.58852	7.4847	5.51976	7.6052	7.59195	5.28149	16.7016
Elovl6	33.2307	22.8016	22.198	41.2782	30.9619	34.9637	21.2403	34.5293	58.8019	68.0701	59.8598	76.7504	38.7542	39.7671	39.4343	32.247	60.7105	61.1352	67.3964	70.5814
Eltd1	71.7082	34.2024	40.1372	56.5237	53.3598	43.1433	32.1944	41.1589	181.511	120.871	123.33	150.549	94.2008	109.309	97.1894	69.0454	71.3315	69.9259	61.6557	71.4965
Emc9	9.95574	14.6381	14.7127	8.91723	7.74047	8.50036	10.019	8.56327	4.82138	2.75827	1.99533	3.29255	5.60302	4.34007	4.24505	6.48814	3.2781	5.59407	5.74075	5.03335
Eme2	7.39954	10.1341	14.3255	7.76662	11.3637	10.5854	11.3549	12.0162	3.78147	4.62995	5.32087	4.88205	4.20227	4.13821	3.12794	5.71344	5.37609	6.52642	6.54446	4.46138
Emilin1	23.1404	11.6823	12.7768	18.6974	18.9394	21.9726	14.9617	14.5023	91.5117	59.3027	68.6962	41.2136	67.5864	86.0949	56.638	39.7035	43.9266	44.6194	37.4297	36.3774
Emilin2	1.0763	0.281501	0.516234	1.00678	0.658763	0.641537	0.801519	0.828704	6.4285	4.62995	6.84112	2.95194	1.86767	3.02796	2.34595	1.93676	2.36023	2.39746	2.87038	2.0591
Eml1	16.8171	11.2601	12.0024	16.3962	19.9276	17.0007	15.0953	14.7785	42.9197	31.4245	35.5358	27.3622	17.7429	21.4985	19.4379	19.2707	18.2263	19.7124	16.5334	18.5319
Eml4	16.1444	9.7118	12.3896	16.54	15.3162	15.5573	12.8243	15.7454	37.6257	31.7201	31.8302	31.4495	25.5638	28.7656	36.5298	22.1759	23.4712	24.5074	22.6186	21.0486
Eml5	12.5119	11.8231	12.6477	21.7178	26.3505	25.3407	15.7632	21.9606	8.60285	17.1407	10.0716	10.3318	8.17107	6.76243	7.03785	7.166	13.6369	15.4503	16.6482	13.8417
Eml6	3.90157	5.77078	5.42045	7.04749	3.95258	7.21729	4.80912	4.14352	5.3886	3.74336	3.13551	4.88205	1.86767	1.71584	0.893696	1.54941	5.76946	3.19661	5.51112	4.23259
Emp1	42.1101	32.6542	32.7808	27.1832	33.5969	34.8034	34.5989	31.0764	181.794	149.537	167.987	163.946	154.433	242.236	213.705	138.188	66.3488	65.3974	64.0668	71.4965
Emp2	23.8131	12.6676	13.4221	15.5332	23.2214	21.4915	14.4273	17.8171	150.881	98.3125	89.7897	126.593	49.1432	79.4334	71.7191	54.8103	90.3445	64.465	66.4779	58.9131
Emp3	4.03611	7.03754	4.51705	2.58887	4.44665	4.16999	3.87401	3.45293	15.2204	12.4122	16.2477	7.94752	9.4551	11.809	9.60723	11.33	11.5389	8.5243	9.8741	8.35079
Emx1	32.9616	43.492	37.9432	30.0597	38.2083	36.2468	35.6676	37.4298	6.05036	5.61504	2.94548	5.44973	7.47069	3.22982	6.03245	8.03755	13.768	17.9809	16.5334	18.5319
Enc1	6.32324	4.92627	4.6461	7.62279	6.09356	7.69844	6.27857	5.93904	23.5397	23.0512	27.2695	22.1395	51.8279	59.9535	62.3353	55.6818	12.719	13.9852	13.7778	14.6425
Endod1	29.5982	19.0013	25.2955	29.772	27.6681	34.3222	24.7135	25.8279	56.4385	37.6306	40.5716	40.3053	39.5713	40.8774	42.674	36.9921	38.9439	35.6955	37.5445	40.9532
Endog	31.0781	45.6032	48.2679	34.806	34.091	39.2941	40.4767	34.8055	10.3045	9.85095	11.4019	13.7379	21.3615	18.4705	17.0919	26.4367	22.5534	21.9767	29.3927	24.4804
Eng	118.662	72.9089	87.5016	93.6309	102.438	95.589	95.1136	96.544	330.028	203.324	241.909	210.042	167.74	209.434	155.168	127.148	153.153	120.805	120.9	140.82
Eno2	0.538148	0.140751	0.516234	0.287653	0.164691	0.160384	0.667933	0.690586	2.17435	2.26572	2.56542	1.70304	1.63421	2.01864	2.34595	1.35573	2.75361	2.53065	1.03334	2.40228
Eno3	2.82528	1.82976	2.19399	2.01357	3.95258	4.65114	2.80532	3.72917	1.41805	0.788076	1.33022	0.908288	1.28403	2.32143	1.56397	2.13043	1.70461	2.79704	2.41112	2.40228
Enoph1	8.74491	8.16354	8.64691	7.47897	8.06985	7.0569	8.68313	8.0108	15.4095	13.7913	15.4875	13.3973	12.8403	12.9193	15.7514	9.29644	13.6369	12.1205	11.3667	13.4985
Enpp1	51.2586	41.6622	46.5901	49.7639	44.4665	48.5964	41.2782	42.402	33.9387	28.5678	30.595	41.8948	23.1125	19.4798	15.8631	12.8794	19.5375	21.0444	23.4223	23.4509
Enpp3	80.8568	76.5684	67.8847	69.4681	83.9923	76.0221	90.7053	80.3842	9.64276	11.1316	8.17133	16.5763	45.1744	25.8386	31.7262	39.8004	48.7782	57.9386	53.2742	56.9684
Enpp5	211.223	143.425	179.52	179.208	176.384	169.045	185.418	180.381	72.5097	74.9657	63.2803	75.3879	131.438	104.969	106.015	110.105	111.324	108.019	114.585	118.398
Enpp6	152.161	104.859	128.413	123.978	125.33	137.61	139.464	119.61	24.6741	36.35	27.6495	35.5368	83.9286	56.219	79.8741	79.5039	104.506	89.6383	105.745	85.9102
Entpd1	16.4135	7.31904	7.35633	9.92402	11.0343	9.30228	10.9541	8.42515	101.06	66.7894	60.4299	103.772	79.3761	97.6011	80.5443	63.6225	29.8963	29.7019	25.2593	44.8426
Entpd4	490.118	505.014	547.079	404.152	590.087	566.637	613.296	533.271	159.673	171.505	161.241	148.392	263.342	215.389	196.836	282.186	308.666	334.446	360.405	353.593
Entpd8	9.95574	8.58579	9.55032	5.75305	11.0343	9.1419	9.35106	11.6018	0.567221	0.788076	1.04517	1.36243	4.43572	1.71584	1.67568	4.26087	3.40923	3.86257	3.55927	4.46138
Eny2	106.688	115.275	104.021	89.1723	92.7209	92.5417	85.3618	84.804	58.3292	57.431	51.7835	71.4142	63.5009	60.5591	56.1911	68.9486	73.954	63.5327	69.5779	72.8692
Eomes	0.134537	0.140751	0	0	0	0.320768	0.667933	0.138117	2.36342	2.65976	2.56542	4.20083	0.583648	0.908387	0.670272	0.290514	1.31124	1.06554	0.574075	0.915155
Epb4.1	330.558	291.072	334.907	366.901	278.986	318.683	344.386	361.177	164.21	245.289	182.525	288.155	192.37	134.138	147.907	195.128	261.593	216.171	263.73	288.732
Epb4.1l2	34.7106	21.9571	16.5195	35.8128	25.6918	31.4353	21.1067	16.8503	70.7135	60.1893	54.919	53.3619	42.3728	42.1895	45.4668	30.9881	39.9929	31.0338	29.9667	33.06
Epb4.1l3	80.3186	77.6944	68.1429	88.1655	62.2531	81.1544	58.3773	69.1967	22.2162	25.908	19.8582	27.2487	51.1276	31.5917	36.3064	43.0929	62.8085	55.1416	57.0631	48.2744
Epcam	83.0094	75.5831	73.1761	85.5767	99.4733	77.1448	74.8085	75.1358	168.181	125.009	137.582	165.536	115.095	166.739	154.498	111.654	79.199	99.8941	99.4298	94.0322
Epha1	31.8853	30.1207	37.1688	32.6486	31.2913	34.9637	33.6638	35.0818	7.09026	7.68374	6.65109	6.81216	18.2098	13.4239	12.5117	13.8478	20.3242	16.1163	21.5852	15.3289
Epha2	4.43972	2.53351	2.58117	3.30801	3.29382	4.49076	4.14118	3.31481	114.106	121.659	131.026	118.305	97.5859	141.91	143.773	97.5158	25.8315	29.4355	22.6186	31.1153
Ephb2	9.55213	6.19303	6.32386	11.3623	8.39923	8.98151	8.01519	8.28704	24.7686	18.9138	22.0436	20.0959	10.5057	13.2221	13.5171	8.90909	12.8502	9.72303	14.1223	9.95231
Ephx1	65.2505	44.3365	47.4935	50.7707	51.2188	43.3037	41.679	52.4846	37.8147	39.2068	38.3863	40.3053	603.142	594.388	486.17	577.057	62.0217	85.1098	75.6631	54.3374
Ephx2	525.367	710.65	648.519	423.281	498.684	455.331	721.768	531.613	109.379	133.086	125.801	180.409	209.53	180.365	175.5	248.97	325.057	364.947	355.697	441.334
Ephx3	0.269074	0.563003	0.774351	0.143826	0.658763	0.160384	0	0.276235	0.850831	0.591057	0.665109	0.908288	2.10113	3.43168	3.01622	3.00197	0.655621	0.799153	0	0
Epm2a	5.91963	3.94102	5.03328	5.17775	7.74047	5.13229	4.14118	5.66281	1.22898	1.28062	1.33022	1.93011	1.40076	0.302796	1.45226	1.45257	1.44237	2.53065	3.32964	2.85986
Epn1	295.712	374.115	386.401	384.016	338.275	368.242	419.996	430.097	140.387	137.322	135.492	152.365	197.273	182.081	197.172	230.087	256.479	262.921	285.89	233.136
Epor	2.01806	1.68901	1.67776	1.43826	1.15284	2.08499	2.0038	1.38117	0.661758	0.295529	0.475078	1.47597	1.40076	0.908387	0.893696	0.581027	1.04899	0.532769	0.344445	0.686367
Eppk1	0.538148	0.563003	0.645292	1.58209	0.823454	0.641537	0.667933	1.51929	1.60713	2.36423	1.71028	3.06547	3.03497	3.83541	4.46848	3.67984	1.18012	1.46511	1.60741	1.71592
Eps8l3	2.5562	2.95576	4.00081	3.16418	3.6232	2.08499	3.20608	1.65741	1.13444	2.75827	2.56542	2.8384	11.7897	12.4146	15.3045	12.3953	7.0807	10.9218	7.92224	11.0963
Ept1	26.6383	19.0013	19.4878	22.5807	21.2451	21.8122	20.4387	24.0324	52.3734	62.9476	47.9828	51.5454	44.3572	52.6864	49.9353	44.8359	43.1398	37.2938	43.1705	49.4184
Erap1	48.4333	30.6837	32.2646	43.5794	40.8433	40.898	35.534	36.8773	63.8124	62.8491	63.7554	59.0388	67.9366	63.7889	74.6236	58.1996	65.6932	57.8054	61.8853	62.345
Erbb3	66.7304	45.6032	69.3044	78.5292	83.3336	100.882	85.2282	107.593	29.0228	32.7052	28.4096	43.2572	51.9447	48.4473	45.4668	55.1008	51.4007	45.9513	54.4223	48.8464
Erc1	34.1724	22.5201	28.2638	50.9145	33.7616	49.8795	44.4843	41.9876	105.881	112.202	91.975	111.379	53.2287	60.5591	78.5335	56.166	78.4122	64.9978	66.9372	53.7654
Erc2	27.1765	23.7869	25.9407	17.1153	25.6918	29.9918	28.5875	24.1705	12.5734	14.6779	12.8271	14.3055	8.98818	12.7174	9.38381	13.6541	22.9467	17.9809	22.963	17.0448
Ercc1	6.99593	10.9786	9.55032	6.90366	7.08171	7.37767	8.9503	7.04398	29.3064	31.523	35.3458	35.3097	59.999	99.4179	92.1624	76.9861	23.209	19.4461	19.863	20.3622
Ercc5	20.3151	17.5938	22.9724	22.7246	23.7155	21.3311	21.641	22.375	20.0418	21.7706	19.9533	28.0434	51.0108	57.6321	57.42	56.3597	17.5706	20.5116	18.9445	20.8198
Ercc6l	0.672685	0.985255	0.387175	0	0.329382	1.12269	0.667933	0	1.03991	2.26572	2.37539	1.70304	1.51748	1.61491	1.78739	2.22727	3.40923	3.19661	3.32964	1.48713
Ereg	0	0	0	0	0	0	0	0	2.45796	1.47764	2.18536	1.13536	1.9844	2.11957	1.22883	1.35573	0	0	0.114815	0.228789
Ergic3	158.35	172.56	184.037	118.513	152.833	141.459	174.197	145.852	74.6841	68.6611	73.8271	71.5277	104.706	93.362	87.247	106.715	115.389	103.624	120.097	100.324
Eri1	22.3331	22.0979	20.5203	23.5875	20.751	21.1707	21.7746	23.4799	37.153	40.1919	43.9922	38.1481	33.6181	38.3541	34.7424	33.5059	36.4525	38.4925	39.4964	35.0047
Erich2	3.90157	4.22252	4.00081	2.44505	4.44665	5.61345	6.54574	4.14352	0.850831	1.97019	1.71028	1.02182	3.50189	2.62423	3.79821	4.16403	2.88473	2.79704	2.98519	2.0591
Erich4	51.6622	61.6488	63.8839	42.5726	49.5719	57.5779	67.7284	62.1528	7.94109	10.1465	9.12149	14.4191	39.3379	30.5823	32.3965	42.996	46.9424	51.0126	46.8445	40.61
Erlec1	93.3687	90.6435	92.0187	91.6174	94.0385	90.9378	98.3197	80.2461	46.6067	44.2308	39.8115	54.8379	63.5009	56.8246	46.0253	59.4585	63.333	56.2071	58.7853	64.6329
Erlin1	150.681	124.001	132.801	116.355	137.846	136.166	120.495	135.769	57.2893	66.3954	68.6962	50.5235	63.5009	43.0979	37.4235	51.3241	153.153	109.484	125.837	109.475
Ermard	13.4537	17.3123	15.2289	14.095	14.8222	14.595	11.8892	14.3642	6.99573	7.09268	8.36136	9.53703	8.2878	9.58852	8.82525	10.0711	9.57206	7.72515	9.98891	9.26595
Ero1l	70.7665	44.3365	47.4935	62.8521	56.1596	59.0214	55.9728	54.4182	91.3226	109.937	95.7756	118.986	78.2088	78.8278	78.4218	70.4012	74.7408	71.391	78.4187	80.4193
Esam	18.9697	12.9491	18.3263	17.8345	17.2925	13.793	16.6983	16.2978	39.8945	24.3318	35.3458	40.873	28.3653	43.1988	43.2325	25.5652	18.7508	14.7843	12.7445	19.2183
Esd	514.201	733.593	703.239	505.549	499.837	451.642	613.296	526.365	854.424	1040.46	1062.46	1236.75	862.515	958.55	926.986	1118.19	1514.88	1388.4	1637.49	1500.05
Esm1	64.1742	44.1957	54.5917	47.8942	56.3243	57.8987	44.7515	47.9267	41.1235	37.3351	39.8115	28.7246	28.0151	28.0591	29.7154	18.0118	33.5678	26.2389	24.8001	14.9857
Espl1	0.538148	0	0.258117	1.43826	0	0.160384	0.267173	0.690586	1.03991	0.788076	1.14019	0.908288	0.700378	1.21118	0.55856	1.16205	1.18012	0.399576	0.574075	0.915155
Espn	24.6203	31.8097	33.6842	24.882	28.8209	26.6238	30.9921	31.4907	6.99573	10.048	9.12149	7.03924	26.0307	16.6538	21.0019	24.5	25.9626	24.3742	34.3297	23.1077
Esr1	11.4356	14.0751	9.67938	10.4993	11.5284	9.78343	9.61823	10.7731	3.11972	3.1523	1.71028	1.47597	5.1361	2.82609	3.6865	2.22727	3.8026	5.46088	4.93705	2.74547
Esrra	142.609	170.449	163.13	152.168	141.14	134.402	146.01	160.216	51.428	49.2548	42.662	41.6677	65.602	57.6321	60.2128	83.2806	97.5564	98.0294	119.063	95.8625
Esrrb	38.6121	31.1059	31.8774	39.1208	32.4441	30.1522	28.8547	34.115	8.03563	7.19119	9.2165	15.7815	13.4239	16.4519	15.6397	14.332	4.58934	9.05707	9.18521	12.6978
Esrrg	102.652	77.5536	77.1769	116.931	78.3928	116.599	77.881	96.544	32.8988	41.4725	25.4642	43.7114	63.3842	49.8603	66.1335	67.0118	67.6601	88.9724	90.4743	88.9989
Esyt1	15.6063	13.6528	13.5511	14.6703	14.6575	13.3119	14.6945	13.2593	68.3501	53.5892	70.5965	49.8423	49.0264	57.733	58.5371	40.4782	38.2882	33.1648	35.1334	30.8865
Esyt2	75.0717	46.1662	57.8182	65.7286	63.0766	72.654	60.9155	66.8488	141.333	112.99	113.829	123.641	128.519	160.28	152.71	119.692	96.9007	91.1034	85.078	101.811
Etf1	176.109	171.997	171.648	161.805	157.28	164.875	165.514	154.139	338.253	370.494	365.145	431.096	250.035	266.258	269.338	263.302	217.666	199.655	219.067	221.811
Etfa	416.527	547.098	520.235	403.577	404.481	383.639	482.114	424.296	137.74	134.564	127.701	147.483	195.055	167.345	171.031	207.911	189.606	227.226	213.441	261.277
Etfb	396.481	579.893	564.243	373.085	390.976	345.628	484.652	393.772	118.833	108.952	113.924	106.837	285.987	243.851	247.107	316.563	251.627	274.243	309.886	293.765
Etfdh	198.039	279.39	266.635	209.267	204.546	190.055	261.295	199.303	67.7829	68.2671	67.176	83.3355	134.589	105.676	109.143	145.838	142.925	162.628	147.078	214.146
Ethe1	67.2685	108.097	123.767	74.6459	84.8158	81.4752	124.235	91.4336	51.7116	59.5983	50.1682	69.7111	39.2211	51.4752	52.3929	53.5514	64.1197	54.8752	61.5409	58.6843
Etnppl	13.7228	20.8311	16.9067	9.63636	10.7049	10.7457	11.3549	12.1543	0.472684	0.886586	0.760124	0.908288	6.77032	4.03727	4.46848	9.87747	1.18012	1.19873	0.918521	0.571972
Etohd2	2.69074	2.53351	4.25893	5.4654	3.29382	3.52845	4.0076	4.41975	1.51259	1.57615	1.14019	2.15719	1.75094	2.01864	2.01082	2.8083	0.917869	2.66384	2.98519	3.77502
Ets1	51.7968	23.3646	24.7792	51.0583	49.9013	65.116	32.3279	43.2307	115.997	121.364	103.947	102.637	105.757	106.988	122.548	102.842	61.6283	56.3403	46.9594	43.4699
Ets2	54.353	58.2708	55.4951	64.4342	53.3598	59.6629	59.5796	52.0702	111.27	104.519	104.612	120.689	124.434	148.471	133.384	122.79	78.4122	85.3762	82.3224	99.2944
Etv4	0.807222	0.422252	1.67776	0.862958	0.988145	0.962305	0.40076	1.38117	10.4936	7.19119	9.12149	12.1484	10.1555	18.8743	18.4325	14.332	4.72047	4.79492	5.39631	4.34699
Eva1c	0.941759	0.703754	0.129058	0.287653	0.823454	0.641537	0.267173	0.552469	0.756295	0.886586	1.14019	1.2489	5.36956	7.56989	6.25587	5.03557	0.655621	0.399576	0.45926	0.571972
Evc	291.407	294.591	309.611	249.97	310.936	320.127	363.623	325.819	92.0789	98.1155	74.2071	71.9819	72.4891	44.1072	49.0416	65.7529	112.505	98.9618	107.811	79.8473
Evi2a-evi2b	0	0.422252	0	0	0	0	0	0	3.11972	0	1.90031	0	0	0	1.67568	0	0	0	2.87038	0
Evi2b	2.01806	0.844504	1.03247	1.72592	1.64691	1.28307	1.06869	0.828704	1.7962	2.95529	3.7056	1.47597	3.03497	4.13821	2.23424	1.25889	2.88473	2.39746	0	1.48713
Evpl	26.5038	16.1863	17.4229	31.7856	29.315	42.0207	31.2593	38.9491	8.69739	8.66884	7.22118	8.06106	20.7779	16.5528	17.3154	24.5	24.3891	30.501	32.0334	16.7016
Exo1	0.134537	0.422252	0.258117	0.575305	0.164691	0.160384	0.133587	0.690586	0.567221	0.295529	1.42523	0.681216	0.350189	0.403727	0.670272	0.290514	2.22911	2.13107	3.32964	0.571972
Exoc5	70.2283	63.0563	63.2386	58.1058	55.6655	60.3044	57.843	50.1366	100.02	106.489	94.2554	136.243	89.5316	92.2517	86.1299	76.9861	86.1486	73.5221	83.815	85.6814
Exoc6	116.778	102.748	117.701	108.014	110.672	122.213	119.694	112.842	45.6613	53.6877	53.8738	60.4012	57.1975	51.6771	52.0578	57.7154	92.7048	75.9195	86.8002	97.3497
Exog	2.82528	2.67426	3.0974	2.58887	3.12913	1.76423	2.0038	2.76235	5.01045	6.10759	7.69626	4.65498	5.01937	4.64286	4.02163	3.48616	4.58934	5.0613	4.24816	4.57578
Exosc1	13.3192	14.0751	13.293	9.92402	10.0461	12.0288	14.8281	12.5687	24.0124	23.7408	23.8489	19.9823	22.1786	22.8106	21.7838	20.0454	21.6355	17.1818	21.126	23.9084
Exosc2	17.2207	22.9424	22.7143	14.5265	15.1516	18.7649	16.164	19.3364	29.9682	33.8873	36.0109	27.7028	18.7935	25.5358	30.2739	26.6304	28.0606	21.9767	27.0964	25.51
Exosc8	8.07222	10.1341	10.3247	5.75305	7.90516	5.45306	6.81291	6.21528	13.1406	11.9197	12.257	11.9213	10.5057	15.5435	15.4163	12.6858	12.1945	13.186	14.1223	16.4728
Ezh2	8.61037	5.34853	8.64691	10.4993	8.39923	8.01921	6.81291	7.45833	10.3045	9.06287	11.6869	14.8732	9.80529	10.5978	14.4108	12.2984	15.2104	14.2516	14.8111	10.1811
Ezr	459.713	517.681	490.293	482.393	422.597	474.737	510.033	453.577	783.049	780.491	629.288	827.11	783.489	820.475	804.885	764.632	652.474	631.597	684.413	787.262
F11r	129.156	120.905	144.545	103.411	124.012	123.015	131.316	114.223	195.219	178.499	183.095	212.88	219.218	245.365	229.903	238.028	159.185	136.389	147.193	148.026
F13a1	0.134537	0.281501	0.129058	0.143826	0	0.320768	0.133587	0.276235	3.87601	1.77317	6.55607	1.81658	0.466918	3.02796	3.01622	0.48419	1.44237	1.33192	0.918521	2.97426
F13b	258.984	185.228	205.977	161.373	211.298	216.358	204.922	195.298	33.466	45.2159	33.6355	52.1131	58.2481	22.9115	31.1676	41.5435	63.2018	49.1479	62.9187	64.8616
F2r	96.194	47.1515	55.7532	76.9471	80.0397	71.2106	54.9041	53.4514	573.271	309.517	340.346	297.464	245.249	314.907	187.453	120.854	188.557	151.706	143.748	201.449
F2rl1	24.4857	19.9866	20.9075	28.4776	25.1977	23.4161	24.3128	23.7562	158.538	143.627	153.735	149.868	123.617	126.871	134.948	109.427	88.9022	67.3952	74.9742	83.7367
F3	23.1404	23.3646	20.5203	21.4301	21.9039	17.3215	18.5685	19.8889	112.877	134.86	151.17	125.117	73.1895	73.6802	60.2128	60.2332	78.4122	50.7462	58.9001	49.9904
F5	19.3733	6.47453	9.9375	21.2863	12.1871	15.7176	13.2251	12.983	5.29406	5.41802	3.99065	9.30996	11.3228	6.56057	10.6126	9.58695	5.50721	3.59619	8.84076	3.77502
F8	18.297	8.44504	10.3247	12.8005	11.5284	13.1515	9.88541	8.28704	9.64276	6.50163	6.84112	7.26631	5.95321	4.34007	6.47929	4.06719	5.50721	5.86046	7.00372	8.2364
Faah	73.4572	69.8124	83.888	64.0027	73.9462	76.0221	88.0335	85.4946	14.8423	14.8749	16.9128	18.2793	31.4003	19.177	19.6613	23.8221	37.8949	30.2346	37.5445	37.9789
Fabp1	0.538148	0.563003	1.03247	1.58209	0.823454	0.160384	0	0.552469	0.0945368	0	0	0	2.21786	0.807455	0.670272	1.16205	3.01586	4.66173	5.62594	4.46138
Fabp3	108.84	169.323	150.224	124.554	109.849	98.1551	99.1212	112.289	10.3045	14.3824	18.0529	18.0522	50.6606	48.9519	43.7911	51.7114	43.271	49.9471	55.5705	72.9836
Fabp4	47.088	46.5885	42.3312	40.2714	48.0897	36.8884	38.0722	31.9051	97.1839	60.6819	204.758	87.1957	45.6413	61.3666	58.6488	37.8636	58.7436	68.9935	48.6816	59.0275
Fabp7	6.99593	14.4973	15.7451	8.7734	8.8933	13.1515	9.35106	11.3256	0.850831	1.87168	0.760124	1.2489	1.40076	1.21118	1.78739	3.38933	7.21183	4.39534	5.62594	3.66062
Fads1	157.408	151.589	137.576	148.141	138.834	140.336	153.491	131.35	67.972	59.9923	67.9361	67.2133	80.8936	67.8262	66.5803	73.7905	97.4252	100.56	98.8558	86.0246
Fads2	165.481	173.264	192.684	120.814	154.48	143.865	176.869	154.691	20.2309	21.2781	20.2383	16.1221	71.672	53.292	44.0145	61.1047	36.1903	43.8202	44.089	35.8055
Fads6	9.41759	7.17829	5.03328	10.9308	7.90516	8.33998	4.27477	5.80092	2.17435	1.87168	0.950155	1.5895	1.51748	2.11957	2.34595	2.90514	0.786745	1.7315	2.64075	1.14394
Fah	406.975	667.44	599.735	350.073	413.374	386.205	552.38	434.379	44.2432	47.5801	43.3271	53.589	227.156	164.519	151.481	230.377	142.794	114.279	142.945	167.931
Fahd1	134.806	185.228	173.196	115.636	126.812	102.165	149.216	118.228	21.2708	25.514	23.7539	25.5456	54.5127	43.7035	48.7064	55.7786	63.7263	67.262	78.6483	78.7034
Fahd2a	56.5056	82.9022	88.1469	49.9077	67.0292	59.9837	76.9459	63.9483	18.3401	15.9585	15.7726	22.4801	37.4702	33.8122	31.8379	47.3537	30.2897	31.167	34.9038	40.2668
Fam101b	38.6121	30.5429	34.4586	47.4627	51.7129	63.8329	47.4232	46.9599	96.2385	102.844	73.1619	126.025	105.057	103.354	116.516	110.298	113.554	97.8962	101.382	91.9731
Fam105a	2.82528	1.54826	1.67776	1.15061	1.15284	0.801921	1.60304	1.51929	6.05036	3.44783	4.08567	4.31437	3.38516	4.54193	2.56938	3.00197	2.62248	2.66384	1.83704	2.28789
Fam107a	98.0775	85.9987	81.4359	67.1669	92.3915	91.419	79.7512	92.6767	9.07554	9.85095	8.93146	15.4409	33.6181	19.4798	19.3262	27.5988	10.8833	12.3869	11.0222	16.7016
Fam110a	7.39954	7.45979	8.00162	6.32836	9.05799	7.53806	7.34726	6.35339	14.2751	11.6241	12.6371	9.7641	19.2604	25.8386	23.5712	23.919	10.4899	12.2537	9.30002	10.4099
Fam111a	3.6325	3.23727	2.06493	2.01357	3.45851	3.0473	3.33966	2.20988	16.5439	11.0331	20.2383	8.74228	6.65359	9.68946	8.49011	6.77865	9.44094	8.79068	7.69261	5.60533
Fam114a1	10.2248	7.31904	6.06575	8.7734	9.22269	10.1042	7.08009	6.62963	18.0565	12.5107	15.7726	11.6942	11.206	11.1025	10.6126	8.81225	14.1614	14.3848	11.5963	9.83792
Fam115a	10.0903	12.1046	12.0024	10.9308	11.8577	12.3496	14.4273	10.635	21.838	22.0661	23.3738	20.4365	18.7935	21.2966	23.3478	19.3676	21.3732	21.1776	21.126	18.4175
Fam115c	2.82528	2.53351	2.58117	2.01357	2.14098	3.68884	2.40456	2.90046	8.03563	5.91057	7.41121	6.9257	7.58742	5.34939	7.93155	6.19763	5.63834	4.66173	4.5926	5.94851
Fam118a	7.265	8.58579	5.67857	10.3555	7.08171	7.53806	8.28237	6.90586	12.3843	15.466	16.8177	15.3274	9.80529	12.4146	12.4	10.8458	10.4899	8.79068	10.563	7.89322
Fam118b	8.61037	10.8378	10.0666	8.34193	9.38738	7.85882	8.14878	8.28704	13.2352	13.1018	14.9174	13.0566	12.2566	14.9379	17.2036	15.2036	20.7176	19.5792	12.2852	19.3327
Fam120aos	58.5236	60.6636	52.7849	57.5305	50.2307	44.9076	39.5416	46.6836	18.1511	19.8004	12.6371	24.4103	30.9333	24.6274	25.1352	29.5356	18.3574	24.6405	21.8149	20.591
Fam120c	22.4677	22.2386	20.3912	28.9091	23.8802	27.5861	24.8471	20.7176	10.6827	15.072	13.5872	8.85581	15.992	13.2221	14.9694	13.5573	13.6369	15.9831	16.4186	13.041
Fam124a	6.1887	5.91153	4.00081	9.63636	8.23454	8.82113	5.87781	6.49151	41.1235	27.9767	21.6635	28.4976	19.2604	22.0031	22.0073	18.6897	32.781	19.1797	23.6519	20.2478
Fam126a	17.2207	15.3418	15.2289	22.1493	13.5046	21.1707	13.4922	13.1211	24.1069	28.8633	23.5638	20.55	22.879	21.3976	19.6613	21.9822	28.5851	31.5665	30.3112	30.3145
Fam129a	15.3372	12.2453	11.4862	16.1085	11.5284	17.0007	15.2289	14.5023	108.717	96.4408	62.8053	119.44	33.6181	33.9131	50.7172	32.4407	62.1528	38.6257	44.089	47.7025
Fam129b	47.357	33.2172	36.2654	53.6472	46.7722	68.9652	41.4118	57.4568	186.048	129.441	128.936	120.235	105.29	114.659	145.226	107.296	103.85	87.2409	76.6965	68.751
Fam131a	0.807222	1.68901	0.903409	2.01357	2.63505	1.44346	1.46945	0.828704	2.64703	0.886586	1.80529	2.04365	3.50189	2.82609	2.45766	2.71146	1.44237	4.39534	1.4926	2.51668
Fam132a	61.2144	84.3097	110.345	51.2022	79.2163	70.569	94.5793	77.8981	16.1658	14.7764	17.8629	17.2575	31.9839	26.5451	29.0451	32.3439	52.3185	48.7483	63.7224	50.6767
Fam134a	182.432	203.666	223.787	178.057	203.228	197.112	219.616	223.75	95.1041	107.474	108.033	120.575	109.142	103.657	103.11	120.37	150.399	139.186	146.963	131.325
Fam135a	36.9977	27.3056	29.6834	36.2442	34.4204	32.2372	23.6448	25.2755	58.5183	69.6462	62.5202	75.3879	46.1082	54.6041	48.8181	45.417	50.2205	41.2896	43.0557	48.9608
Fam13a	90.947	62.2118	74.5958	95.213	67.0292	100.24	69.465	82.456	29.1173	35.6604	31.2601	53.3619	46.4584	31.4907	36.9767	47.8379	60.0549	58.6046	67.1668	77.6738
Fam149a	122.429	124.987	133.575	124.985	107.708	138.412	135.59	155.52	49.2537	54.4758	46.6526	53.2484	67.9366	56.0172	61.3299	65.5593	91.0002	91.1034	95.7558	78.1314
Fam149b	55.8329	71.2199	64.2711	56.5237	55.3361	51.1625	60.9155	62.8433	28.2665	25.4155	24.609	21.3448	31.2835	28.8665	26.6992	36.1205	38.026	39.9576	38.463	33.7464
Fam151a	235.843	236.461	277.992	196.898	235.178	233.519	257.956	217.258	30.3463	28.2722	22.9938	31.336	45.5245	11.0016	14.9694	33.0217	23.4712	12.2537	19.9778	13.3841
Fam151b	7.39954	7.88204	9.80844	6.75984	6.75232	5.77383	7.48085	8.97762	2.64703	3.54634	3.7056	2.95194	5.25283	5.24846	4.02163	6.77865	4.19597	3.72938	2.52593	4.0038
Fam154b	2.82528	1.26676	2.96834	2.01357	2.63505	2.72653	1.46945	1.79552	0.661758	0.591057	0.950155	0.454144	1.86767	1.71584	1.56397	1.54941	1.31124	1.46511	0.918521	1.02955
Fam167a	0.403611	0.422252	0.258117	0.143826	0.164691	0.962305	0.267173	0.690586	4.34869	2.95529	3.80062	1.70304	3.38516	3.73448	3.79821	3.00197	1.70461	1.33192	1.4926	1.02955
Fam167b	3.90157	4.64477	3.61364	2.87653	2.79974	4.49076	2.67173	2.90046	12.9515	7.58523	11.0218	8.85581	5.25283	7.46896	6.92614	4.64822	4.45822	5.46088	5.05186	7.43564
Fam169b	12.5119	14.0751	13.8093	11.7938	13.5046	13.3119	15.496	15.331	2.64703	3.64485	3.99065	4.20083	13.7741	9.58852	9.60723	13.8478	10.7522	12.5201	10.2185	12.0114
Fam171b	0.269074	0.422252	0.129058	0.143826	0	0	0	0.414352	19.5691	30.2424	30.3099	18.1658	0.466918	0.302796	0.223424	0.387352	4.85159	0.665961	1.14815	0.686367
Fam173a	25.6966	38.5657	42.5893	20.5672	30.4678	31.2749	32.5951	28.7284	15.1259	8.2748	10.6417	12.6025	15.992	17.9659	16.4217	23.0474	19.4064	18.9133	22.2741	20.1334
Fam173b	12.3774	17.4531	19.6169	11.9376	12.3518	15.0761	17.9006	16.0216	6.80665	7.78225	9.88161	5.79034	8.17107	8.57921	9.04867	7.74703	10.8833	7.45876	11.3667	8.35079
Fam174b	10.2248	10.8378	10.7118	12.9444	10.2108	10.2646	9.08389	13.1211	35.2622	30.8335	34.0156	27.9299	18.9102	31.3898	33.0667	22.1759	22.8156	22.6427	19.1741	17.9599
Fam177a	20.7187	19.9866	19.7459	22.0054	19.9276	20.3688	18.3014	21.2701	50.3881	45.2159	39.9065	52.7943	37.9371	44.0063	43.456	36.7984	21.8977	26.9048	26.063	32.7168
Fam184a	7.66861	7.17829	9.42127	11.0746	11.199	10.425	10.9541	9.53009	5.95582	9.16138	6.17601	7.26631	4.55245	4.03727	4.24505	4.55138	7.86745	4.92811	6.65927	6.1773
Fam187b	4.17065	10.1341	9.80844	6.90366	6.42294	5.45306	9.48465	8.0108	3.68694	2.75827	3.51557	3.74669	4.90264	5.85405	3.23965	4.26087	5.76946	4.26215	7.11853	5.49093
Fam188b	13.7228	15.7641	15.358	12.3691	12.5165	12.3496	12.4235	14.088	3.97055	4.62995	4.37071	3.74669	4.90264	3.43168	3.6865	5.03557	5.50721	6.65961	5.85557	4.0038
Fam193b	9.01398	7.88204	6.32386	14.8141	27.9974	18.1234	8.01519	27.4853	7.84656	9.3584	9.2165	6.81216	8.75472	7.56989	6.14416	9.39328	11.0144	18.3805	12.6297	11.0963
Fam195a	93.9069	117.527	120.799	80.9742	97.8263	88.5321	116.22	108.698	19.4746	16.057	18.338	13.9649	28.5987	23.3153	22.6775	35.1522	54.8099	51.279	64.8705	59.8283
Fam198b	4.97787	2.67426	1.80682	3.59566	5.59949	4.65114	2.67173	2.76235	19.5691	15.86	17.0078	8.1746	14.8247	17.9659	11.3946	10.749	8.39194	6.52642	5.51112	7.20685
Fam206a	12.9156	12.5268	13.5511	16.9715	10.2108	15.5573	14.9617	16.5741	22.2162	25.711	25.5592	17.7116	22.2954	22.7097	20.7784	19.5613	23.209	21.8435	20.6667	18.5319
Fam208b	24.8894	22.8016	20.6493	29.772	22.7273	27.4257	21.7746	21.6844	44.5268	52.5056	58.8146	45.528	32.801	34.2159	38.0938	30.5039	24.5202	22.5095	24.3408	29.1706
Fam20c	57.9855	68.4048	71.1112	52.0651	66.8645	69.9275	80.8199	56.2137	27.2266	28.3707	27.1744	25.7727	24.0463	18.7733	19.6613	17.8182	35.928	30.2346	35.9371	30.4289
Fam210a	233.556	179.739	201.589	234.725	190.712	205.131	186.353	211.872	70.3354	88.6586	73.637	101.274	76.2244	69.643	73.6182	84.249	105.293	102.691	108.96	128.694
Fam212b	0.672685	1.12601	0.903409	1.86974	0.164691	1.60384	1.06869	0.276235	2.26888	3.25081	1.90031	2.38426	36.3029	41.0793	40.4397	40.1877	1.70461	3.06342	0.918521	1.25834
Fam213a	215.394	271.367	241.21	174.893	238.966	207.697	272.65	198.613	59.5582	64.4252	53.2087	72.2089	218.051	220.132	181.532	220.984	176.362	161.296	167.63	196.301
Fam213b	10.0903	11.8231	11.6153	9.63636	8.06985	7.85882	9.21747	10.4969	2.74157	1.77317	1.99533	1.93011	5.71975	4.7438	5.47389	7.74703	6.81846	7.45876	8.72595	7.20685
Fam214a	45.339	39.2694	43.4927	47.6065	56.3243	60.3044	39.9424	58.2855	9.54822	9.3584	7.9813	12.716	23.9296	17.0575	16.3099	27.7925	16.7839	18.6469	24.1112	23.2221
Fam214b	21.3914	19.4236	22.198	27.4708	29.315	28.0672	23.6448	28.4522	80.3563	95.6527	89.7897	121.711	46.1082	49.9613	44.9082	54.0355	31.9943	33.1648	29.5075	35.8055
Fam217a	12.781	15.6233	10.97	7.91045	17.2925	15.3969	9.75182	12.1543	1.22898	1.67466	0.665109	0.794752	8.2878	4.64286	5.5856	7.74703	9.70319	13.0528	16.0741	8.80837
Fam221a	1.47991	1.68901	1.03247	1.86974	0.988145	1.12269	1.33587	2.20988	0.850831	0.788076	0.380062	0.56768	1.05057	0.908387	0.55856	0.48419	0.917869	1.06554	1.14815	0.457578
Fam229b	2.01806	1.54826	3.0974	2.44505	1.8116	1.76423	2.53814	2.34799	0.567221	0.492548	0.380062	0.227072	1.63421	0.908387	1.45226	1.64624	1.18012	0.932345	1.83704	1.25834
Fam25c	0.538148	0.985255	0.774351	0.575305	0.329382	0.962305	0.667933	1.10494	0.567221	0.689567	0.570093	1.36243	1.9844	0.706523	1.11712	4.16403	2.62248	2.39746	2.2963	2.40228
Fam26e	0.403611	0.140751	0.258117	0.719132	0.823454	0.641537	0.267173	0.138117	3.5924	1.97019	1.80529	1.93011	1.1673	2.01864	2.34595	0.871541	2.09799	1.33192	1.4926	1.25834
Fam3c	27.4456	25.4759	24.7792	28.0461	28.4915	24.6992	17.6334	21.1319	60.0309	52.9981	46.6526	57.9034	33.7349	47.2361	47.5893	33.7964	28.9784	29.0359	26.2927	25.6244
Fam43a	14.53	15.2011	14.3255	12.3691	18.116	15.0761	11.4884	13.6736	27.1321	21.3766	29.2648	17.7116	28.482	35.0233	36.1947	24.4032	11.4078	14.9175	11.0222	9.95231
Fam49b	14.9336	12.3861	12.1315	13.3758	11.693	10.5854	14.0266	9.53009	40.4618	37.6306	39.7165	37.0128	29.0657	35.7299	29.6037	26.3399	19.9309	20.6448	18.2556	23.794
Fam57a	2.15259	2.25201	2.32305	1.86974	1.8116	1.44346	2.53814	1.38117	8.2247	6.40312	6.17601	5.79034	3.73535	5.34939	5.13875	3.19565	4.58934	3.72938	4.24816	3.54623
Fam60a	12.9156	17.4531	13.293	15.3894	14.4928	13.4723	12.0228	17.5409	24.7686	29.0603	27.5545	22.4801	20.0775	23.0125	22.6775	20.0454	22.6845	22.6427	22.1593	18.5319
Fam63b	134.941	87.9692	102.214	158.497	104.743	156.214	117.823	139.222	66.5539	78.5121	62.4252	71.4142	67.0028	68.3309	67.2506	69.7233	71.7249	82.4459	83.2409	87.6261
Fam65a	72.7845	54.6113	56.6567	77.2347	72.464	82.5978	73.6062	80.6605	128.948	131.412	118.009	146.348	113.228	132.725	127.24	119.885	108.046	105.755	93.5743	99.4088
Fam65c	3.36343	1.26676	1.93588	1.43826	2.63505	2.08499	2.13738	2.48611	0.378147	1.0836	0.285047	0.681216	1.40076	0.605591	1.22883	0.968379	1.31124	0.532769	1.26297	1.02955
Fam69b	3.76704	2.25201	2.32305	3.30801	2.96443	4.81152	2.0038	3.03858	1.60713	1.18211	1.61526	1.02182	0.817107	1.21118	0.781984	0.774703	1.18012	1.46511	1.4926	0.915155
Fam76b	11.4356	5.63003	7.09821	12.2252	11.199	11.5477	6.9465	11.3256	16.9221	17.6332	15.7726	17.5981	15.6418	14.837	16.7568	13.9447	15.866	14.6511	13.663	15.4432
Fam78a	6.59232	5.34853	8.00162	8.62958	7.08171	6.73613	7.21367	8.97762	0.850831	0.394038	1.52025	0.454144	1.51748	1.41305	1.56397	2.51779	4.72047	3.3298	3.55927	3.54623
Fam81a	43.8591	35.7507	36.2654	57.099	51.5482	46.1906	30.7249	43.6451	31.3862	22.9527	18.8131	18.1658	35.7193	21.9022	29.8271	32.1502	24.1268	34.3636	26.4075	19.2183
Fam83a	0.134537	0	0.258117	0.431479	0	0	0	0	1.22898	1.87168	2.18536	0.227072	0.466918	0.302796	0.335136	0.0968379	0.393372	0.799153	1.03334	0.114394
Fam83b	1.34537	0.563003	0.129058	0.575305	0.164691	0.962305	1.46945	0.414352	1.89074	2.65976	2.66043	1.70304	0.933837	1.11025	1.67568	1.25889	1.57349	0.932345	1.26297	1.60152
Fam83f	2.28713	2.53351	3.22646	2.7327	3.45851	2.56615	1.87021	1.65741	4.6323	4.72846	4.56074	12.8296	7.1205	11.0016	8.60182	5.6166	5.63834	2.79704	2.64075	3.66062
Fam83g	24.2167	19.4236	25.1664	24.1628	19.5982	23.8972	18.4349	25.2755	55.4931	70.0403	71.0716	90.2612	26.4976	44.0063	36.7532	32.1502	20.3242	16.2494	12.6297	14.0705
Fam83h	19.3733	23.2239	24.0049	20.8548	28.3268	21.1707	28.7211	26.5185	41.7853	48.0726	47.3177	66.9863	42.9565	45.0156	45.4668	47.5474	32.9122	33.1648	28.1297	29.3994
Fam84b	114.895	91.3472	90.47	122.396	94.5325	109.222	99.7892	112.704	147.383	171.21	141.953	149.754	131.671	157.353	144.22	130.828	169.15	185.803	169.582	189.323
Fam89a	1.21083	0.844504	1.41964	0.862958	0.988145	1.12269	0.801519	1.10494	2.26888	1.37913	1.99533	2.8384	1.1673	1.00932	1.45226	1.45257	1.70461	2.13107	1.4926	1.71592
Fam98c	13.8573	19.7051	18.7135	9.20488	14.4928	10.9061	18.4349	16.1597	10.3991	6.79716	8.64641	8.62874	8.05434	10.295	11.1712	11.4269	8.1297	8.5243	9.75928	9.83792
Fancb	1.21083	0.844504	0.903409	0.719132	1.48222	0.481152	0.40076	0.414352	1.41805	0.788076	1.04517	0.56768	0.817107	1.9177	1.56397	1.25889	1.44237	2.13107	1.83704	1.48713
Fancd2os	5.51602	6.33378	5.93669	3.73948	7.41109	4.81152	4.9427	5.80092	0.28361	0.197019	0.380062	0.113536	0.933837	0.100932	0.335136	0.677865	0.524497	1.06554	0.68889	0.686367
Far1	249.297	215.208	175.519	195.316	194.994	223.736	197.575	201.513	92.2679	120.083	100.621	106.383	108.559	87.7098	95.2903	91.5118	110.275	119.074	123.541	125.148
Farp2	26.7729	25.7574	26.3279	25.1696	24.3742	25.0199	29.6562	24.9992	10.0209	12.5107	12.067	12.489	12.3733	7.97362	7.03785	12.4921	13.3747	12.2537	12.5148	15.672
Fars2	56.371	74.5979	80.6615	54.9416	57.9712	55.4929	74.2741	63.3958	30.4409	30.3409	31.8302	37.1263	22.1786	17.1584	16.4217	20.336	39.2061	37.9598	39.0371	39.9237
Farsb	51.2586	76.2869	62.9805	43.0041	53.6892	55.8137	68.6635	54.0038	73.4551	76.1479	85.989	70.96	76.3411	81.3511	73.3948	70.5948	107.915	125.201	117.226	121.716
Fas	6.59232	5.91153	8.13068	7.33514	11.0343	7.0569	9.35106	7.59645	9.73729	4.53144	6.17601	10.2182	27.8984	27.8572	25.6938	26.7273	6.03171	8.25791	8.84076	6.97806
Fastk	79.5114	121.186	109.7	80.2551	105.732	83.079	106.068	112.013	47.6466	43.5412	44.0872	41.5542	51.7112	51.778	53.6217	59.9427	75.7898	88.3064	79.3372	83.9655
Fastkd1	27.9837	29.8392	31.1031	26.6079	24.5389	26.9445	29.5226	27.7616	14.1805	16.2541	17.0078	14.3055	15.2916	13.7267	16.8685	15.1067	18.8819	18.1141	17.3371	21.2774
Fat1	34.576	25.7574	22.069	37.5387	33.1029	42.983	39.0073	34.5293	66.2703	92.8945	82.4735	80.1565	222.37	204.993	259.395	203.263	80.6413	88.04	95.7558	72.0685
Faxc	0.807222	0.563003	0.258117	0.287653	0.329382	0.641537	0.133587	0.276235	4.34869	2.85678	2.94548	4.31437	1.51748	1.11025	2.01082	0.581027	1.70461	0.799153	0.803705	0.686367
Fbl	38.7467	49.122	42.2021	33.943	30.9619	35.7657	37.0035	31.2145	79.2219	81.5659	85.1339	55.4056	52.5283	67.1197	63.229	55.2944	62.0217	57.6722	59.9335	58.6843
Fblim1	12.6465	8.72654	5.80763	9.92402	7.90516	10.1042	9.88541	7.59645	66.5539	40.4874	58.3395	35.6503	56.0302	66.0094	59.4308	49.8715	46.8113	45.9513	43.8594	42.2115
Fbln2	3.90157	1.40751	2.32305	3.45183	2.14098	2.72653	2.80532	2.76235	5.3886	4.53144	7.31619	3.97376	4.08554	4.34007	2.90451	2.90514	4.3271	4.26215	3.67408	3.66062
Fbln5	238.534	129.068	126.606	145.84	151.68	139.374	120.495	112.98	118.833	62.9476	80.1931	44.7332	98.87	87.7098	49.1533	59.4585	80.6413	43.5538	50.5186	57.8836
Fbln7	11.3011	9.00805	8.00162	8.48575	11.199	6.73613	7.61443	8.8395	3.68694	2.0687	2.66043	1.81658	6.42013	4.64286	3.79821	4.45454	4.19597	3.19661	2.87038	2.97426
Fbn1	6.1887	3.37802	3.61364	8.48575	5.4348	10.7457	5.61064	5.66281	41.1235	34.3798	41.9018	17.2575	14.0076	20.2873	11.618	8.90909	14.9482	16.1163	16.5334	13.3841
Fbp1	1215.14	1789.93	1673.63	1070.21	1150.69	1101.04	1468.78	1119.44	155.513	127.274	118.199	160.313	388.826	231.941	235.265	420.276	306.437	341.904	388.764	544.517
Fbxl12os	4.30519	3.37802	4.38799	2.87653	3.6232	4.97191	3.60684	4.69599	3.30879	1.77317	2.66043	3.17901	1.9844	1.61491	1.11712	2.8083	2.75361	4.66173	2.18149	1.60152
Fbxl2	6.1887	9.57105	9.9375	5.03392	9.55207	8.50036	8.28237	8.56327	1.03991	1.67466	2.28037	1.36243	5.48629	2.11957	1.34054	2.8083	7.34295	9.05707	13.3185	6.86367
Fbxl21	5.78509	6.61528	5.42045	5.4654	4.77603	8.50036	6.14498	9.25386	0.945368	1.67466	0.190031	1.47597	2.56805	2.42236	2.45766	4.55138	2.36023	3.463	3.90371	3.66062
Fbxo10	38.074	30.2614	35.6201	29.772	34.7498	35.1241	35.6676	35.0818	10.5881	11.6241	10.6417	11.9213	21.595	16.0482	14.1874	17.915	20.7176	19.3129	21.9297	16.9304
Fbxo16	0.672685	1.12601	0.903409	1.29444	1.31753	1.12269	1.33587	0.828704	0.661758	0.492548	0.475078	0.454144	0.466918	0.605591	0.781984	0.48419	0.655621	0.532769	0.918521	0.457578
Fbxo2	1.0763	0.844504	0.516234	0.719132	1.15284	0.641537	0.40076	0.414352	5.29406	5.51653	5.89096	5.90388	2.10113	3.83541	2.01082	2.51779	3.40923	2.39746	1.72223	2.97426
Fbxo21	73.8608	80.7909	89.9537	91.7612	75.7578	71.5313	84.0259	84.804	32.8043	36.6455	35.2508	37.8075	39.8048	33.1056	38.2055	40.6719	53.7609	48.2156	54.9964	61.6586
Fbxo25	34.8451	31.8097	30.4578	24.882	28.9856	37.3695	34.8661	28.8665	15.6931	14.8749	15.2975	16.5763	27.198	25.132	21.0019	23.5316	23.8646	21.7103	24.6852	20.1334
Fbxo3	113.146	113.164	110.087	99.384	93.8738	94.4663	92.3083	99.1682	56.1549	56.5445	51.4034	59.4929	70.0378	66.2113	72.8362	71.4664	68.8402	75.3868	74.9742	83.0504
Fbxo30	19.9115	17.8753	16.1323	19.4166	18.116	15.5573	17.6334	14.5023	40.8399	50.8309	42.3769	70.733	19.7273	19.5808	21.7838	21.5949	19.2752	18.3805	17.4519	20.8198
Fbxo31	21.3914	27.7279	23.4886	19.9919	19.5982	24.3784	27.9196	25.6898	13.7078	12.6092	14.8224	10.6724	12.8403	10.6988	11.0595	14.8162	15.2104	15.0507	18.4852	16.0152
Fbxo36	28.1182	44.3365	41.1696	23.7313	30.6325	29.0295	40.3431	26.7947	5.95582	4.23591	5.41588	5.79034	19.6106	19.6817	13.4054	25.8557	16.6528	17.4482	15.5	19.6758
Fbxo4	13.8573	22.3794	17.9391	11.2185	15.4809	14.9157	18.3014	14.5023	22.8779	21.5736	21.9486	26.3404	23.3459	29.2702	29.0451	26.7273	26.356	26.2389	26.7519	29.9713
Fbxo40	30.4054	23.6461	25.8117	19.5604	19.9276	25.8219	25.2479	24.723	1.7962	3.44783	2.28037	3.40608	7.82088	2.92702	4.02163	4.93873	8.91644	10.6554	12.5148	10.6387
Fbxo44	18.7006	26.6019	22.4562	21.4301	15.1516	16.68	19.6372	21.1319	7.84656	7.48672	5.70093	11.013	12.4901	10.9006	7.81984	12.8794	10.2277	10.9218	11.9408	10.5243
Fbxo6	19.9115	25.3351	26.1989	17.5468	21.5745	18.6046	18.5685	20.1651	30.7245	36.547	37.5311	38.9429	33.9683	38.9597	43.1208	39.9941	43.7955	38.093	42.826	38.0933
Fbxo7	108.706	120.342	126.348	82.844	102.438	106.495	129.312	101.378	31.8589	34.1828	34.4906	38.8293	55.68	50.8696	40.6632	61.2984	52.7119	52.2113	54.3075	55.3669
Fbxo8	102.921	111.334	120.024	102.548	105.237	102.806	109.274	99.4444	35.1677	42.5561	36.1059	42.349	67.353	50.7687	45.9136	65.2687	71.5938	77.7842	92.6558	91.1724
Fbxo9	69.5557	80.5094	74.0795	65.2971	63.0766	64.6348	70.1329	70.5779	28.172	32.0156	26.3193	31.9036	39.9215	35.8308	38.5406	41.0593	41.8286	40.3572	36.7408	41.6396
Fbxw15	2.42167	2.39276	2.58117	1.58209	1.64691	0.962305	1.60304	1.93364	0.472684	0.591057	0.665109	0.681216	0.233459	0	0.111712	0	1.31124	0.532769	1.03334	0.228789
Fbxw5	92.0233	121.327	124.412	93.0556	100.626	104.25	117.155	111.461	37.8147	35.956	36.1059	37.0128	73.7731	66.0094	68.7029	89.4782	82.6082	97.4967	93.8039	86.3678
Fbxw7	17.4898	9.4303	12.3896	17.1153	13.1753	17.3215	14.8281	15.1929	19.7582	29.4543	20.8084	23.729	35.4858	38.7578	44.4614	36.4111	16.6528	19.0465	16.1889	15.672
Fbxw9	15.8754	20.9719	17.5519	13.8073	17.9513	13.9534	16.9655	17.4028	18.7183	13.7913	13.2072	21.4583	53.6956	60.9628	60.101	66.0434	27.1427	24.1078	27.6704	32.9456
Fcamr	23.0058	15.7641	20.0041	8.48575	18.4454	19.4065	21.1067	22.7893	1.03991	1.37913	1.42523	1.2489	1.63421	1.00932	1.00541	0.968379	0.786745	1.33192	1.72223	1.02955
Fcer1g	3.90157	5.06703	4.25893	3.30801	5.4348	4.49076	3.74042	2.90046	13.8969	6.79716	12.257	5.10912	7.1205	8.47827	6.92614	4.26087	5.11384	6.92599	4.70742	3.54623
Fcgr1	1.0763	1.26676	0.903409	0.431479	0.658763	1.76423	1.20228	0.552469	5.95582	2.75827	4.94081	0.908288	1.63421	5.14752	4.24505	1.45257	1.57349	0.399576	1.60741	1.25834
Fcgr2b	41.0338	46.4477	51.3653	29.4844	43.8078	46.1906	49.2934	44.3356	21.7435	21.1795	24.704	17.7116	26.0307	26.646	26.2523	21.6917	26.6182	21.1776	20.5519	21.0486
Fcgr3	3.36343	5.20778	3.74269	3.73948	2.96443	3.20768	3.87401	3.86728	22.4998	10.245	13.9673	11.5807	15.7585	21.3976	18.3208	11.8142	8.65419	7.19238	5.16668	5.71972
Fcgrt	248.086	258.137	295.028	205.815	264.823	236.246	318.47	235.628	76.953	72.897	74.2071	94.462	143.11	131.918	129.362	139.737	201.407	182.34	198.975	213.803
Fcrlb	0.134537	0.140751	0.129058	0.287653	0	0.160384	0.133587	0	0.0945368	0.0985095	0.285047	0.227072	1.63421	1.51398	1.67568	0.774703	0.917869	0.799153	0.45926	1.02955
Fdx1	80.9913	128.928	112.668	81.2619	93.5444	84.0413	99.6556	94.6103	46.7012	43.5412	43.3271	50.7506	37.4702	42.1895	41.11	55.7786	60.7105	61.8012	69.5779	64.976
Fdxr	8.61037	8.86729	13.164	11.6499	8.72861	9.46267	12.1564	11.0494	4.82138	3.54634	4.65576	4.31437	6.42013	6.76243	7.59641	5.90711	6.42508	8.25791	9.30002	8.00761
Fem1b	52.0658	35.4692	41.0406	54.0787	45.1253	53.7287	47.6904	48.8935	101.438	100.283	99.8613	96.9598	74.0066	80.3417	80.656	72.3379	72.6428	75.6531	76.2372	83.5079
Fen1	5.24694	9.00805	8.00162	5.89688	7.08171	7.0569	8.28237	8.42515	11.1553	11.9197	14.7274	17.0304	10.6224	12.1118	15.528	12.5889	11.9323	12.7864	14.2371	10.6387
Fer1l5	1.0763	1.40751	0.903409	2.01357	1.8116	2.88691	2.40456	1.93364	1.13444	0.689567	0.665109	0.340608	0.933837	0.201864	1.00541	0	1.18012	1.19873	1.83704	0.915155
Fermt1	27.4456	31.9504	31.3612	33.5115	31.1266	35.2845	41.679	42.1258	23.7287	31.326	37.9112	22.3666	69.2206	75.497	87.0236	68.8517	49.0404	56.6067	47.7631	52.507
[truncated: 4,026 more rows]
