# Supplementary material for: Identification and validation of the diagnostic signature associated with immune microenvironment of acute kidney injury based on ferroptosis-related genes through integrated bioinformatics analysis and machine learning
Source: Front Cell Dev Biol. 2023 Jul 27;11:1210714. doi: 10.3389/fcell.2023.1210714 (PMC10413118; doi:10.3389/fcell.2023.1210714)
Supplement: Supplementary file 2 [file DataSheet6.XLSX]

## Sheet: D_WGCNA8
nodeName	altName	nodeAttr
Krt20	NA	blue
Crlf1	NA	turquoise
Gm3776	NA	turquoise
Hesx1	NA	turquoise
Mall	NA	turquoise
Cxcl1	NA	turquoise
Timp1	NA	turquoise
Medag	NA	turquoise
Adamts4	NA	turquoise
Cyp26b1	NA	blue
Ptgs2	NA	turquoise
Ccr1	NA	turquoise
Gsta1	NA	blue
Sprr1a	NA	turquoise
Mmp19	NA	turquoise
Hk2	NA	turquoise
Pdk4	NA	blue
Lif	NA	blue
Hp	NA	turquoise
Adam8	NA	blue
Cidec	NA	turquoise
Psca	NA	blue
Exo1	NA	turquoise
Fos	NA	turquoise
Chek1	NA	turquoise
Eda2r	NA	turquoise
Dclk1	NA	turquoise
Slitrk4	NA	blue
Serpine1	NA	blue
Slc7a11	NA	blue
Ptprn	NA	turquoise
Eno2	NA	turquoise
Cdc7	NA	blue
Aqp8	NA	blue
S100a9	NA	turquoise
C5ar1	NA	blue
Slc7a12	NA	blue
Lrp8	NA	blue
Gm8267	NA	turquoise
5033406O09Rik	NA	turquoise
Flnc	NA	blue
Chil3	NA	blue
Clspn	NA	turquoise
Cdsn	NA	blue
Creb5	NA	turquoise
Cdca7	NA	turquoise
Dusp5	NA	turquoise
Corin	NA	turquoise
Fignl1	NA	turquoise
Ripk3	NA	blue
Slc6a19os	NA	turquoise
Acsbg1	NA	turquoise
F13a1	NA	turquoise
3300005D01Rik	NA	turquoise
Ngf	NA	turquoise
Gm6484	NA	turquoise
Klk1b9	NA	turquoise
Xlr3a	NA	blue
D430020J02Rik	NA	blue
Pcdh9	NA	turquoise
Rpph1	NA	blue
Cdc6	NA	turquoise
Ccl2	NA	blue
Cyp24a1	NA	turquoise
Neto2	NA	blue
Havcr1	NA	turquoise
S100a8	NA	turquoise
Cct6b	NA	blue
Rgs16	NA	turquoise
Gjb6	NA	blue
Jazf1	NA	turquoise
A330023F24Rik	NA	turquoise
Fabp1	NA	turquoise
Nt5c1a	NA	blue
8430408G22Rik	NA	blue
Tert	NA	blue
Trpv2	NA	turquoise
Lpo	NA	blue
Krt19	NA	turquoise
Pcdh8	NA	turquoise
Trim72	NA	turquoise
Slamf7	NA	turquoise
Klrg2	NA	turquoise
Klk1b11	NA	turquoise
Vtcn1	NA	turquoise
Chrdl1	NA	turquoise
Plk5	NA	turquoise
Dcst1	NA	blue
Clcf1	NA	turquoise
Hmga1	NA	blue
5330417C22Rik	NA	blue
Irf4	NA	turquoise
Clec5a	NA	turquoise
Ccnb2	NA	turquoise
Gm10638	NA	blue
Gm3336	NA	blue
Hpd	NA	blue
Col5a3	NA	blue
Snhg11	NA	turquoise
Fgf18	NA	turquoise
Hoxa1	NA	blue
Aim1l	NA	turquoise
Acsm2	NA	turquoise
Col1a1	NA	blue
Ch25h	NA	turquoise
Etv4	NA	turquoise
Inhbb	NA	blue
Apoh	NA	blue
Msr1	NA	blue
Itgam	NA	blue
C5ar2	NA	turquoise
Gpr161	NA	blue
Mybl1	NA	blue
Baalc	NA	turquoise
Grem2	NA	blue
Gjb3	NA	turquoise
Egfem1	NA	turquoise
Gtse1	NA	blue
Tnfrsf18	NA	turquoise
Brca1	NA	turquoise
Gpat2	NA	turquoise
Rpl30	NA	turquoise
Abcc3	NA	blue
Tnc	NA	blue
Fcrlb	NA	blue
Ttll13	NA	blue
Dnah17	NA	turquoise
Pxdc1	NA	turquoise
Astn1	NA	turquoise
Ppm1j	NA	turquoise
Sox9	NA	turquoise
Klf5	NA	turquoise
E030011O05Rik	NA	blue
Col3a1	NA	blue
Mccc1os	NA	turquoise
Slfn9	NA	blue
Ticrr	NA	turquoise
Akr1b3	NA	blue
Cemip	NA	turquoise
1700067K01Rik	NA	blue
Bche	NA	blue
Dnase1l3	NA	blue
Gp49a	NA	turquoise
Cyp4a14	NA	turquoise
Aff2	NA	blue
Ccne1	NA	blue
Bcat1	NA	blue
LOC101056136	NA	blue
Setd4	NA	turquoise
Hcar2	NA	turquoise
Hmgcs2	NA	turquoise
Cdh6	NA	blue
Slc10a3-ubl4	NA	turquoise
Gpr64	NA	blue
Cyp2c69	NA	blue
Id1	NA	turquoise
Palm2	NA	blue
Ctxn3	NA	turquoise
Nipal1	NA	turquoise
E130215H24Rik	NA	turquoise
Ckap2	NA	turquoise
Kcnj11	NA	turquoise
Adam12	NA	blue
1700007K13Rik	NA	blue
Lcn2	NA	turquoise
Capg	NA	turquoise
Podxl2	NA	blue
Efcab5	NA	blue
Bdkrb2	NA	turquoise
Pappa	NA	blue
Kif1a	NA	blue
Asb5	NA	turquoise
Smpd5	NA	turquoise
Nupr1l	NA	blue
Aox1	NA	blue
Xk	NA	turquoise
Arntl	NA	turquoise
Trip13	NA	blue
1700101I11Rik	NA	blue
Nell2	NA	turquoise
2810459M11Rik	NA	blue
4632434I11Rik	NA	blue
Pilra	NA	turquoise
Calcr	NA	turquoise
Chrnb4	NA	turquoise
2023-03-10	NA	blue
Chrm1	NA	turquoise
2900011O08Rik	NA	turquoise
Gm19461	NA	turquoise
Scel	NA	blue
Gins1	NA	turquoise
Pcdhga6	NA	blue
Fam167a	NA	turquoise
4930451G09Rik	NA	turquoise
Pbx4	NA	blue
Tlr13	NA	blue
Tmem158	NA	turquoise
Prss53	NA	blue
Ncaph	NA	turquoise
Fam26e	NA	blue
Fgb	NA	turquoise
Mmp9	NA	blue
Myc	NA	turquoise
Atf3	NA	turquoise
2810417H13Rik	NA	turquoise
Aplnr	NA	turquoise
Gm14005	NA	turquoise
BC024386	NA	turquoise
Gm6300	NA	turquoise
Mdfi	NA	blue
Glipr2	NA	blue
Aldh1a7	NA	turquoise
Pfn4	NA	blue
Gm10787	NA	blue
Dnah9	NA	turquoise
6720489N17Rik	NA	turquoise
Psd4	NA	blue
Zfp879	NA	blue
Fam25c	NA	turquoise
Ccl9	NA	turquoise
Rnf24	NA	turquoise
2610203C20Rik	NA	turquoise
Hhipl1	NA	turquoise
Cym	NA	blue
Lamc3	NA	turquoise
Pzp	NA	turquoise
Unc13c	NA	turquoise
Rprm	NA	turquoise
Fam171b	NA	turquoise
Serpina10	NA	turquoise
Cd1d1	NA	turquoise
Serpina1d	NA	blue
Trib3	NA	turquoise
Upp2	NA	turquoise
Sphk1	NA	turquoise
2010002M12Rik	NA	blue
Klk1b27	NA	turquoise
BC037032	NA	turquoise
Sbsn	NA	turquoise
Kcne1l	NA	blue
Adora2b	NA	turquoise
1700047E10Rik	NA	turquoise
Gbp10	NA	turquoise
2310010J17Rik	NA	blue
Slc13a5	NA	turquoise
Car3	NA	blue
Itih5	NA	turquoise
Itih3	NA	turquoise
Cdh3	NA	blue
Hes2	NA	turquoise
Negr1	NA	turquoise
1700091H14Rik	NA	turquoise
Samd5	NA	turquoise
Csf3r	NA	blue
Aspg	NA	blue
Ncam2	NA	turquoise
Gm10012	NA	blue
Ercc6l	NA	blue
Nyx	NA	blue
Dpys	NA	blue
Gpr35	NA	turquoise
Retnlg	NA	blue
Chaf1b	NA	turquoise
Pgbd5	NA	turquoise
Fbxo2	NA	turquoise
Itih1	NA	turquoise
Rem2	NA	turquoise
Sfrp1	NA	turquoise
Gstm6	NA	turquoise
Stx11	NA	blue
Ppp1r42	NA	turquoise
Zbtb16	NA	blue
Cacna1c	NA	blue
Sctr	NA	turquoise
Pcdhgb7	NA	turquoise
Nccrp1	NA	turquoise
Lox	NA	blue
Gamt	NA	blue
Amdhd1	NA	blue
Aldh18a1	NA	turquoise
Fst	NA	turquoise
Ackr4	NA	blue
Usp35	NA	blue
Rasl12	NA	turquoise
0610009L18Rik	NA	blue
Gm4841	NA	turquoise
Slc12a1	NA	turquoise
Aacs	NA	blue
Cenpt	NA	turquoise
Grin3a	NA	turquoise
Fam83b	NA	blue
Mt2	NA	turquoise
Hilpda	NA	turquoise
Cpb2	NA	turquoise
Svop	NA	blue
Nfil3	NA	turquoise
Sh2b2	NA	turquoise
Slc25a25	NA	turquoise
BC037704	NA	turquoise
Sntg2	NA	blue
Zmynd12	NA	blue
Car5a	NA	blue
Lilrb4	NA	blue
Tssk6	NA	blue
B130034C11Rik	NA	turquoise
Dusp2	NA	turquoise
Serp2	NA	blue
Chac1	NA	turquoise
Atp2b2	NA	turquoise
Il1f9	NA	turquoise
Atp1a3	NA	turquoise
Ttr	NA	blue
Nanos1	NA	blue
Ankrd1	NA	turquoise
Gxylt2	NA	turquoise
Mlkl	NA	turquoise
Hmmr	NA	turquoise
Lrrc3b	NA	blue
Izumo4	NA	blue
Cks1b	NA	turquoise
Slitrk6	NA	blue
E130102H24Rik	NA	turquoise
Col5a1	NA	blue
Rhou	NA	turquoise
Sun3	NA	blue
Col4a1	NA	blue
Pcdhb17	NA	blue
2010204K13Rik	NA	turquoise
Tmprss9	NA	turquoise
Gm16845	NA	blue
Dusp10	NA	turquoise
Gpr176	NA	turquoise
Zcchc16	NA	turquoise
Cyp3a13	NA	turquoise
Cr2	NA	turquoise
Cebpb	NA	turquoise
Krt222	NA	blue
Cbr3	NA	turquoise
Smco3	NA	blue
Gm6194	NA	blue
Cdh13	NA	turquoise
Stx1a	NA	turquoise
Egr1	NA	blue
D430041D05Rik	NA	turquoise
Ankrd34b	NA	blue
Hspa1b	NA	turquoise
Rhov	NA	blue
Akap12	NA	blue
Gcnt4	NA	blue
Faxc	NA	blue
Itpr3	NA	blue
Vwf	NA	turquoise
Per3	NA	turquoise
Lrrc52	NA	blue
Col14a1	NA	turquoise
Tenm2	NA	turquoise
A630076J17Rik	NA	blue
4930461G14Rik	NA	blue
AA543186	NA	turquoise
Gm853	NA	turquoise
Serpina1f	NA	blue
Ugt2a3	NA	turquoise
Cd79a	NA	blue
Cux2	NA	turquoise
Prss12	NA	blue
Gm5820	NA	blue
Ubxn11	NA	blue
Fbxw15	NA	blue
Cdkn1a	NA	turquoise
Tbx10	NA	blue
Ces1g	NA	turquoise
Grid1	NA	blue
Recql4	NA	blue
1110032F04Rik	NA	blue
Ifitm10	NA	turquoise
Maats1	NA	turquoise
Hpcal4	NA	blue
Prok1	NA	blue
4930431F12Rik	NA	turquoise
Chst13	NA	turquoise
Ccnf	NA	blue
B4galt6	NA	blue
Celf4	NA	blue
Htra3	NA	blue
Apoa2	NA	blue
Amica1	NA	blue
2610035D17Rik	NA	turquoise
Egf	NA	turquoise
Tm4sf4	NA	turquoise
Bbox1	NA	blue
Ccdc73	NA	turquoise
9330162012Rik	NA	blue
Ces2h	NA	blue
Arid5a	NA	turquoise
Lamc1	NA	blue
Hpdl	NA	turquoise
Map3k6	NA	blue
Loxl2	NA	blue
Rmnd1	NA	turquoise
Lrrc16b	NA	turquoise
Cenpf	NA	turquoise
Stap1	NA	turquoise
Lamb3	NA	turquoise
Gm2518	NA	blue
Csf1	NA	blue
Wdhd1	NA	turquoise
Gch1	NA	turquoise
Cxcl9	NA	turquoise
Pkmyt1	NA	blue
Smc2	NA	turquoise
Adamts2	NA	blue
Col23a1	NA	turquoise
Smpdl3b	NA	turquoise
Gm6981	NA	turquoise
D630024D03Rik	NA	blue
Adora1	NA	blue
Stil	NA	turquoise
Prox1	NA	turquoise
Gm5860	NA	turquoise
Mroh7	NA	turquoise
Camk2n2	NA	turquoise
B230216N24Rik	NA	blue
Emilin2	NA	blue
Bhmt	NA	turquoise
Panx1	NA	turquoise
Cyp2f2	NA	blue
3110045C21Rik	NA	blue
Eddm3b	NA	turquoise
Plcb2	NA	turquoise
Plec	NA	blue
Suv39h2	NA	turquoise
Milr1	NA	turquoise
Grhl1	NA	turquoise
Gpr135	NA	blue
Ccdc17	NA	blue
Cdr2l	NA	blue
1500004A13Rik	NA	blue
Kcnn2	NA	turquoise
Klkb1	NA	turquoise
Ms4a6d	NA	turquoise
Baiap3	NA	turquoise
Spdl1	NA	blue
Rasgrp1	NA	turquoise
Pnliprp1	NA	blue
1810044D09Rik	NA	blue
4833411C07Rik	NA	turquoise
Masp1	NA	blue
Ppfia3	NA	blue
Scara3	NA	blue
Hcar1	NA	blue
Socs3	NA	turquoise
Mmp14	NA	blue
Mfsd7a	NA	blue
Col1a2	NA	blue
Emp2	NA	blue
D430019H16Rik	NA	turquoise
Dusp9	NA	blue
Serpinc1	NA	turquoise
Ptchd1	NA	turquoise
Rnd1	NA	turquoise
Cald1	NA	blue
AA388235	NA	turquoise
Uhrf1	NA	blue
5430416O09Rik	NA	blue
Kcnmb1	NA	turquoise
Nr0b2	NA	blue
Adam19	NA	blue
Hsd3b4	NA	blue
4632428C04Rik	NA	blue
Foxa1	NA	turquoise
S100a14	NA	blue
D330023K18Rik	NA	blue
Rad18	NA	turquoise
Ace	NA	turquoise
Frmpd1	NA	blue
Slc22a7	NA	turquoise
Arg2	NA	turquoise
Hsf2bp	NA	blue
Gm128	NA	blue
Ccdc151	NA	blue
Hba-a2	NA	blue
Il34	NA	turquoise
Slco1a1	NA	turquoise
4930503E14Rik	NA	turquoise
Relb	NA	turquoise
Osmr	NA	blue
Ptbp3	NA	blue
Apoc1	NA	blue
1110046J04Rik	NA	turquoise
Adra2c	NA	turquoise
Kcnk2	NA	turquoise
Mthfd2	NA	turquoise
Gm3435	NA	turquoise
Fads6	NA	turquoise
Hs6st2	NA	turquoise
Apcdd1	NA	turquoise
Srcin1	NA	turquoise
Adh7	NA	turquoise
Micalcl	NA	blue
Dnah7b	NA	turquoise
Tnfsf13b	NA	blue
Runx1	NA	blue
Cebpd	NA	turquoise
Tgfbr1	NA	blue
Plk3	NA	blue
Vgll3	NA	blue
Eps8l3	NA	turquoise
Ccdc120	NA	blue
Ppm1e	NA	turquoise
Elovl6	NA	blue
Vamp1	NA	turquoise
Susd2	NA	turquoise
Alox5ap	NA	turquoise
Abcc6	NA	turquoise
Edaradd	NA	blue
Pcsk9	NA	blue
Anxa3	NA	turquoise
Lrrc29	NA	blue
1700018L02Rik	NA	turquoise
Nrm	NA	turquoise
Cdk1	NA	blue
Gm14446	NA	turquoise
Styk1	NA	blue
Prdm1	NA	turquoise
Alms1-ps2	NA	turquoise
Ntrk1	NA	turquoise
Nr4a2	NA	blue
Tmem45a	NA	turquoise
Kif21b	NA	blue
H2-Q1	NA	turquoise
Tnfrsf23	NA	turquoise
Arhgef37	NA	turquoise
Gpr110	NA	blue
Slco4a1	NA	blue
Atp2c2	NA	blue
Bst1	NA	blue
Pcolce2	NA	turquoise
Ccne2	NA	turquoise
Clic6	NA	turquoise
Sema4b	NA	blue
Chrd	NA	turquoise
H2-T10	NA	blue
Krt15	NA	blue
F2r	NA	blue
Cryaa	NA	blue
Mt1	NA	turquoise
Arhgdig	NA	turquoise
5830454E08Rik	NA	blue
Tmem191c	NA	blue
Hoxd4	NA	turquoise
Kcnab1	NA	blue
Gbp6	NA	turquoise
AW822252	NA	blue
Lrrc46	NA	blue
2010003K11Rik	NA	turquoise
Mfsd7b	NA	blue
Nradd	NA	turquoise
Fkbpl	NA	blue
Ptrh1	NA	turquoise
Fga	NA	turquoise
Nxph4	NA	blue
Cyp2a5	NA	turquoise
Casp4	NA	blue
Ccdc108	NA	turquoise
D730005E14Rik	NA	blue
Acat3	NA	turquoise
Ccdc8	NA	turquoise
Dlgap5	NA	turquoise
Gm4952	NA	blue
Ggnbp1	NA	turquoise
Col13a1	NA	blue
Mybl2	NA	blue
Iglon5	NA	turquoise
Slc16a3	NA	blue
Sned1	NA	turquoise
Rapgefl1	NA	turquoise
Spock2	NA	blue
Ctla2b	NA	turquoise
Rdh5	NA	blue
Agmo	NA	blue
Psrc1	NA	blue
Asxl3	NA	turquoise
Prom2	NA	turquoise
4930577N17Rik	NA	blue
Abcb4	NA	turquoise
Nuak2	NA	blue
Flna	NA	blue
Gm14023	NA	blue
C77370	NA	turquoise
Ier5l	NA	turquoise
Lpl	NA	turquoise
Cpe	NA	turquoise
Slc4a5	NA	turquoise
Mthfd1l	NA	turquoise
Igsf9b	NA	blue
Maff	NA	turquoise
Tnfsf13	NA	turquoise
Magix	NA	blue
Chadl	NA	blue
Tmc3	NA	turquoise
Cyr61	NA	blue
Fer1l5	NA	turquoise
Asns	NA	turquoise
Dnajb3	NA	turquoise
Arhgef39	NA	turquoise
F5	NA	turquoise
Bcl3	NA	turquoise
Ptch2	NA	blue
Hrct1	NA	turquoise
Nkd2	NA	turquoise
4831440E17Rik	NA	turquoise
Ugt1a10	NA	turquoise
Prelp	NA	turquoise
Col18a1	NA	blue
Pold1	NA	turquoise
Emilin1	NA	blue
Aoc1	NA	turquoise
Gdf15	NA	turquoise
Garnl3	NA	turquoise
Snai1	NA	turquoise
2010300C02Rik	NA	turquoise
Ncapg2	NA	blue
Slc36a1os	NA	blue
Dusp15	NA	turquoise
Cenpw	NA	turquoise
D130043K22Rik	NA	blue
Gm10658	NA	blue
Mpp4	NA	blue
Sncg	NA	turquoise
Frk	NA	blue
2310001H17Rik	NA	blue
A930001C03Rik	NA	turquoise
Mettl22	NA	turquoise
Nefm	NA	turquoise
C1qtnf4	NA	blue
Akr1c13	NA	turquoise
H2-Bl	NA	blue
9330151L19Rik	NA	turquoise
Hn1	NA	turquoise
Fam111a	NA	turquoise
Foxs1	NA	blue
Mxra7	NA	turquoise
Tnfrsf22	NA	blue
Itga5	NA	blue
Fxyd5	NA	turquoise
Nfkbiz	NA	turquoise
Ltb4r1	NA	turquoise
Zkscan14	NA	blue
Cd276	NA	turquoise
1810021B22Rik	NA	blue
Pir	NA	turquoise
Vipr1	NA	turquoise
2700046G09Rik	NA	blue
Npas2	NA	blue
Fam154b	NA	turquoise
Tmem207	NA	turquoise
4930564B18Rik	NA	blue
Anxa13	NA	blue
Nme5	NA	blue
Ccl5	NA	turquoise
Mkln1os	NA	turquoise
Cyp2d9	NA	blue
Nudcd1	NA	turquoise
BC055324	NA	turquoise
Rhbdl2	NA	turquoise
Hoxd3	NA	turquoise
Hmox1	NA	turquoise
Cdc42ep3	NA	blue
Cd2ap	NA	blue
Ccdc69	NA	turquoise
Sp3os	NA	blue
Itga2	NA	turquoise
Alas2	NA	blue
Ccdc109b	NA	blue
Tmem254a	NA	blue
Tlr4	NA	blue
Steap1	NA	turquoise
Map1a	NA	blue
Slc13a4	NA	blue
St3gal1	NA	blue
9430083A17Rik	NA	turquoise
Uprt	NA	blue
Gpr85	NA	turquoise
Usp17la	NA	turquoise
Camk2b	NA	blue
Cd44	NA	turquoise
Dusp8	NA	turquoise
Lrrc75b	NA	blue
Dpep2	NA	turquoise
Clca1	NA	blue
Ldb3	NA	blue
6330419J24Rik	NA	turquoise
Isoc2b	NA	blue
5430435G22Rik	NA	turquoise
Zeb2os	NA	blue
Emp3	NA	turquoise
1500009L16Rik	NA	turquoise
Ppl	NA	blue
Zdhhc15	NA	blue
Zfr2	NA	blue
Etnppl	NA	blue
Sult5a1	NA	blue
Nat8	NA	blue
Dgkh	NA	blue
Fam65c	NA	turquoise
Pglyrp2	NA	blue
Klf10	NA	turquoise
Gins2	NA	turquoise
Adrb1	NA	turquoise
Ccdc142	NA	turquoise
Hrasls	NA	blue
Phlda3	NA	turquoise
Sptlc3	NA	turquoise
1700096K18Rik	NA	blue
Gm10033	NA	turquoise
Serpinb6b	NA	turquoise
Tgfbi	NA	blue
Eci3	NA	blue
Cenpu	NA	turquoise
H1fx	NA	turquoise
Lekr1	NA	blue
Scn4b	NA	turquoise
Atad5	NA	turquoise
2310061J03Rik	NA	blue
AA415398	NA	blue
Ropn1l	NA	blue
Itga8	NA	turquoise
Agrn	NA	blue
Shc2	NA	turquoise
Wasf3	NA	turquoise
Glis1	NA	blue
Siglec1	NA	blue
Lrfn4	NA	turquoise
Plaur	NA	turquoise
Cryab	NA	turquoise
Glt1d1	NA	turquoise
Mex3a	NA	turquoise
Plch1	NA	blue
Prdm5	NA	blue
Selp	NA	turquoise
Tmsb15l	NA	blue
5930403L14Rik	NA	turquoise
Dpysl3	NA	turquoise
Erich2	NA	blue
Lgals3bp	NA	blue
1700007L15Rik	NA	blue
1700020L24Rik	NA	blue
Calml3	NA	turquoise
Lcp2	NA	blue
Camk1g	NA	blue
Il2rb	NA	blue
Cyp7b1	NA	turquoise
Gm3002	NA	blue
Sytl5	NA	turquoise
Epha2	NA	blue
3110070M22Rik	NA	blue
Zfp648	NA	turquoise
Tnfsf12Tnfsf13	NA	turquoise
Sox4	NA	blue
Polg2	NA	blue
Papln	NA	blue
Trpv6	NA	blue
Gm16861	NA	turquoise
Cdc45	NA	turquoise
Kdelr3	NA	blue
Angptl4	NA	turquoise
Cd14	NA	turquoise
Rin1	NA	turquoise
Glipr1	NA	turquoise
Tle2	NA	turquoise
Bzrap1	NA	turquoise
Gm4791	NA	turquoise
Nrgn	NA	turquoise
Unc13b	NA	blue
Pdlim7	NA	turquoise
Ttll7	NA	blue
Pld6	NA	blue
Lrriq3	NA	turquoise
Ugt1a1	NA	turquoise
Slc34a2	NA	turquoise
Igfbp1	NA	blue
Sectm1a	NA	blue
Iqgap1	NA	blue
Slc22a26	NA	turquoise
Il3ra	NA	turquoise
Cd83	NA	turquoise
Pdgfrb	NA	blue
Omd	NA	blue
Cox7a1	NA	turquoise
Igf1	NA	turquoise
Fbxo36	NA	blue
Cdca3	NA	turquoise
Gm15055	NA	blue
A330033J07Rik	NA	blue
Slc2a13	NA	turquoise
1700029J07Rik	NA	turquoise
Sparc	NA	blue
Abca13	NA	turquoise
Hs3st1	NA	turquoise
Tnfrsf10b	NA	blue
Pcsk6	NA	turquoise
Galr3	NA	blue
Rhbdf2	NA	blue
Wfdc16	NA	turquoise
Rad51	NA	turquoise
Akr1c18	NA	turquoise
1700024P16Rik	NA	turquoise
Ulbp1	NA	turquoise
Serpina3g	NA	blue
1110054M08Rik	NA	blue
Klk1b22	NA	blue
Il1b	NA	turquoise
Cd300lh	NA	blue
AA414768	NA	turquoise
Clec4n	NA	blue
Mcoln2	NA	blue
Liph	NA	blue
Ank2	NA	turquoise
9330133O14Rik	NA	blue
Elf4	NA	blue
Lig1	NA	turquoise
Cpsf4l	NA	blue
Ccdc158	NA	blue
Tmem86b	NA	blue
Tgif1	NA	turquoise
Tead1	NA	blue
Mettl7a2Higd1c	NA	turquoise
Hsd3b3	NA	blue
Nnmt	NA	blue
Ssh2	NA	blue
Tubg2	NA	turquoise
Myom3	NA	turquoise
Spock3	NA	turquoise
Ercc1	NA	turquoise
Nlgn2	NA	blue
Rsph9	NA	blue
2310081J21Rik	NA	turquoise
Ypel2	NA	blue
Myh9	NA	blue
Net1	NA	blue
Stambpl1	NA	turquoise
Diap3	NA	turquoise
A430107P09Rik	NA	turquoise
Srms	NA	blue
Ugt2b37	NA	blue
Trim45	NA	turquoise
Itgb2	NA	blue
BC089597	NA	blue
Mt3	NA	turquoise
Sh2d4b	NA	blue
Slco4c1	NA	turquoise
Ppfibp1	NA	blue
Loxl4	NA	blue
Fstl1	NA	blue
Kiss1r	NA	turquoise
Slc7a5	NA	turquoise
Gm20300	NA	turquoise
Dusp14	NA	turquoise
Sema4c	NA	blue
Lyz1	NA	blue
Cxcl12	NA	turquoise
2210039B01Rik	NA	turquoise
Itgav	NA	blue
Aldoc	NA	turquoise
4931431C16Rik	NA	blue
Ciita	NA	turquoise
Gas2l3	NA	blue
Mettl7a2	NA	turquoise
Gng7	NA	turquoise
Slc15a2	NA	blue
Cdkn2b	NA	turquoise
Trim63	NA	blue
Zfp599	NA	blue
Tmem72	NA	turquoise
Cecr2	NA	turquoise
Bicd2	NA	blue
Slc35f1	NA	turquoise
Emc9	NA	blue
Pus7l	NA	turquoise
Tmem88b	NA	turquoise
LOC100504703	NA	turquoise
Cyp2j13	NA	turquoise
Fabp7	NA	blue
Vill	NA	blue
Ppic	NA	blue
Dqx1	NA	blue
Anxa1	NA	turquoise
Ppa1	NA	turquoise
Nmb	NA	blue
Lrrn1	NA	turquoise
Fam212b	NA	turquoise
Tmem253	NA	turquoise
Map3k14	NA	turquoise
Ly6f	NA	blue
Tmod2	NA	blue
Chst9	NA	turquoise
Fbxl21	NA	turquoise
Acvr2b	NA	blue
Fndc4	NA	turquoise
Arl4c	NA	blue
Cyp2d12	NA	blue
Abca9	NA	turquoise
Ftcd	NA	turquoise
Derl3	NA	blue
Cd68	NA	turquoise
Bnc2	NA	turquoise
Cenpi	NA	turquoise
Mir17hg	NA	blue
Gm3219	NA	blue
Rps15a-ps4	NA	turquoise
Postn	NA	turquoise
Azgp1	NA	blue
Lama1	NA	turquoise
Nrg1	NA	turquoise
Opn3	NA	turquoise
Ung	NA	blue
Gm15545	NA	blue
Prrx1	NA	turquoise
Ms4a6b	NA	turquoise
Ltbp2	NA	blue
Nsg2	NA	blue
Gm16982	NA	turquoise
Stxbp4	NA	turquoise
Eif4ebp1	NA	turquoise
Porcn	NA	blue
Traf3	NA	blue
Aldh1l2	NA	blue
Adamts1	NA	blue
Syt7	NA	turquoise
Gm1653	NA	blue
Lrrc32	NA	blue
Lmnb2	NA	turquoise
Hmga1-rs1	NA	turquoise
Klhl3	NA	turquoise
Agps	NA	turquoise
Akr1b8	NA	turquoise
C3ar1	NA	turquoise
Ptpla	NA	turquoise
H2-Q2	NA	turquoise
Rpp25	NA	turquoise
Mterfd3	NA	blue
Adamtsl5	NA	blue
Fam126a	NA	blue
Mas1	NA	blue
Mad2l2	NA	turquoise
Edn1	NA	turquoise
Acap1	NA	blue
BC030307	NA	turquoise
Rad54l	NA	blue
Sowaha	NA	turquoise
Gm11696	NA	blue
Eppk1	NA	blue
Epor	NA	blue
Scd1	NA	blue
Rbm3	NA	turquoise
Rwdd3	NA	blue
Tnfrsf1b	NA	blue
Nrcam	NA	blue
Cit	NA	turquoise
Rab36	NA	turquoise
Oas3	NA	blue
Gm10681	NA	blue
Ppp1r18	NA	blue
Hspb1	NA	turquoise
Abcb1a	NA	blue
Hyi	NA	blue
Gm4956	NA	turquoise
Nrxn2	NA	turquoise
Hivep3	NA	blue
Rasd1	NA	turquoise
Cp	NA	blue
Pde3b	NA	blue
Tnfsf10	NA	turquoise
Ier3	NA	turquoise
Kif7	NA	turquoise
Snai3	NA	turquoise
Ppp1r14b	NA	turquoise
2500004C02Rik	NA	blue
Capn12	NA	turquoise
Snrpa1	NA	turquoise
Smox	NA	turquoise
C8g	NA	blue
Trim59	NA	blue
Airn	NA	turquoise
Nav2	NA	blue
Ccpg1os	NA	blue
Pinx1	NA	turquoise
Cetn4	NA	blue
Prrg4	NA	turquoise
Mpped2	NA	blue
Ppp2r2b	NA	blue
Arhgef4	NA	blue
Cyb5rl	NA	blue
Rbks	NA	blue
Plekha6	NA	turquoise
Abca8a	NA	turquoise
Ptgfrn	NA	blue
Mmp12	NA	blue
Lhx1os	NA	blue
BC018242	NA	blue
Mcm4	NA	turquoise
Aldh1a3	NA	blue
Scimp	NA	turquoise
Ggta1	NA	blue
Map3k8	NA	turquoise
Rfc3	NA	turquoise
Hexim2	NA	blue
4930429B21Rik	NA	blue
Shank2	NA	turquoise
Neil2	NA	turquoise
Sema5b	NA	turquoise
Gpr153	NA	blue
Trmt61a	NA	turquoise
Tnfsf15	NA	blue
Entpd1	NA	blue
5730403I07Rik	NA	turquoise
Trim47	NA	turquoise
Hbb-b2	NA	blue
Hbb-bt	NA	blue
Itgb4	NA	turquoise
Apitd1	NA	turquoise
Tmem139	NA	blue
Map3k1	NA	blue
Khnyn	NA	turquoise
Tfrc	NA	blue
Itga6	NA	blue
Pole2	NA	turquoise
Dtl	NA	blue
Tldc2	NA	blue
Fam214a	NA	turquoise
Gm7457	NA	turquoise
Gm11128	NA	blue
Ggt7	NA	blue
Adora2a	NA	turquoise
Rplp2-ps1	NA	turquoise
Fam101b	NA	blue
Cklf	NA	turquoise
Cfp	NA	turquoise
Rpl34	NA	turquoise
Dhh	NA	turquoise
4930579G24Rik	NA	turquoise
Hrg	NA	turquoise
Wsb1	NA	blue
Fam131a	NA	turquoise
Vcam1	NA	blue
Arhgef26	NA	blue
Gm5069	NA	turquoise
Mfsd4	NA	turquoise
Wdr86	NA	turquoise
Fam198b	NA	blue
Ppp1r3c	NA	turquoise
A4gnt	NA	turquoise
Pf4	NA	turquoise
Galnt12	NA	blue
Dhrs11	NA	blue
Rhpn1	NA	blue
Zkscan7	NA	turquoise
Ipcef1	NA	turquoise
Tmem79	NA	turquoise
Cml3	NA	blue
Fjx1	NA	turquoise
Dysf	NA	blue
Tnfsf9	NA	turquoise
Sh3bp2	NA	turquoise
Ccdc157	NA	turquoise
Fkbp5	NA	turquoise
Ap4m1	NA	blue
Rrad	NA	turquoise
Acsl4	NA	blue
Sfn	NA	turquoise
Prkx	NA	blue
Arhgef19	NA	blue
Bpifc	NA	turquoise
Gpr182	NA	blue
Nrap	NA	turquoise
4930513N10Rik	NA	blue
Gm5475	NA	turquoise
BC049762	NA	blue
Atp6v1c2	NA	blue
Chst7	NA	blue
Colgalt2	NA	turquoise
Spata2l	NA	blue
Phgdh	NA	turquoise
2200002D01Rik	NA	turquoise
Fam229b	NA	blue
Gm906	NA	turquoise
4930525G20Rik	NA	blue
Pros1	NA	blue
Gm9958	NA	turquoise
Hdac7	NA	blue
Jun	NA	blue
Acot2	NA	turquoise
Ccdc163	NA	blue
Napsa	NA	blue
E330020D12Rik	NA	blue
Ppp1r3b	NA	blue
Slc22a15	NA	blue
Gm4477	NA	blue
Tcf7	NA	turquoise
Hhatl	NA	turquoise
1110007C09Rik	NA	turquoise
Olfr558	NA	blue
Ninl	NA	turquoise
Oscp1	NA	blue
Myrip	NA	turquoise
Ebpl	NA	blue
Jam2	NA	blue
Zfp94	NA	blue
Kcp	NA	turquoise
Zik1	NA	turquoise
Mboat1	NA	turquoise
Tbxas1	NA	blue
Lrrc15	NA	blue
Eomes	NA	turquoise
Zgrf1	NA	turquoise
Tmod1	NA	turquoise
Egfl6	NA	turquoise
Casr	NA	turquoise
Crem	NA	turquoise
Hsd17b14	NA	turquoise
Dnase1	NA	blue
Thbd	NA	blue
A230050P20Rik	NA	turquoise
Fancd2os	NA	blue
Hsbp1l1	NA	turquoise
Zfp771	NA	blue
1700016C15Rik	NA	turquoise
Tlr2	NA	turquoise
Zfp69	NA	turquoise
Cyp2c44	NA	blue
Zfp593	NA	turquoise
Bag2	NA	turquoise
Plek	NA	blue
2300009A05Rik	NA	blue
6330410L21Rik	NA	turquoise
Prkar2a	NA	blue
Pcdh18	NA	blue
Arhgef40	NA	turquoise
Slc22a13	NA	blue
Ciart	NA	turquoise
Klf1	NA	blue
Rab40b	NA	blue
Kynu	NA	blue
Ifi205	NA	blue
Acss3	NA	turquoise
Junb	NA	turquoise
Slc22a30	NA	turquoise
Tardbp	NA	blue
Mast4	NA	blue
Fam57a	NA	turquoise
Ccdc62	NA	turquoise
1810022K09Rik	NA	turquoise
Chtf18	NA	turquoise
Spaca6	NA	turquoise
Acsm3	NA	turquoise
Cntf	NA	turquoise
Sall3	NA	turquoise
Tmem26	NA	turquoise
Adamtsl4	NA	blue
Bin2	NA	turquoise
Aldh1a1	NA	turquoise
Cd163	NA	turquoise
Rpl37	NA	turquoise
Tpx2	NA	turquoise
Slc22a19	NA	turquoise
Oasl1	NA	turquoise
Gm10767	NA	turquoise
Fam124a	NA	blue
Kcnj8	NA	turquoise
Tlr9	NA	blue
Fam151b	NA	blue
Ptpn23	NA	blue
Zc3hav1l	NA	blue
S100a6	NA	turquoise
Thrsp	NA	blue
Acot9	NA	turquoise
Col8a1	NA	blue
Cyp4f14	NA	blue
Itgb3	NA	turquoise
Cd97	NA	turquoise
Hpgd	NA	blue
Bcmo1	NA	turquoise
Gsta4	NA	turquoise
Kirrel	NA	blue
Pclo	NA	turquoise
Msmo1	NA	turquoise
Csrnp2	NA	blue
Xpa	NA	blue
Sertad4	NA	blue
Hgf	NA	blue
Gm12505	NA	blue
Itga3	NA	blue
Gatsl3	NA	blue
Kcnk6	NA	blue
Tspan17	NA	turquoise
D3Bwg0562e	NA	turquoise
Map10	NA	blue
Lhfpl2	NA	blue
Nlrc3	NA	blue
Slc25a24	NA	turquoise
Heyl	NA	blue
Cd164l2	NA	blue
Snx10	NA	turquoise
Proser2	NA	turquoise
Aldh1a2	NA	turquoise
Dusp4	NA	turquoise
Syt3	NA	turquoise
Itih2	NA	turquoise
Rnls	NA	blue
Krt18	NA	turquoise
Rundc3b	NA	turquoise
Stom	NA	blue
Gnmt	NA	blue
Cacnb4	NA	turquoise
Cish	NA	turquoise
Atp13a3	NA	blue
Zfp354b	NA	turquoise
Ifnlr1	NA	blue
BC068281	NA	blue
Dixdc1	NA	turquoise
Reps2	NA	turquoise
Fblim1	NA	blue
Itgb1	NA	blue
Hyou1	NA	blue
Fnip2	NA	turquoise
Igfals	NA	blue
A630066F11Rik	NA	blue
Sec14l2	NA	turquoise
Impdh1	NA	turquoise
Cdkl1	NA	turquoise
Gja5	NA	blue
Rock2	NA	blue
Adra2a	NA	turquoise
Igtp	NA	blue
Cyp4f18	NA	turquoise
Mamld1	NA	turquoise
Tmem154	NA	turquoise
Apex1	NA	turquoise
Hspa5	NA	blue
Tm7sf2	NA	blue
Lrrc48	NA	turquoise
Cdt1	NA	turquoise
Car9	NA	blue
Slc34a1	NA	turquoise
Mab21l3	NA	turquoise
Tstd1	NA	blue
Ednra	NA	turquoise
Jpx	NA	turquoise
Slc39a8	NA	turquoise
Tspan4	NA	turquoise
Clock	NA	blue
Slc7a1	NA	blue
Fam69b	NA	turquoise
S1pr2	NA	blue
Rel	NA	blue
AI504432	NA	turquoise
Cd109	NA	blue
Itgax	NA	blue
Oxgr1	NA	turquoise
Tubb4b	NA	turquoise
Shd	NA	turquoise
Nim1k	NA	blue
Klf12	NA	turquoise
Ankdd1b	NA	turquoise
Ces2e	NA	turquoise
Vwce	NA	blue
Grip2	NA	turquoise
Lrrc10b	NA	blue
1700034P13Rik	NA	turquoise
Cldn6	NA	turquoise
Slc25a35	NA	turquoise
Dapp1	NA	blue
Fancb	NA	turquoise
Klhl32	NA	blue
Fbxo16	NA	blue
Cgn	NA	blue
Tmem47	NA	blue
Cyp2a4	NA	blue
Gcat	NA	blue
C8a	NA	turquoise
Piezo1	NA	blue
Baat	NA	blue
Kif18a	NA	blue
Ksr1	NA	blue
Eme2	NA	blue
Oxld1	NA	blue
Dtx4	NA	turquoise
St14	NA	blue
Zpbp	NA	turquoise
Ccrn4l	NA	turquoise
Trib1	NA	blue
Ebp	NA	blue
Tmem14a	NA	blue
Ttpa	NA	turquoise
Scai	NA	turquoise
4930452B06Rik	NA	turquoise
Lrrc20	NA	turquoise
Vash2	NA	blue
Slc16a6	NA	blue
Wdr93	NA	blue
Slc11a1	NA	turquoise
Ammecr1	NA	turquoise
Ctps	NA	turquoise
Hemk1	NA	blue
Park2	NA	turquoise
4930427A07Rik	NA	blue
Tshz3	NA	blue
Snapc3	NA	turquoise
Sema3c	NA	blue
D730001G18Rik	NA	blue
Ogfod3	NA	blue
Slc22a29	NA	turquoise
Gchfr	NA	blue
Insrr	NA	turquoise
Syn2	NA	turquoise
Nox4	NA	turquoise
Zfp697	NA	blue
1810043G02Rik	NA	blue
Krba1	NA	turquoise
Dusp3	NA	blue
B4galt2	NA	turquoise
Xpo1	NA	blue
Spa17	NA	blue
Pdia4	NA	blue
1700113A16Rik	NA	blue
Frs3	NA	turquoise
Abca8b	NA	blue
Fam221a	NA	blue
Slc28a1	NA	blue
Gpm6a	NA	turquoise
Nqo1	NA	turquoise
Macrod1	NA	blue
0610038B21Rik	NA	blue
Chl1	NA	turquoise
Npy6r	NA	turquoise
Numbl	NA	turquoise
Yy2	NA	blue
Mapk15	NA	turquoise
Spred1	NA	blue
Slc10a5	NA	turquoise
Lamc2	NA	blue
Ddit4l	NA	blue
Smim3	NA	turquoise
1110020A21Rik	NA	blue
Hlf	NA	turquoise
H2-Q7	NA	turquoise
D630013N20Rik	NA	turquoise
Mmp17	NA	blue
Gale	NA	turquoise
Fgr	NA	turquoise
Pik3r1	NA	blue
Gm16576	NA	blue
Klk1b24	NA	turquoise
Irs1	NA	turquoise
Syne2	NA	blue
Cyp27b1	NA	blue
Zc3h6	NA	turquoise
Akr1c14	NA	turquoise
Itga2b	NA	blue
Pvalb	NA	turquoise
Zcchc24	NA	blue
Sigirr	NA	blue
Rsph4a	NA	blue
Nrtn	NA	blue
Oas1g	NA	turquoise
Mcm2	NA	turquoise
Tha1	NA	blue
Tiam2	NA	blue
Ecscr	NA	turquoise
Plxna3	NA	blue
Pcdhga5	NA	blue
Slit2	NA	turquoise
Pbdc1	NA	turquoise
Ppox	NA	blue
Defb29	NA	blue
Slco2a1	NA	blue
Inf2	NA	blue
Galnt15	NA	blue
4833422C13Rik	NA	blue
Zswim4	NA	blue
Nmral1	NA	blue
Mrps18b	NA	turquoise
C330021F23Rik	NA	turquoise
Rbfox1	NA	turquoise
3010026O09Rik	NA	blue
Gprc5a	NA	turquoise
Sorcs2	NA	turquoise
Dnajc8	NA	turquoise
Trdn	NA	turquoise
Blvrb	NA	turquoise
Sell	NA	turquoise
Plat	NA	blue
Zmynd10	NA	blue
Hnrnpdl	NA	blue
Spred3	NA	turquoise
1700003E16Rik	NA	blue
Myadm	NA	blue
Amotl2	NA	blue
5830416P10Rik	NA	turquoise
Ap1s2	NA	blue
Asl	NA	blue
Acy1	NA	blue
Smcp	NA	blue
Mybpc2	NA	turquoise
Rpl3l	NA	turquoise
5430416N02Rik	NA	blue
Fcamr	NA	turquoise
Rassf4	NA	turquoise
Stamos	NA	blue
Guca2a	NA	turquoise
Sema3e	NA	blue
Spink8	NA	turquoise
Tra2a	NA	turquoise
Btnl9	NA	turquoise
Cbx7	NA	turquoise
Pcbd2	NA	blue
Wbscr17	NA	turquoise
Crocc	NA	turquoise
5730559C18Rik	NA	turquoise
Dctd	NA	turquoise
Gm10509	NA	turquoise
Kbtbd8	NA	blue
LOC100503676	NA	blue
Pole	NA	turquoise
Hic2	NA	blue
Hectd2	NA	blue
Bco2	NA	turquoise
Rhbdd3	NA	blue
Gba2	NA	blue
Wdr78	NA	turquoise
A830052D11Rik	NA	blue
Smim8	NA	blue
Fat1	NA	blue
Mbnl3	NA	blue
Flnb	NA	blue
Tmem125	NA	turquoise
Tagln	NA	turquoise
Cd248	NA	blue
Cldn1	NA	turquoise
Pcdhb14	NA	turquoise
Cox6b2	NA	turquoise
Fut4	NA	blue
Cep72	NA	turquoise
Adrb2	NA	blue
Zfp964	NA	turquoise
Irgm2	NA	turquoise
Gfra1	NA	blue
Echdc3	NA	blue
5930430L01Rik	NA	blue
Hnf4aos	NA	turquoise
Rhobtb3	NA	blue
Tbc1d32	NA	turquoise
Nupr1	NA	turquoise
Creb3l1	NA	blue
Ptpn6	NA	blue
B3gnt3	NA	blue
Tppp	NA	turquoise
Nfkbie	NA	turquoise
Adssl1	NA	turquoise
Tlr1	NA	blue
Slc16a7	NA	turquoise
4930481A15Rik	NA	turquoise
Tspan13	NA	turquoise
Prodh	NA	blue
Hnmt	NA	turquoise
Sema4g	NA	turquoise
Slc6a19	NA	turquoise
Pik3cg	NA	turquoise
Tpbg	NA	turquoise
Macrod2	NA	turquoise
Tm6sf2	NA	turquoise
Cand2	NA	turquoise
Taf6l	NA	blue
Cftr	NA	turquoise
Hspb6	NA	turquoise
Nup62	NA	turquoise
2023-09-04	NA	turquoise
Gm15645	NA	turquoise
Nrip3	NA	turquoise
4930470H14Rik	NA	turquoise
Aifm3	NA	blue
Ugt2b34	NA	blue
Sv2a	NA	turquoise
Kbtbd3	NA	blue
Fam78a	NA	turquoise
Prkcdbp	NA	turquoise
Il7	NA	blue
Apold1	NA	blue
Abcc4	NA	blue
E2f3	NA	blue
Klk1b3	NA	turquoise
Slfn8	NA	turquoise
Zmat3	NA	blue
Maf	NA	turquoise
Ccl19	NA	turquoise
Dync2h1	NA	turquoise
Serpinf2	NA	turquoise
Nudt6	NA	blue
LOC100503496	NA	turquoise
2410006H16Rik	NA	turquoise
Dcaf12l1	NA	blue
Ggact	NA	blue
Fbxo4	NA	turquoise
Lck	NA	turquoise
Psg23	NA	blue
9130024F11Rik	NA	blue
Asb9	NA	blue
Cyp4b1	NA	turquoise
Nr2c2ap	NA	turquoise
Scn1b	NA	turquoise
Unc5c	NA	turquoise
Ggct	NA	blue
Kl	NA	turquoise
Snhg6	NA	turquoise
Srm	NA	turquoise
C1qtnf2	NA	turquoise
Ttll3	NA	blue
Phlda1	NA	blue
Sucnr1	NA	blue
Nav3	NA	blue
Aebp1	NA	blue
N6amt2	NA	blue
Sox11	NA	blue
Slc16a11	NA	blue
Kcne4	NA	blue
Tc2n	NA	turquoise
Tspyl5	NA	blue
Slc25a29	NA	blue
Pmaip1	NA	blue
Cpne2	NA	blue
Degs2	NA	blue
D130020L05Rik	NA	blue
Slc22a8	NA	turquoise
Cenph	NA	turquoise
Apbb1ip	NA	turquoise
Mb21d1	NA	turquoise
Serinc2	NA	turquoise
Lrg1	NA	turquoise
Vstm2a	NA	turquoise
Gm6548	NA	blue
Hmx2	NA	blue
Wnk2	NA	turquoise
Lsm11	NA	blue
Krt23	NA	turquoise
Perm1	NA	turquoise
Cldn4	NA	turquoise
Slc7a2	NA	turquoise
Smarca1	NA	blue
Sdf2l1	NA	turquoise
2023-09-01	NA	blue
1600002K03Rik	NA	turquoise
4930523C07Rik	NA	turquoise
Myoz3	NA	turquoise
Kcnj1	NA	turquoise
Ppm1l	NA	turquoise
Nfam1	NA	blue
Rab30	NA	turquoise
Syp	NA	turquoise
Kng1	NA	turquoise
Runx2	NA	turquoise
Nme7	NA	blue
Rgl1	NA	turquoise
Zfp52	NA	blue
Dcxr	NA	blue
Tenm4	NA	turquoise
Fahd2a	NA	blue
Uchl3	NA	turquoise
Rhoc	NA	turquoise
1810034E14Rik	NA	blue
Car4	NA	turquoise
Hspa13	NA	blue
Suox	NA	blue
2023-09-11	NA	blue
Rhox8	NA	turquoise
Fmo5	NA	turquoise
Mep1b	NA	turquoise
Exosc8	NA	turquoise
Ankrd42	NA	blue
Rnh1	NA	turquoise
F8	NA	turquoise
Pknox2	NA	blue
1810019D21Rik	NA	blue
Notum	NA	blue
Wasf1	NA	turquoise
Irx1	NA	turquoise
Stra6	NA	turquoise
Tmem218	NA	blue
Atf5	NA	turquoise
Pirb	NA	blue
Fam129a	NA	blue
Wscd2	NA	turquoise
Car14	NA	turquoise
Eef1e1	NA	turquoise
Srd5a2	NA	blue
Mast3	NA	turquoise
B3gnt7	NA	blue
Ppargc1a	NA	turquoise
Krt5	NA	blue
Wisp1	NA	blue
5330426P16Rik	NA	blue
Ogdhl	NA	blue
Plxna1	NA	blue
Ssc5d	NA	blue
Rap1gap2	NA	turquoise
Rab31	NA	blue
Fmod	NA	turquoise
Eif2s1	NA	turquoise
Hsd11b1	NA	turquoise
Trpm7	NA	turquoise
Spsb2	NA	blue
Cx3cl1	NA	blue
Rps27a	NA	turquoise
Neurl1a	NA	blue
Nudt10	NA	turquoise
Spon1	NA	turquoise
Mcm3	NA	turquoise
Osr1	NA	blue
Ankrd16	NA	blue
Chac2	NA	blue
Pafah1b3	NA	turquoise
Mtpn	NA	blue
Iah1	NA	blue
Csnk1e	NA	blue
Mpst	NA	blue
Mettl20	NA	blue
Sertad1	NA	turquoise
1700040L02Rik	NA	blue
Plin4	NA	blue
Cped1	NA	blue
Etohd2	NA	turquoise
Rfx2	NA	turquoise
Selenbp2	NA	turquoise
Wdpcp	NA	blue
Cenpe	NA	turquoise
Avpi1	NA	turquoise
Rpl24	NA	turquoise
Mme	NA	turquoise
Car7	NA	turquoise
Hdc	NA	turquoise
Rrp15	NA	turquoise
AI413582	NA	turquoise
Col26a1	NA	turquoise
Gm13889	NA	turquoise
Grrp1	NA	turquoise
Zcwpw1	NA	blue
Pls3	NA	blue
Slc22a28	NA	turquoise
Aqp1	NA	blue
BC020402	NA	turquoise
AK129341	NA	turquoise
Sema6b	NA	turquoise
Myh14	NA	turquoise
Nop58	NA	turquoise
Slc16a1	NA	turquoise
Gpx7	NA	turquoise
Hint2	NA	blue
Hebp2	NA	turquoise
Mdk	NA	blue
Loxl3	NA	blue
Cldn8	NA	turquoise
Snca	NA	blue
Manf	NA	turquoise
Pycard	NA	turquoise
Cxcl14	NA	blue
Rdh12	NA	blue
Gm19522	NA	blue
Slc7a6	NA	blue
Cldn3	NA	turquoise
Fbln7	NA	turquoise
Ddx39	NA	turquoise
Plet1	NA	blue
Hykk	NA	turquoise
Fgl2	NA	blue
Zfp365	NA	turquoise
Dennd6b	NA	turquoise
Piezo2	NA	blue
Gys2	NA	blue
Snx31	NA	blue
Aspa	NA	blue
Anln	NA	blue
Olfml1	NA	blue
Chst1	NA	turquoise
Slc30a4	NA	blue
Il33	NA	blue
Pask	NA	turquoise
Fut10	NA	turquoise
Mgat4c	NA	blue
Bhmt2	NA	blue
Srgap1	NA	blue
Fkbp10	NA	turquoise
Abracl	NA	turquoise
Dsg2	NA	blue
Fbln5	NA	turquoise
Cpeb3	NA	turquoise
Zc3h12a	NA	blue
Agxt2	NA	blue
Zfp948	NA	turquoise
Klhl23	NA	blue
9130401M01Rik	NA	turquoise
Erap1	NA	blue
Gpcpd1	NA	turquoise
Dsc2	NA	blue
0610011F06Rik	NA	blue
Pold4	NA	turquoise
Col16a1	NA	blue
Plcxd2	NA	blue
Trim7	NA	blue
Slc16a4	NA	turquoise
Muc1	NA	blue
Hexdc	NA	blue
Clec2h	NA	turquoise
Veph1	NA	turquoise
Fgd3	NA	turquoise
Spire2	NA	turquoise
Steap2	NA	blue
Rap1gap	NA	turquoise
Lgals3	NA	turquoise
Cbr1	NA	turquoise
Sec14l3	NA	turquoise
Sh3tc2	NA	turquoise
Prrg1	NA	blue
Taf1a	NA	turquoise
Gm166	NA	blue
Dgkb	NA	turquoise
Nat9	NA	blue
Nbl1	NA	turquoise
Mmp15	NA	blue
Atp4a	NA	turquoise
Gm13139	NA	blue
Atp6v1b1	NA	turquoise
Pvr	NA	turquoise
Ranbp1	NA	turquoise
Gstt2	NA	blue
Slc22a22	NA	turquoise
Mcm5	NA	turquoise
B4galt1	NA	blue
Slc8a1	NA	turquoise
N4bp2l1	NA	turquoise
Hsp90b1	NA	blue
Bbc3	NA	turquoise
Ifi27l2a	NA	turquoise
Vwa2	NA	blue
Dbp	NA	blue
Prmt7	NA	turquoise
Csf2rb2	NA	blue
Tmod3	NA	blue
Tfap4	NA	blue
Pld2	NA	turquoise
Rasd2	NA	turquoise
Mansc4	NA	blue
Chrna4	NA	turquoise
Chchd6	NA	blue
Ddhd1	NA	blue
Pigz	NA	turquoise
Ugt2b38	NA	turquoise
1700008J07Rik	NA	blue
Slc25a21	NA	blue
Ucp2	NA	blue
Shf	NA	blue
Zmat1	NA	turquoise
Mrpl52	NA	turquoise
St8sia1	NA	turquoise
Sh3d21	NA	turquoise
Rpp30	NA	turquoise
Bach2	NA	turquoise
Elk3	NA	blue
Cd86	NA	turquoise
Kif26b	NA	blue
Top2a	NA	blue
Pik3c2g	NA	turquoise
Tcea3	NA	blue
Myo1b	NA	blue
Ptplad2	NA	blue
Ptgds	NA	blue
Stap2	NA	turquoise
Bola2	NA	turquoise
Kcng1	NA	turquoise
Msn	NA	blue
Nhp2	NA	turquoise
Adam10	NA	blue
Abcb1b	NA	turquoise
Mrto4	NA	turquoise
Gm15348	NA	turquoise
Matn4	NA	blue
Osgepl1	NA	blue
Cds2	NA	blue
Il1r1	NA	blue
Aspdh	NA	blue
Slc16a14	NA	blue
Kifc2	NA	turquoise
Naprt1	NA	blue
Grb7	NA	blue
Vps9d1	NA	blue
Mcee	NA	blue
Slc35e4	NA	turquoise
Klf11	NA	blue
Lgals1	NA	turquoise
Sema3f	NA	blue
R74862	NA	turquoise
A1cf	NA	turquoise
Syn3	NA	turquoise
Pdzd4	NA	blue
Sytl2	NA	blue
Dnajc13	NA	turquoise
Ubald1	NA	blue
Apaf1	NA	blue
Ppan	NA	turquoise
Nrep	NA	turquoise
Nop56	NA	turquoise
Rasl2-9	NA	turquoise
Prr15	NA	turquoise
Krt8	NA	turquoise
Ppp4r1l-ps	NA	turquoise
Tgm1	NA	turquoise
Hcn3	NA	turquoise
Cnnm3	NA	turquoise
Syt9	NA	turquoise
Des	NA	blue
Pnpla1	NA	turquoise
Csrnp3	NA	turquoise
Lgalsl	NA	blue
Rslcan18	NA	blue
Ppapdc1b	NA	turquoise
Ccdc14	NA	blue
4430402I18Rik	NA	blue
9030619P08Rik	NA	blue
Vars	NA	turquoise
Steap4	NA	turquoise
Tsga10	NA	turquoise
Art4	NA	turquoise
Incenp	NA	turquoise
Cxadr	NA	blue
Adm	NA	turquoise
Ltc4s	NA	turquoise
Sowahb	NA	turquoise
Sap30	NA	blue
Eepd1	NA	turquoise
Il17rc	NA	turquoise
Ksr2	NA	turquoise
Poll	NA	blue
Abcc9	NA	turquoise
Eml6	NA	blue
Fbxo44	NA	blue
Gm10804	NA	turquoise
Kcnk1	NA	turquoise
Alox5	NA	blue
Fcgr3	NA	turquoise
Capn6	NA	turquoise
Cldn18	NA	blue
Dhtkd1	NA	turquoise
Trim16	NA	turquoise
Esyt2	NA	blue
Tmem263	NA	turquoise
6430571L13Rik	NA	blue
Art3	NA	turquoise
Rrm2	NA	turquoise
Tll1	NA	blue
Vwa5a	NA	turquoise
5031425E22Rik	NA	turquoise
Ccdc25	NA	turquoise
D10Bwg1379e	NA	blue
Snx21	NA	blue
Pfkfb1	NA	blue
Scara5	NA	turquoise
Hddc3	NA	blue
Hyal1	NA	blue
Fabp3	NA	blue
Acox2	NA	blue
Gstp1	NA	turquoise
Bub1b	NA	blue
Smyd5	NA	turquoise
Ly6a	NA	turquoise
Lrrc45	NA	turquoise
Cpt1b	NA	turquoise
Cd24a	NA	turquoise
Sesn3	NA	blue
Srsf7	NA	turquoise
Ptger4	NA	turquoise
Tead4	NA	blue
Pde1a	NA	turquoise
Lphn1	NA	turquoise
Agbl3	NA	turquoise
Gabrb3	NA	turquoise
Itgb6	NA	blue
H2-Ke6	NA	blue
Tead2	NA	blue
Neurl2	NA	blue
Pcdhga11	NA	blue
Ehbp1l1	NA	blue
Atg9b	NA	blue
Gtf2f2	NA	turquoise
Adcy4	NA	turquoise
Cdkn2c	NA	blue
Tdg	NA	turquoise
Serpinb1a	NA	turquoise
Fam187b	NA	blue
Rela	NA	turquoise
Plekho2	NA	blue
Sirt4	NA	blue
Ccdc102a	NA	blue
Tirap	NA	blue
Fuz	NA	blue
Ier2	NA	turquoise
Fen1	NA	turquoise
Slc45a3	NA	turquoise
Zfp949	NA	blue
Pcdhgb6	NA	blue
C3	NA	turquoise
Rufy4	NA	turquoise
Id4	NA	blue
Irf7	NA	turquoise
Spsb1	NA	blue
Scarb1	NA	blue
1110008P14Rik	NA	turquoise
Tgfb1i1	NA	blue
Nudt19	NA	blue
Efemp2	NA	turquoise
Nrde2	NA	blue
Cdk6	NA	blue
Fam217a	NA	blue
Trps1	NA	blue
Zcchc9	NA	turquoise
Dock8	NA	turquoise
Tgfb3	NA	blue
Hsd3b7	NA	turquoise
Fam115c	NA	turquoise
Apobr	NA	turquoise
Fam89a	NA	turquoise
Rgcc	NA	turquoise
H2-T23	NA	blue
Mgam	NA	turquoise
Reep4	NA	turquoise
Pin4	NA	turquoise
Apela	NA	turquoise
Rell1	NA	blue
BC052040	NA	turquoise
Ddit4	NA	turquoise
Osr2	NA	turquoise
Serpine2	NA	turquoise
Jade3	NA	blue
Bsnd	NA	turquoise
Rbm4b	NA	blue
Sat2	NA	blue
Cradd	NA	blue
Lipo1	NA	turquoise
Cmtm8	NA	blue
Col6a6	NA	turquoise
C77080	NA	blue
Zbtb42	NA	turquoise
Rgs2	NA	turquoise
Zc2hc1c	NA	blue
Basp1	NA	turquoise
Mmp11	NA	turquoise
Gstk1	NA	blue
Angpt1	NA	turquoise
Gpr126	NA	blue
Plod2	NA	blue
Cml1	NA	blue
Mylk3	NA	turquoise
B3galt1	NA	blue
Acsm1	NA	blue
Tmem117	NA	turquoise
Hist1h2ap	NA	turquoise
Wwtr1	NA	blue
Nov	NA	blue
Mmd	NA	blue
Tef	NA	turquoise
Slc20a1	NA	turquoise
Klk1b5	NA	blue
1810010H24Rik	NA	blue
Cars2	NA	blue
2023-09-07	NA	turquoise
Ppil6	NA	blue
Trim30a	NA	turquoise
Crip1	NA	turquoise
Bcl7c	NA	turquoise
Akip1	NA	blue
Lhpp	NA	turquoise
Plac8	NA	turquoise
Agap2	NA	turquoise
Aadat	NA	turquoise
Acyp2	NA	blue
Tmem119	NA	blue
Acy3	NA	blue
Parp3	NA	turquoise
Btbd19	NA	turquoise
Itga7	NA	turquoise
Nt5dc3	NA	blue
A330040F15Rik	NA	turquoise
Gata6	NA	turquoise
Cad	NA	turquoise
Tox3	NA	turquoise
Plk4	NA	blue
Ptpru	NA	blue
Polr2h	NA	turquoise
6030419C18Rik	NA	turquoise
Trim36	NA	blue
Zfp458	NA	blue
Fgd4	NA	turquoise
[truncated: 2,250 more rows]
