# Supplementary material for: Identification and validation of the diagnostic signature associated with immune microenvironment of acute kidney injury based on ferroptosis-related genes through integrated bioinformatics analysis and machine learning
Source: Front Cell Dev Biol. 2023 Jul 27;11:1210714. doi: 10.3389/fcell.2023.1210714 (PMC10413118; doi:10.3389/fcell.2023.1210714)
Supplement: Supplementary file 3 [file DataSheet3.XLSX]

## Sheet: B_WGCNA6
nodeName	altName	nodeAttr
A4gnt	NA	turquoise
Adgrg4	NA	turquoise
Prok1	NA	turquoise
Kcnt1	NA	turquoise
Slc7a12	NA	turquoise
Hsd3b4	NA	turquoise
Ctxn3	NA	turquoise
Pdzrn4	NA	blue
Akap12	NA	turquoise
Fancd2os	NA	turquoise
Aox3	NA	turquoise
Lrrc15	NA	turquoise
Fosb	NA	turquoise
Dscc1	NA	blue
Gm10681	NA	turquoise
Clec2h	NA	turquoise
4933417A18Rik	NA	blue
Tdg-ps	NA	turquoise
Lgi2	NA	turquoise
Pvalb	NA	turquoise
Apol9a	NA	turquoise
Acsbg1	NA	turquoise
Lrr1	NA	blue
Cdc6	NA	blue
Akr1c21	NA	turquoise
Gys2	NA	turquoise
Cenph	NA	blue
Kcng1	NA	turquoise
Cyp2j12	NA	blue
Serpina1c	NA	blue
Slc22a22	NA	turquoise
Gm40453	NA	turquoise
Exo1	NA	blue
Gm6614	NA	turquoise
Ccl12	NA	turquoise
Slc6a12	NA	blue
Saa4	NA	turquoise
Plk3	NA	turquoise
Nat8f1	NA	turquoise
Edar	NA	turquoise
Ercc6l	NA	blue
Ticrr	NA	blue
Ifi206	NA	turquoise
Lypd3	NA	turquoise
Cyp4f14	NA	turquoise
Sdcbp2	NA	turquoise
Uhrf1	NA	blue
Cxcr3	NA	turquoise
Gatm	NA	turquoise
Pf4	NA	turquoise
Nat8f6	NA	turquoise
Gm21677	NA	turquoise
Gm21704	NA	turquoise
Gm21708	NA	turquoise
Rbmy	NA	turquoise
Cmtm5	NA	turquoise
Trim60	NA	turquoise
Krt14	NA	turquoise
Actn3	NA	turquoise
Ccl28	NA	turquoise
Rad51ap1	NA	blue
Erich6b	NA	turquoise
Cxcl9	NA	turquoise
Tnfaip8l3	NA	turquoise
Slc10a2	NA	turquoise
F13a1	NA	turquoise
Ttk	NA	blue
Masp2	NA	turquoise
Pzp	NA	turquoise
Akr1c18	NA	turquoise
Cldn14	NA	blue
Fgl1	NA	turquoise
E2f8	NA	blue
Ms4a4d	NA	turquoise
Melk	NA	blue
Neil3	NA	blue
Cyp27b1	NA	turquoise
Fos	NA	turquoise
Gm5820	NA	turquoise
C4b	NA	turquoise
Hrob	NA	blue
Aunip	NA	blue
Gucy2g	NA	turquoise
Lilra5	NA	turquoise
Mcoln2	NA	turquoise
Ifit1bl2	NA	turquoise
Pecr	NA	turquoise
Klk1b4	NA	turquoise
Rab3c	NA	turquoise
Ccne1	NA	blue
Mmp8	NA	turquoise
Ces2h	NA	turquoise
Dnah11	NA	blue
1700049E17Rik2	NA	turquoise
Mcm3	NA	blue
Acot5	NA	turquoise
Defb29	NA	turquoise
Serpinf2	NA	turquoise
E2f7	NA	blue
Gpr179	NA	turquoise
Cenpi	NA	blue
Ncapg	NA	blue
Wdr93	NA	turquoise
Oit1	NA	turquoise
Krt5	NA	turquoise
Pah	NA	turquoise
Cenps	NA	blue
Chaf1b	NA	blue
Serpina1a	NA	turquoise
Chek1	NA	blue
Itga5	NA	turquoise
Uncx	NA	turquoise
Cym	NA	turquoise
Serpina3n	NA	turquoise
Gm1673	NA	turquoise
Bub1	NA	blue
Rps23rg1	NA	turquoise
Gm42427	NA	turquoise
Sec14l3	NA	turquoise
Ceacam2	NA	turquoise
Arntl	NA	blue
Slco1a1	NA	turquoise
Cdca5	NA	blue
H2-Aa	NA	turquoise
Ubd	NA	turquoise
Hells	NA	blue
Gm52796	NA	turquoise
Wnt11	NA	turquoise
Tmem207	NA	turquoise
Fmod	NA	turquoise
Clspn	NA	blue
Car4	NA	turquoise
Ppl	NA	turquoise
Slc22a28	NA	turquoise
Orc1	NA	blue
Cldn4	NA	turquoise
Slc4a5	NA	turquoise
Npb	NA	turquoise
Slc13a4	NA	turquoise
Rrm2	NA	blue
Albfm1	NA	turquoise
Cyp2j8	NA	turquoise
Sstr2	NA	turquoise
Lrp2	NA	turquoise
Recql4	NA	blue
Wfdc16	NA	turquoise
Afm	NA	turquoise
Aacs	NA	turquoise
Aurkb	NA	blue
Cldn18	NA	turquoise
Igfn1	NA	turquoise
Unc13c	NA	turquoise
Cyp2j5	NA	turquoise
Dtl	NA	blue
Pappa2	NA	turquoise
Tmem252	NA	turquoise
Mylk3	NA	turquoise
Phf24	NA	turquoise
Tmem200a	NA	turquoise
Gm4450	NA	turquoise
Fignl1	NA	blue
Xpnpep2	NA	turquoise
Calcb	NA	turquoise
Krt20	NA	turquoise
Slamf7	NA	turquoise
Ptprh	NA	turquoise
Ttc9	NA	turquoise
Slc13a5	NA	turquoise
Map3k6	NA	turquoise
Ndc80	NA	blue
Bhmt	NA	turquoise
Ptprt	NA	turquoise
Ldc1	NA	turquoise
Defb19	NA	turquoise
Ano4	NA	turquoise
Rspo3	NA	turquoise
Cldn23	NA	turquoise
Uchl1	NA	turquoise
Ugt2b35	NA	turquoise
Gm9295	NA	turquoise
Asb11	NA	turquoise
Nepn	NA	turquoise
Hmga2	NA	turquoise
Lcn2	NA	turquoise
Ngf	NA	turquoise
Car3	NA	turquoise
Esco2	NA	blue
Muc13	NA	turquoise
Birc5	NA	blue
Spata9	NA	turquoise
Gm10639	NA	turquoise
Gm906	NA	turquoise
Gm34758	NA	turquoise
Ugt2b38	NA	turquoise
Moxd1	NA	turquoise
Slc22a29	NA	turquoise
Klk1b9	NA	turquoise
Cstad	NA	turquoise
Spink12	NA	turquoise
Coro2a	NA	turquoise
Gm41885	NA	turquoise
Abca8a	NA	turquoise
Grem1	NA	blue
Sapcd1	NA	turquoise
Iqgap3	NA	blue
Sectm1b	NA	turquoise
Sowaha	NA	turquoise
C7	NA	turquoise
Zbtb16	NA	turquoise
Dnaaf1	NA	turquoise
Lin7b	NA	turquoise
Dpys	NA	turquoise
Nat8f7	NA	turquoise
Ralyl	NA	blue
Smcp	NA	turquoise
Rnf212b	NA	turquoise
Galnt11	NA	turquoise
Wnt7a	NA	turquoise
Krt19	NA	turquoise
Slc6a20b	NA	turquoise
Cyp2b9	NA	blue
Adam32	NA	turquoise
Serpina1b	NA	turquoise
Cyp2d40	NA	turquoise
Cyp26b1	NA	blue
Gckr	NA	turquoise
Ccnf	NA	blue
Zfp648	NA	turquoise
Adgre4	NA	blue
Reln	NA	turquoise
Nanos1	NA	blue
Postn	NA	turquoise
Cubn	NA	turquoise
Dlgap5	NA	blue
Serpine1	NA	turquoise
Rad54l	NA	blue
Eme1	NA	blue
Cdk1	NA	blue
Brca1	NA	blue
Fxyd3	NA	turquoise
Car14	NA	turquoise
Gm10378	NA	turquoise
Gcnt1	NA	turquoise
Cdca2	NA	blue
Acss2	NA	turquoise
Creb3l3	NA	turquoise
Hsd17b13	NA	turquoise
F2	NA	turquoise
Pask	NA	blue
Frmd5	NA	turquoise
Msln	NA	turquoise
Fancd2	NA	blue
Otoa	NA	turquoise
Ccn2	NA	turquoise
Hspb1	NA	turquoise
Rgs9	NA	turquoise
Abca6	NA	blue
Chtf18	NA	blue
Ankrd65	NA	turquoise
Fam151a	NA	turquoise
Mki67	NA	blue
Lig1	NA	blue
Krt4	NA	turquoise
Ttll9	NA	turquoise
Odf4	NA	turquoise
Gins2	NA	blue
Lypd2	NA	turquoise
Kif15	NA	blue
AA467197	NA	turquoise
Cdc7	NA	blue
Apol10b	NA	blue
Ivl	NA	turquoise
Hcrtr1	NA	turquoise
Ak4	NA	turquoise
Atad2	NA	blue
Iqsec3	NA	turquoise
Slc10a5	NA	turquoise
Klk1b27	NA	turquoise
Knstrn	NA	blue
C1qtnf3	NA	turquoise
Trim61	NA	turquoise
Gm6034	NA	turquoise
Methig1	NA	turquoise
B3galnt1	NA	turquoise
Ly6c2	NA	turquoise
Slc4a1	NA	turquoise
Clnk	NA	turquoise
Gins1	NA	blue
Slc22a26	NA	turquoise
Thbd	NA	turquoise
Ckap2	NA	blue
Prss27	NA	turquoise
Cdca7	NA	blue
Mcm4	NA	blue
Rad51	NA	blue
Bmper	NA	turquoise
Tubb2a	NA	turquoise
Tmprss11g	NA	turquoise
Wdr92	NA	turquoise
Pgf	NA	turquoise
Asf1b	NA	blue
Tnni2	NA	turquoise
Acox2	NA	turquoise
Gm27239	NA	turquoise
Btla	NA	turquoise
Dkk1	NA	blue
Rufy4	NA	blue
H2-DMb2	NA	turquoise
Il12b	NA	turquoise
Pcsk9	NA	blue
Cyp2c69	NA	turquoise
Ptprn2	NA	turquoise
Hao2	NA	turquoise
Pou2f3	NA	turquoise
Gm42031	NA	turquoise
Pdzd2	NA	turquoise
Proz	NA	turquoise
Colec11	NA	turquoise
Sgcz	NA	blue
Rnf224	NA	turquoise
Cebpd	NA	turquoise
Rp1	NA	turquoise
AF366264	NA	blue
Sprr2i	NA	turquoise
Wfikkn2	NA	turquoise
Nlgn3	NA	blue
Neto2	NA	blue
Rhov	NA	turquoise
Naaladl1	NA	turquoise
Timp4	NA	turquoise
Astn1	NA	turquoise
Potegl	NA	turquoise
Stap1	NA	turquoise
Kif19a	NA	turquoise
Akr1c14	NA	turquoise
Cdx4	NA	turquoise
Gm52799	NA	blue
Ccdc170	NA	turquoise
Slc17a2	NA	turquoise
Pde6a	NA	turquoise
Rnase6	NA	turquoise
Aldh1a2	NA	blue
Alas2	NA	turquoise
Ung	NA	blue
Myo1a	NA	turquoise
Stpg3	NA	turquoise
Cav3	NA	turquoise
Pbk	NA	blue
Trip13	NA	blue
Tedc1	NA	blue
Cd5	NA	turquoise
Kif4	NA	blue
Ces1h	NA	blue
Rd3	NA	turquoise
Cdt1	NA	blue
Mia	NA	turquoise
Foxj1	NA	turquoise
Ugt2b37	NA	turquoise
Rpa2	NA	blue
Tnc	NA	turquoise
Pimreg	NA	turquoise
Cplx3	NA	turquoise
Smox	NA	turquoise
Ksr2	NA	turquoise
Anxa8	NA	turquoise
Slco4c1	NA	turquoise
Top2a	NA	blue
Serpina10	NA	blue
Cck	NA	turquoise
Fut2	NA	turquoise
Rrh	NA	turquoise
Dusp15	NA	turquoise
Mms22l	NA	blue
Pcdh8	NA	blue
Npy	NA	turquoise
Mastl	NA	blue
Gm36210	NA	turquoise
Hbb-bs	NA	turquoise
Abcc3	NA	turquoise
Olfr1383	NA	turquoise
Amhr2	NA	blue
Scimp	NA	turquoise
Gm46866	NA	turquoise
Cyp2c23	NA	turquoise
Ncapg2	NA	blue
Tmem74b	NA	turquoise
Hapln1	NA	turquoise
Nptx1	NA	turquoise
Ryr2	NA	turquoise
Slc6a2	NA	turquoise
Tph1	NA	turquoise
Trp73	NA	turquoise
Tub	NA	turquoise
Zan	NA	turquoise
Prtg	NA	turquoise
Adamtsl3	NA	turquoise
Cacna2d4	NA	turquoise
Fezf2	NA	blue
Sorcs1	NA	turquoise
Dok6	NA	turquoise
Fer1l6	NA	blue
Col6a4	NA	turquoise
Brsk2	NA	turquoise
Glp2r	NA	turquoise
Gm11100	NA	turquoise
Upk3bl	NA	turquoise
Ankrd55	NA	turquoise
Mt2	NA	turquoise
Clec4d	NA	turquoise
Bco2	NA	turquoise
Actl9	NA	turquoise
Rubcnl	NA	turquoise
Hcar2	NA	turquoise
Oas1f	NA	turquoise
Fitm1	NA	turquoise
Ido2	NA	turquoise
Rdh16f2	NA	turquoise
Atp2c2	NA	turquoise
Gm52439	NA	turquoise
Ifit1bl1	NA	blue
Upk3a	NA	blue
Tonsl	NA	blue
Gm8094	NA	turquoise
Syna	NA	turquoise
Hspa1b	NA	turquoise
Gm47547	NA	turquoise
Adamtsl4	NA	turquoise
Edn1	NA	turquoise
Upk1b	NA	turquoise
Hpgds	NA	turquoise
Cpne9	NA	turquoise
Gpc5	NA	turquoise
Olfr1393	NA	turquoise
Gltpd2	NA	turquoise
Catip	NA	turquoise
Nptxr	NA	turquoise
LOC115488029	NA	turquoise
Igfbp1	NA	turquoise
Slc22a19	NA	turquoise
Penk	NA	turquoise
Gm52768	NA	turquoise
Ereg	NA	turquoise
Retnlg	NA	turquoise
Mettl7a2	NA	turquoise
Malrd1	NA	blue
Lif	NA	turquoise
Anpep	NA	turquoise
Slc16a4	NA	turquoise
Grm7	NA	blue
Hmgcs2	NA	turquoise
Myo18b	NA	turquoise
Slco2b1	NA	turquoise
Dio2	NA	turquoise
Sprr2a2	NA	turquoise
Prelp	NA	turquoise
Adamtsl5	NA	turquoise
Sptssb	NA	blue
Rbp4	NA	turquoise
Nccrp1	NA	turquoise
LOC115486439	NA	turquoise
Tex13b	NA	blue
Ska1	NA	blue
Slc28a1	NA	turquoise
Apoc3	NA	turquoise
Gm49894	NA	turquoise
Mcam	NA	turquoise
Slc26a9	NA	turquoise
Cytl1	NA	turquoise
Tspan1	NA	blue
Srd5a2	NA	turquoise
Mrap	NA	turquoise
1700093K21Rik	NA	turquoise
Doc2a	NA	turquoise
Cr2	NA	turquoise
Tmem130	NA	turquoise
Sphk1	NA	turquoise
Nefm	NA	turquoise
Elmod1	NA	turquoise
Hbb-bt	NA	turquoise
Dll3	NA	blue
Gm39701	NA	turquoise
Gm12500	NA	turquoise
Pxdc1	NA	turquoise
Adssl1	NA	blue
3110040M04Rik	NA	turquoise
Klk1b16	NA	turquoise
Plg	NA	turquoise
Ppbp	NA	turquoise
Agmat	NA	turquoise
Sync	NA	turquoise
Troap	NA	blue
1110032F04Rik	NA	turquoise
Arg1	NA	turquoise
Batf3	NA	turquoise
Aff2	NA	turquoise
Sh2b2	NA	turquoise
Gm5108	NA	blue
Spon1	NA	blue
Slc7a13	NA	turquoise
Fank1	NA	turquoise
Cyp2d12	NA	turquoise
Ramp1	NA	blue
Tk1	NA	blue
Gm5741	NA	turquoise
Slc3a1	NA	turquoise
Kcnip3	NA	turquoise
Hesx1	NA	turquoise
Olfr1443	NA	blue
Rnf180	NA	turquoise
Angptl7	NA	turquoise
Mettl7a3	NA	turquoise
Cabyr	NA	blue
Ncaph	NA	blue
Slc2a5	NA	turquoise
Serpina7	NA	turquoise
Anxa13	NA	turquoise
Bend6	NA	blue
Arl4c	NA	turquoise
Shroom1	NA	turquoise
Fcgr4	NA	blue
Omd	NA	turquoise
Serpinb5	NA	turquoise
Syt2	NA	turquoise
Anln	NA	blue
Slamf8	NA	turquoise
Nkd2	NA	turquoise
Nanos3	NA	turquoise
Cyp24a1	NA	blue
Lmnb1	NA	blue
Kcnj13	NA	turquoise
Gsta4	NA	turquoise
Zfpm2	NA	turquoise
Syt13	NA	turquoise
Fscn1	NA	turquoise
Itga2	NA	turquoise
Gm8104	NA	turquoise
Gm52433	NA	turquoise
Anxa1	NA	turquoise
Slco1a6	NA	turquoise
Hgd	NA	turquoise
Cers3	NA	turquoise
Zfp354b	NA	turquoise
Gpr85	NA	turquoise
Pter	NA	turquoise
Srxn1	NA	turquoise
Haao	NA	turquoise
Gng4	NA	turquoise
Lrrc9	NA	turquoise
Tmem100	NA	blue
Emp2	NA	turquoise
Arhgef39	NA	turquoise
Oxgr1	NA	blue
Pkmyt1	NA	blue
Slc22a13	NA	turquoise
C1s2	NA	turquoise
Celf3	NA	turquoise
Sox9	NA	turquoise
Pole	NA	blue
Tnfrsf23	NA	turquoise
Thrsp	NA	blue
Uros	NA	turquoise
Pclaf	NA	blue
Vwce	NA	turquoise
Apoc2	NA	turquoise
Gm39270	NA	turquoise
Cd74	NA	turquoise
Tmem154	NA	turquoise
Cxcl12	NA	turquoise
Lactb2	NA	turquoise
Ces1f	NA	turquoise
Abca9	NA	turquoise
Espl1	NA	blue
Gm21586	NA	turquoise
Steap4	NA	turquoise
Ccdc146	NA	turquoise
Kcnk4	NA	turquoise
6430550D23Rik	NA	turquoise
Catspere2	NA	turquoise
Hrg	NA	turquoise
Hhipl1	NA	turquoise
Mgl2	NA	turquoise
Ly6i	NA	turquoise
Hcst	NA	turquoise
Pacsin1	NA	turquoise
Gm4131	NA	turquoise
Zap70	NA	turquoise
Pcdhb21	NA	turquoise
Pdia2	NA	turquoise
Pde6h	NA	turquoise
Rad54b	NA	blue
Chil3	NA	turquoise
Btg2	NA	turquoise
Apela	NA	turquoise
Cep55	NA	blue
Cfap126	NA	turquoise
Fam124a	NA	turquoise
Psme2b	NA	turquoise
Ppm1e	NA	turquoise
Pfn3	NA	turquoise
Mis18bp1	NA	blue
Wdhd1	NA	blue
Scd3	NA	turquoise
Cenpf	NA	blue
Slc22a30	NA	turquoise
Egfl6	NA	turquoise
Ppp1r3c	NA	turquoise
Slc17a4	NA	turquoise
Dpep2	NA	turquoise
Nell2	NA	turquoise
Ghrhr	NA	turquoise
Cpt1b	NA	blue
Kcnc1	NA	turquoise
Nipal1	NA	turquoise
Npc1l1	NA	turquoise
Mybl2	NA	blue
Hsd3b3	NA	turquoise
Akr1d1	NA	turquoise
Gm40447	NA	turquoise
Foxn1	NA	turquoise
Sprr2f	NA	turquoise
Hykk	NA	turquoise
Tenm2	NA	turquoise
Wdr78	NA	turquoise
Pabpc1l	NA	turquoise
Fcrls	NA	blue
Cckar	NA	turquoise
Aqp1	NA	turquoise
Ctxn1	NA	turquoise
Arg2	NA	turquoise
Mamstr	NA	turquoise
Fads2	NA	turquoise
Grin2c	NA	turquoise
H2-Eb2	NA	turquoise
Cavin4	NA	turquoise
Spef1l	NA	turquoise
Fga	NA	turquoise
Il17c	NA	turquoise
Ugt1a1	NA	turquoise
Slc22a7	NA	turquoise
Rad51b	NA	blue
Ms4a4b	NA	turquoise
Tmprss7	NA	blue
Cxcr6	NA	turquoise
Bmp3	NA	turquoise
Muc1	NA	turquoise
Aknad1	NA	turquoise
Tuba1a	NA	turquoise
Gdnf	NA	turquoise
Pak3	NA	turquoise
Fndc11	NA	turquoise
Marchf4	NA	blue
LOC115487778	NA	blue
Tmem254c	NA	turquoise
Slc6a7	NA	turquoise
Grin1os	NA	turquoise
H2-Ob	NA	turquoise
Ankle1	NA	blue
A1cf	NA	turquoise
Prss50	NA	turquoise
Tlr9	NA	turquoise
Pkp1	NA	turquoise
Cyp51	NA	turquoise
Sult1a1	NA	blue
Vstm2b	NA	turquoise
Aldh3b2	NA	turquoise
Prc1	NA	blue
Ugt1a9	NA	turquoise
Polq	NA	blue
Cdkn1a	NA	turquoise
Tpx2	NA	blue
Gm51753	NA	turquoise
Gm20172	NA	turquoise
Cd4	NA	turquoise
Fer1l4	NA	turquoise
Kif2c	NA	blue
Fam71e1	NA	blue
Hba-a2	NA	turquoise
Mcm5	NA	blue
Gcm1	NA	turquoise
Stxbp5l	NA	turquoise
BC051019	NA	turquoise
Cyp2d9	NA	turquoise
B3gat2	NA	turquoise
Ccne2	NA	blue
Ifi208	NA	blue
Hsd3b2	NA	turquoise
Aldoc	NA	turquoise
Tcea3	NA	turquoise
Chaf1a	NA	blue
Spata20	NA	turquoise
Nr4a3	NA	turquoise
Ckap2l	NA	blue
Smoc2	NA	turquoise
Rdh19	NA	turquoise
Foxm1	NA	blue
Apba2	NA	turquoise
Pnliprp1	NA	turquoise
Vmn2r57	NA	turquoise
Cntn1	NA	turquoise
Aloxe3	NA	turquoise
Xirp1	NA	turquoise
Gm1123	NA	turquoise
Adam21	NA	turquoise
Mcm2	NA	blue
Slc25a18	NA	turquoise
Dusp10	NA	turquoise
Gp1bb	NA	turquoise
Dusp26	NA	blue
Car9	NA	turquoise
Ggt7	NA	turquoise
Sun3	NA	turquoise
C1rl	NA	turquoise
Nrg2	NA	blue
Tram1l1	NA	turquoise
Gm11992	NA	turquoise
Gpihbp1	NA	turquoise
Vtn	NA	blue
Ager	NA	turquoise
Adgrg2	NA	turquoise
Snx31	NA	turquoise
Hp	NA	turquoise
Nfe2	NA	blue
Rbm46	NA	turquoise
Il18rap	NA	turquoise
Wdr17	NA	turquoise
Scube1	NA	turquoise
Ddias	NA	blue
Olfm3	NA	turquoise
Ace2	NA	turquoise
Perm1	NA	turquoise
Clec11a	NA	turquoise
Fancb	NA	blue
Pabpn1l	NA	turquoise
Tssk6	NA	turquoise
Gm46933	NA	blue
Emp1	NA	turquoise
Fam83a	NA	turquoise
Irs3	NA	turquoise
Serpinb9b	NA	turquoise
Kmo	NA	turquoise
Slc5a5	NA	blue
Vwa7	NA	turquoise
Vgll3	NA	turquoise
Mfsd4a	NA	blue
Cdca8	NA	blue
Spdl1	NA	blue
Lmod3	NA	turquoise
Dzank1	NA	turquoise
Olfm2	NA	blue
Ffar3	NA	turquoise
Ffar4	NA	turquoise
Procr	NA	turquoise
Bnipl	NA	turquoise
Maats1	NA	turquoise
Pla2g3	NA	blue
Mansc4	NA	turquoise
Nlrp1b	NA	turquoise
Gm35060	NA	turquoise
Nat1	NA	turquoise
Klf4	NA	turquoise
Fgr	NA	turquoise
Tacstd2	NA	turquoise
Fbxo40	NA	turquoise
Eda2r	NA	turquoise
Gpr21	NA	turquoise
Clcnka	NA	blue
Gm34298	NA	turquoise
D130043K22Rik	NA	turquoise
Fam111a	NA	blue
Esrrb	NA	blue
Cyp4a10	NA	turquoise
Ntrk1	NA	blue
Pigz	NA	turquoise
Clrn1	NA	blue
Tmc5	NA	turquoise
Sgo1	NA	blue
Rims3	NA	turquoise
Wnt2	NA	turquoise
Cadm2	NA	turquoise
Lrit3	NA	turquoise
Il17f	NA	turquoise
Nxpe5	NA	turquoise
Baalc	NA	turquoise
Tenm4	NA	turquoise
Gas2l3	NA	blue
Hcar1	NA	turquoise
Hilpda	NA	turquoise
Gm46608	NA	turquoise
Apcs	NA	turquoise
1700001L19Rik	NA	turquoise
Zmynd10	NA	turquoise
Vsig8	NA	turquoise
Klk1	NA	blue
Slc5a8	NA	turquoise
Klf6	NA	turquoise
Mroh2a	NA	turquoise
Sprr2a3	NA	turquoise
4930579F01Rik	NA	turquoise
Kbtbd6	NA	blue
Depp1	NA	blue
LOC105244150	NA	turquoise
Cd300ld	NA	blue
Gm12185	NA	turquoise
Tarm1	NA	turquoise
Gm40369	NA	blue
Angpt4	NA	turquoise
Ccdc169	NA	turquoise
Tmem253	NA	turquoise
Nup62cl	NA	turquoise
Aqp4	NA	turquoise
Lrrc4	NA	turquoise
Ciita	NA	turquoise
Cd36	NA	turquoise
S100a14	NA	turquoise
Tgm7	NA	turquoise
Gimap3	NA	turquoise
Rtl4	NA	turquoise
Phospho1	NA	turquoise
Slc22a2	NA	turquoise
Lrrc26	NA	turquoise
Scn7a	NA	turquoise
Traip	NA	blue
Mt3	NA	turquoise
Art4	NA	turquoise
Cidec	NA	turquoise
Dusp8	NA	turquoise
Dcdc2c	NA	turquoise
Pilrb1	NA	turquoise
Larp6	NA	turquoise
Tff1	NA	turquoise
Kcnn4	NA	turquoise
Gpr135	NA	turquoise
Btnl9	NA	turquoise
Gzma	NA	turquoise
Morn2	NA	turquoise
2610318N02Rik	NA	turquoise
Syt8	NA	turquoise
Fam177a	NA	turquoise
Cxcl5	NA	turquoise
Mgam	NA	turquoise
Cdc45	NA	blue
Fabp7	NA	turquoise
Il20rb	NA	turquoise
Ropn1l	NA	turquoise
Piwil2	NA	turquoise
Xlr3b	NA	turquoise
Racgap1	NA	blue
Aadat	NA	turquoise
Adamts15	NA	turquoise
Atf3	NA	turquoise
Zfp981	NA	blue
Gprin1	NA	turquoise
Cbr3	NA	turquoise
Slc25a21	NA	turquoise
Lrrc32	NA	turquoise
Tcf23	NA	turquoise
Calb1	NA	turquoise
Ugt8a	NA	turquoise
Ace3	NA	turquoise
Shd	NA	turquoise
Hsd3b5	NA	turquoise
Gm13194	NA	turquoise
Hif3a	NA	turquoise
Cd160	NA	turquoise
Klhl38	NA	turquoise
Fam25c	NA	turquoise
Acss3	NA	turquoise
Nlrp12	NA	turquoise
Scd1	NA	turquoise
Adam19	NA	turquoise
Lrriq4	NA	turquoise
Cend1	NA	turquoise
Dcst1	NA	turquoise
Kif11	NA	blue
Sbk3	NA	blue
Traf3ip3	NA	turquoise
Trim34b	NA	turquoise
Depdc1a	NA	blue
Slc5a11	NA	turquoise
Fgg	NA	turquoise
Tlr6	NA	turquoise
Hs3st4	NA	turquoise
Fosl2	NA	turquoise
Agxt2	NA	turquoise
Gm52432	NA	turquoise
Bub1b	NA	blue
Fn3k	NA	turquoise
Sema3f	NA	turquoise
Cited1	NA	turquoise
Matn2	NA	turquoise
Camk4	NA	turquoise
Gpr176	NA	turquoise
Gm52481	NA	blue
Hsh2d	NA	turquoise
Fgd2	NA	turquoise
Adgra1	NA	turquoise
Gm3629	NA	turquoise
Tubb2b	NA	turquoise
Pdzk1	NA	turquoise
Caps2	NA	turquoise
C1ql4	NA	turquoise
Ephx3	NA	turquoise
Hmga1	NA	turquoise
Pbld1	NA	turquoise
Nlrp6	NA	turquoise
Fmo1	NA	turquoise
Hsd17b14	NA	turquoise
Gpc4	NA	turquoise
Lpo	NA	turquoise
Gamt	NA	turquoise
Slc34a3	NA	turquoise
Ccdc89	NA	blue
Samd5	NA	turquoise
Foxa1	NA	turquoise
St6galnac5	NA	turquoise
Henmt1	NA	turquoise
Gad2	NA	turquoise
Cd7	NA	turquoise
Coch	NA	turquoise
Gm36457	NA	turquoise
Kcnmb3	NA	blue
Rhou	NA	turquoise
Aspg	NA	turquoise
Garnl3	NA	turquoise
Slc26a8	NA	turquoise
Slc46a3	NA	turquoise
Gnat2	NA	blue
Slc35f1	NA	turquoise
Mmp3	NA	turquoise
Pcna	NA	blue
G6pc	NA	turquoise
Gadl1	NA	turquoise
Dnah9	NA	turquoise
Fez1	NA	turquoise
Irx1	NA	blue
Gsdma	NA	turquoise
Gm8126	NA	turquoise
Itih5	NA	turquoise
Htra3	NA	turquoise
Mpv17l	NA	turquoise
Sh2d5	NA	turquoise
Epb42	NA	blue
Tulp2	NA	turquoise
LOC102641031	NA	turquoise
Plin4	NA	turquoise
Dcn	NA	turquoise
Fcor	NA	blue
Plk4	NA	blue
Plet1	NA	turquoise
Phkg1	NA	turquoise
Piwil4	NA	blue
Krtap28-13	NA	turquoise
Peg12	NA	turquoise
Cd244a	NA	turquoise
Atp12a	NA	blue
Dlk1	NA	blue
Trim43a	NA	turquoise
Ecrg4	NA	turquoise
Chrdl1	NA	turquoise
Dlk2	NA	turquoise
Gsto2	NA	turquoise
Keg1	NA	turquoise
Gm4952	NA	turquoise
Slc22a3	NA	turquoise
Igsf23	NA	turquoise
Gbp5	NA	turquoise
Crx	NA	turquoise
Igf1	NA	turquoise
Dpep1	NA	turquoise
Hr	NA	turquoise
Efcc1	NA	turquoise
Cd86	NA	turquoise
Ankrd34b	NA	turquoise
Tuba1c	NA	turquoise
Tcf19	NA	blue
Cenpm	NA	blue
Nxnl2	NA	turquoise
Serping1	NA	turquoise
Mtfr2	NA	blue
Matn4	NA	turquoise
Lax1	NA	turquoise
Rph3a	NA	turquoise
Lingo1	NA	blue
Gdf6	NA	turquoise
Fam71b	NA	turquoise
Cox6a2	NA	blue
Derl3	NA	turquoise
Ltb4r1	NA	turquoise
Ttll13	NA	blue
H2-Q7	NA	turquoise
Spn	NA	turquoise
Zwilch	NA	blue
Ampd3	NA	turquoise
Gm51464	NA	turquoise
Trim15	NA	blue
Zcchc18	NA	blue
Gm36028	NA	turquoise
Il1f5	NA	turquoise
Ogn	NA	turquoise
Tbx15	NA	blue
Lamc3	NA	blue
Atp7b	NA	turquoise
Spa17	NA	turquoise
Rasgef1a	NA	blue
Fgf17	NA	turquoise
Olfr1033	NA	turquoise
Tmprss9	NA	turquoise
Svop	NA	turquoise
Sult1c2	NA	turquoise
Palb2	NA	blue
Cybb	NA	turquoise
Muc4	NA	turquoise
4930512M02Rik	NA	turquoise
G6pc2	NA	turquoise
Lrch2	NA	turquoise
Pxmp2	NA	turquoise
Ly6a2	NA	turquoise
1700092M07Rik	NA	blue
Lekr1	NA	turquoise
2410002F23Rik	NA	turquoise
Miox	NA	turquoise
Sh2d4b	NA	turquoise
Vash2	NA	turquoise
Tox3	NA	blue
C6	NA	blue
Nbl1	NA	turquoise
Trim63	NA	turquoise
Saa3	NA	turquoise
Ak7	NA	turquoise
Cdo1	NA	blue
Zfp972	NA	turquoise
Inhbb	NA	turquoise
Gm46156	NA	turquoise
Sftpd	NA	blue
Adamts12	NA	turquoise
Lsamp	NA	turquoise
Diaph3	NA	blue
Gchfr	NA	turquoise
Chrm4	NA	turquoise
Slc25a2	NA	turquoise
Serpinb1a	NA	turquoise
Acr	NA	blue
Kl	NA	turquoise
Cyp2a4	NA	turquoise
Thnsl2	NA	turquoise
Gm19410	NA	blue
Adgrl3	NA	turquoise
Tnn	NA	turquoise
Nim1k	NA	turquoise
Itih2	NA	turquoise
Tpm2	NA	turquoise
Rslcan18	NA	turquoise
Snph	NA	turquoise
Acsl6	NA	turquoise
Cnksr2	NA	blue
Dnah2	NA	turquoise
H2-Q1	NA	turquoise
Ifitm1	NA	turquoise
Kif14	NA	blue
Acta2	NA	turquoise
Rasl10b	NA	turquoise
Cfap53	NA	turquoise
Slc25a25	NA	turquoise
Tgfb3	NA	turquoise
Gcgr	NA	blue
Best1	NA	turquoise
Tinagl1	NA	turquoise
Nrip3	NA	turquoise
Pold1	NA	blue
Pex5l	NA	turquoise
Agt	NA	turquoise
Ly6m	NA	turquoise
Stil	NA	blue
Bcl3	NA	blue
Napsa	NA	turquoise
Atp4a	NA	turquoise
Stab2	NA	turquoise
Tmem191c	NA	turquoise
Cebpb	NA	turquoise
Tsc22d1	NA	turquoise
Prlr	NA	turquoise
St8sia2	NA	turquoise
Cdh19	NA	blue
Apol7e	NA	turquoise
Cckbr	NA	blue
Cenpu	NA	blue
Mettl21e	NA	turquoise
Zfp101	NA	turquoise
Fanci	NA	blue
Prrg4	NA	turquoise
Tnfrsf13c	NA	blue
Lgr6	NA	turquoise
Gm40514	NA	turquoise
Cntd1	NA	blue
Arid5a	NA	turquoise
Saa1	NA	turquoise
Myb	NA	turquoise
Map3k7cl	NA	turquoise
Orc6	NA	blue
Mgat3	NA	turquoise
Cavin3	NA	turquoise
Mtarc1	NA	turquoise
Pkd2l2	NA	turquoise
Ugt2a1	NA	turquoise
Ube2t	NA	blue
Hlf	NA	turquoise
Slc16a7	NA	blue
Asxl3	NA	turquoise
Cd1d1	NA	turquoise
Trp53rkb	NA	blue
Cd109	NA	turquoise
Rapgefl1	NA	turquoise
Sned1	NA	turquoise
Acsm3	NA	turquoise
Cyp7b1	NA	turquoise
Ahnak2	NA	turquoise
Il2rb	NA	turquoise
Mfrp	NA	turquoise
Art2b	NA	blue
Mmp16	NA	turquoise
A830018L16Rik	NA	turquoise
Sim2	NA	blue
Klf1	NA	turquoise
Gm39147	NA	blue
Slc6a19os	NA	turquoise
Incenp	NA	blue
Snx29	NA	turquoise
Ankrd13c	NA	turquoise
Mfsd2a	NA	turquoise
Ccr5	NA	turquoise
Aoah	NA	turquoise
Tgm1	NA	blue
Fcamr	NA	turquoise
Cdr2l	NA	turquoise
Pilra	NA	turquoise
Aldh1a7	NA	turquoise
Pcsk6	NA	blue
Gm46977	NA	turquoise
Kctd16	NA	turquoise
Pcdhb13	NA	turquoise
Ntm	NA	turquoise
St3gal1	NA	turquoise
Cndp1	NA	turquoise
Trim59	NA	blue
Ttc36	NA	turquoise
Sctr	NA	turquoise
H2-Ab1	NA	turquoise
Gm46840	NA	turquoise
Arsi	NA	turquoise
Zbtb8b	NA	turquoise
Elavl3	NA	turquoise
Gm39972	NA	turquoise
Prkcq	NA	turquoise
Synpo	NA	turquoise
Brsk1	NA	turquoise
Nnat	NA	turquoise
Hacl1	NA	turquoise
Adamtsl2	NA	turquoise
Lrrk2	NA	turquoise
Kif1a	NA	turquoise
Galnt17	NA	turquoise
Tsx	NA	turquoise
Lyplal1	NA	turquoise
Rfc4	NA	blue
Ncapd2	NA	blue
Sox11	NA	turquoise
Clec3b	NA	turquoise
Mxd3	NA	blue
Aspa	NA	turquoise
Ucp2	NA	turquoise
Cyp17a1	NA	blue
Fen1	NA	blue
Nasp	NA	blue
Tmem26	NA	turquoise
Guca2a	NA	turquoise
Gabrd	NA	turquoise
Tert	NA	turquoise
Pcdhb15	NA	turquoise
Nrn1l	NA	blue
Syn1	NA	turquoise
Tmem178b	NA	turquoise
H2-Oa	NA	blue
Atp6v1c2	NA	blue
Arc	NA	turquoise
Pdlim1	NA	turquoise
Kif22	NA	blue
Vstm2a	NA	turquoise
Angpt2	NA	turquoise
Rpl3l	NA	turquoise
Fcer2a	NA	turquoise
Ccnb1	NA	blue
Cd14	NA	turquoise
Drc3	NA	turquoise
Csnk1e	NA	turquoise
Dock3	NA	turquoise
Mdga1	NA	turquoise
Col23a1	NA	turquoise
Rdh16	NA	turquoise
Srpk3	NA	turquoise
E2f1	NA	blue
Klk1b11	NA	turquoise
Slc12a1	NA	blue
Arhgdig	NA	turquoise
Mboat4	NA	blue
Faxc	NA	turquoise
Phgdh	NA	blue
Spsb1	NA	turquoise
Smim40	NA	turquoise
Serpina1f	NA	turquoise
Hsbp1l1	NA	turquoise
Cip2a	NA	blue
Edn3	NA	turquoise
Plb1	NA	turquoise
Lilr4b	NA	turquoise
Gm27011	NA	turquoise
Ly6g2	NA	turquoise
Kcna2	NA	blue
Cd8a	NA	turquoise
Cldn34c2	NA	turquoise
Slc25a24	NA	turquoise
Cd3d	NA	turquoise
Aadac	NA	turquoise
Cryaa	NA	turquoise
Hspa1a	NA	turquoise
Gprc5a	NA	turquoise
Vim	NA	turquoise
Gm43305	NA	turquoise
Upb1	NA	turquoise
Tmem156	NA	turquoise
Cideb	NA	turquoise
Nt5dc3	NA	turquoise
Fgb	NA	turquoise
Daam2	NA	blue
Lrat	NA	turquoise
Gm42368	NA	turquoise
Pnpla3	NA	turquoise
Tagln	NA	turquoise
Sbk2	NA	turquoise
Ppp1r18	NA	turquoise
Tmem40	NA	turquoise
Necab1	NA	turquoise
Slc15a2	NA	turquoise
Abhd18	NA	turquoise
Runx1t1	NA	turquoise
Fam83d	NA	turquoise
Foxr1	NA	turquoise
Avpr2	NA	turquoise
Gm36722	NA	turquoise
H60c	NA	turquoise
Prss57	NA	blue
Slc22a12	NA	turquoise
Gm7628	NA	turquoise
Ndn	NA	blue
Gm40847	NA	turquoise
Fam184a	NA	turquoise
Parpbp	NA	blue
Slc16a14	NA	turquoise
Tacc3	NA	blue
Prr16	NA	turquoise
Pglyrp1	NA	turquoise
Gm46913	NA	turquoise
Fkbp1b	NA	turquoise
Nrap	NA	turquoise
Topbp1	NA	blue
Zfp575	NA	turquoise
Tmsb4x	NA	turquoise
Fam166b	NA	turquoise
Tmem88b	NA	turquoise
Sprr2b	NA	turquoise
Trim72	NA	turquoise
Shisal1	NA	blue
Atg9b	NA	turquoise
Fam229b	NA	turquoise
Klc3	NA	turquoise
Slc34a2	NA	blue
Hes7	NA	turquoise
Pygo1	NA	blue
Nradd	NA	turquoise
Hopx	NA	blue
Gm52730	NA	turquoise
Kctd8	NA	turquoise
2010003K11Rik	NA	turquoise
Rprm	NA	turquoise
Mlip	NA	turquoise
Vmn2r1	NA	turquoise
Mmp7	NA	turquoise
Dipk1c	NA	turquoise
Stac2	NA	turquoise
Prss53	NA	turquoise
Smim24	NA	turquoise
Sprr2a1	NA	turquoise
Slc16a9	NA	turquoise
Reps2	NA	turquoise
Synpo2l	NA	turquoise
Plppr1	NA	turquoise
Clec1b	NA	blue
Havcr1	NA	turquoise
D430041D05Rik	NA	turquoise
Baat	NA	turquoise
Ankdd1b	NA	turquoise
Lrrc31	NA	turquoise
Tnip3	NA	blue
Espnl	NA	turquoise
Gm52632	NA	turquoise
Ms4a6b	NA	blue
Syngr4	NA	turquoise
Lrpap1	NA	turquoise
2610528J11Rik	NA	turquoise
Cpb2	NA	blue
Clstn2	NA	turquoise
Sult4a1	NA	blue
Cd247	NA	turquoise
Slc8a2	NA	turquoise
Kcnn3	NA	blue
Gm1604b	NA	turquoise
Sord	NA	turquoise
D3Ertd751e	NA	turquoise
Slc34a1	NA	turquoise
Il11	NA	turquoise
Gpr155	NA	turquoise
Gm52787	NA	turquoise
Nr0b2	NA	blue
Cks1b	NA	blue
Cpn1	NA	blue
Lhx2	NA	blue
Ttll7	NA	turquoise
Styxl1	NA	turquoise
Sytl3	NA	turquoise
Samd4	NA	turquoise
Cldn3	NA	turquoise
Entpd3	NA	turquoise
Cd79b	NA	turquoise
Pilrb2	NA	blue
BC049762	NA	turquoise
Lefty1	NA	blue
Nrp	NA	turquoise
Iqcd	NA	blue
Slc6a20a	NA	turquoise
Spef2	NA	turquoise
Fam13c	NA	turquoise
Nes	NA	turquoise
Crybg2	NA	turquoise
Umod	NA	turquoise
1700029I15Rik	NA	turquoise
Grin3a	NA	turquoise
Pnma5	NA	blue
Bphl	NA	turquoise
Scx	NA	turquoise
Tlr4	NA	turquoise
Igsf5	NA	turquoise
Tlr8	NA	turquoise
H2bc6	NA	turquoise
Tipin	NA	blue
Slc2a13	NA	turquoise
Aqp11	NA	turquoise
Hs3st3a1	NA	blue
Gm20684	NA	blue
Kirrel2	NA	turquoise
R3hdml	NA	turquoise
Dnase1	NA	turquoise
Siglecg	NA	turquoise
Erich3	NA	turquoise
Trpc4	NA	turquoise
Slc45a2	NA	turquoise
Mpz	NA	turquoise
Abcc9	NA	turquoise
Inhba	NA	turquoise
Spred3	NA	turquoise
Slc39a5	NA	turquoise
Axin2	NA	turquoise
Atp2a3	NA	blue
Gbx1	NA	turquoise
Insrr	NA	turquoise
Lyrm1	NA	turquoise
Gk	NA	turquoise
Rab15	NA	turquoise
Homer2	NA	turquoise
Map3k15	NA	turquoise
Cenpw	NA	turquoise
Hsd11b1	NA	turquoise
H2-Eb1	NA	turquoise
Ly86	NA	turquoise
B3gnt3	NA	turquoise
Suv39h2	NA	blue
Prr7	NA	turquoise
Ano5	NA	turquoise
Adam8	NA	turquoise
Smpd5	NA	turquoise
Tssk1	NA	turquoise
LOC547349	NA	blue
Ptpru	NA	blue
Chil4	NA	turquoise
Gm10499	NA	turquoise
Trib3	NA	turquoise
Macrod2	NA	turquoise
Zmynd12	NA	turquoise
Mss51	NA	turquoise
Elapor1	NA	turquoise
Igfals	NA	turquoise
Nova1	NA	turquoise
Neu2	NA	turquoise
Tnnc1	NA	turquoise
Grap2	NA	turquoise
Tspyl5	NA	turquoise
Xylt1	NA	turquoise
Gm51663	NA	turquoise
Aif1	NA	turquoise
Fxyd5	NA	turquoise
Dok7	NA	blue
B3gnt4	NA	turquoise
Tril	NA	turquoise
Nefh	NA	blue
Cts8	NA	turquoise
Aifm3	NA	turquoise
Meis3	NA	turquoise
Plbd1	NA	turquoise
Gm51877	NA	turquoise
Dglucy	NA	turquoise
Tmem95	NA	turquoise
2610528A11Rik	NA	turquoise
Gabra4	NA	turquoise
Pfn4	NA	turquoise
Hps5	NA	turquoise
Hba-a1	NA	turquoise
Mal2	NA	turquoise
Tnnt2	NA	turquoise
Zc3h6	NA	blue
Jund	NA	turquoise
Col12a1	NA	turquoise
Pgap6	NA	turquoise
Zfp985	NA	turquoise
Pvr	NA	turquoise
Wdr62	NA	blue
Ptgs2	NA	turquoise
Atad5	NA	blue
Cnn1	NA	turquoise
P2rx3	NA	turquoise
Tmprss4	NA	turquoise
Adora2a	NA	blue
Crispld1	NA	turquoise
Ecm2	NA	turquoise
Cxcl1	NA	turquoise
Fndc9	NA	turquoise
Slc2a7	NA	turquoise
Greb1	NA	turquoise
Btg3	NA	turquoise
Trim16	NA	turquoise
Sypl2	NA	turquoise
Ercc1	NA	turquoise
Mep1a	NA	turquoise
Chadl	NA	turquoise
Cfh	NA	turquoise
Hrc	NA	turquoise
Cldn10	NA	turquoise
Atp6v0a1	NA	turquoise
Cst6	NA	turquoise
Retsat	NA	turquoise
Isg20	NA	turquoise
Ankib1	NA	turquoise
Cd9	NA	turquoise
Ncmap	NA	turquoise
Dnmt1	NA	blue
Gm10479	NA	turquoise
Eddm3b	NA	turquoise
Ifi27l2b	NA	turquoise
Lum	NA	turquoise
Gch1	NA	turquoise
Tln2	NA	turquoise
Mroh7	NA	turquoise
Gm9257	NA	turquoise
Gm42372	NA	turquoise
Rho	NA	turquoise
Tmem255a	NA	turquoise
Frmpd3	NA	turquoise
Trim30c	NA	blue
Gm3435	NA	turquoise
Klhdc9	NA	turquoise
Sapcd2	NA	blue
Ahnak	NA	turquoise
Optc	NA	turquoise
Gm46894	NA	turquoise
Agbl4	NA	blue
Adrb2	NA	turquoise
Clec9a	NA	turquoise
Dusp13	NA	turquoise
Ccr10	NA	turquoise
Gm4791	NA	turquoise
Ccdc9b	NA	turquoise
Mns1	NA	blue
Cit	NA	blue
Gm44504	NA	blue
Cenpk	NA	blue
Tdrd12	NA	turquoise
Capn3	NA	turquoise
Efhd2	NA	turquoise
Lmbrd2	NA	turquoise
Gpx6	NA	turquoise
Lrrc66	NA	turquoise
Cyp1a1	NA	turquoise
Cdc20	NA	blue
BC055324	NA	blue
Abcc6	NA	turquoise
Rrm1	NA	blue
Gpr34	NA	turquoise
Tmem25	NA	turquoise
Prf1	NA	turquoise
Slc1a1	NA	turquoise
Zfp957	NA	turquoise
Pdxp	NA	blue
Spata48	NA	turquoise
Slc5a9	NA	turquoise
Il5ra	NA	turquoise
Bche	NA	turquoise
Fam169b	NA	turquoise
B3gnt6	NA	turquoise
Frmd7	NA	blue
Zfp385c	NA	turquoise
Gtse1	NA	blue
Tmem240	NA	turquoise
Dck	NA	blue
Cpeb3	NA	turquoise
Tedc2	NA	blue
Lyve1	NA	turquoise
Stra6	NA	turquoise
Gm40190	NA	turquoise
Cldn7	NA	turquoise
Terb1	NA	turquoise
Ap3b2	NA	turquoise
Khdc3	NA	blue
Sectm1a	NA	turquoise
Havcr2	NA	turquoise
Itpr3	NA	turquoise
4930415O20Rik	NA	turquoise
Gm5817	NA	turquoise
Hpse	NA	turquoise
Tspan13	NA	turquoise
Egr3	NA	turquoise
Plxdc1	NA	blue
1700029F12Rik	NA	turquoise
Inpp5j	NA	blue
Khk	NA	turquoise
Porcn	NA	blue
Trpv3	NA	turquoise
Ypel4	NA	turquoise
Fam177a2	NA	turquoise
Zglp1	NA	turquoise
Tlr5	NA	turquoise
Bhlha15	NA	turquoise
Ccdc189	NA	turquoise
Ttpa	NA	turquoise
A930018O16Rik	NA	turquoise
Arfgef3	NA	turquoise
Olfm4	NA	turquoise
Sprr1a	NA	turquoise
Tube1	NA	blue
Drd1	NA	turquoise
Spata22	NA	turquoise
Amacr	NA	turquoise
Ptger1	NA	turquoise
Areg	NA	turquoise
Pcdhga10	NA	turquoise
Gpc3	NA	blue
Sfn	NA	turquoise
Rab11fip3	NA	turquoise
Klrb1f	NA	turquoise
H2ac24	NA	blue
Ms4a6d	NA	turquoise
Kcnj14	NA	turquoise
Gm42355	NA	turquoise
Gstp2	NA	turquoise
Fhad1	NA	blue
Pole2	NA	blue
Elfn1	NA	turquoise
Ajm1	NA	turquoise
Srsf12	NA	turquoise
Insig1	NA	turquoise
Chrdl2	NA	turquoise
Mtbp	NA	blue
Il18r1	NA	turquoise
Aspdh	NA	turquoise
Efhd1	NA	blue
4930579G24Rik	NA	blue
Slc7a11	NA	turquoise
Adgrg3	NA	turquoise
Ift122	NA	turquoise
Rplp1	NA	blue
Cyp2j11	NA	turquoise
Zkscan16	NA	turquoise
Zfp831	NA	turquoise
1110002E22Rik	NA	blue
Celsr3	NA	turquoise
LOC108168936	NA	turquoise
Adgrv1	NA	turquoise
Slc8a3	NA	turquoise
Col19a1	NA	blue
Plxnb3	NA	turquoise
Il7r	NA	turquoise
Kcna6	NA	turquoise
Mc5r	NA	blue
Nrxn1	NA	turquoise
Oprm1	NA	blue
Ptprz1	NA	turquoise
Scn8a	NA	blue
Foxp3	NA	turquoise
Aox2	NA	turquoise
Tshb	NA	turquoise
Elapor2	NA	blue
Vwa3a	NA	blue
Rimbp3	NA	blue
Disp3	NA	turquoise
Gucy2f	NA	turquoise
Adcy10	NA	turquoise
Rnf17	NA	turquoise
Pkd2l1	NA	turquoise
Hapln4	NA	blue
Krt78	NA	blue
Rtl1	NA	turquoise
Cfap54	NA	turquoise
Ccdc180	NA	turquoise
Dnah3	NA	turquoise
Tigd4	NA	turquoise
Dnah10	NA	turquoise
Il1rapl2	NA	blue
Ptchd4	NA	blue
Hrnr	NA	turquoise
4932414N04Rik	NA	turquoise
Gm9936	NA	turquoise
Zfhx4	NA	turquoise
Tmprss5	NA	blue
Dach2	NA	turquoise
Csmd1	NA	turquoise
Prss12	NA	turquoise
Fgf7	NA	turquoise
H2-DMa	NA	turquoise
Grhl3	NA	turquoise
Scml2	NA	blue
Nrcam	NA	turquoise
Sfxn2	NA	turquoise
Ms4a4c	NA	turquoise
Gjd3	NA	turquoise
Krt23	NA	turquoise
Cyp4a12b	NA	blue
Casq2	NA	blue
Il31ra	NA	turquoise
Ankrd1	NA	turquoise
Asb2	NA	turquoise
Sorcs3	NA	turquoise
Glt8d2	NA	turquoise
Apold1	NA	turquoise
Tex38	NA	turquoise
Spag4	NA	turquoise
Eya4	NA	turquoise
Unc13d	NA	turquoise
Scara3	NA	turquoise
Ccdc92b	NA	blue
Syn3	NA	turquoise
Rs1	NA	turquoise
Egf	NA	turquoise
Niban1	NA	turquoise
Ambp	NA	turquoise
A930033H14Rik	NA	turquoise
Zfp433	NA	turquoise
1700019D03Rik	NA	turquoise
2200002J24Rik	NA	turquoise
Cyp2d26	NA	turquoise
Rfc3	NA	blue
Adtrp	NA	turquoise
Dpt	NA	turquoise
Rasgrp1	NA	turquoise
Izumo4	NA	turquoise
Scn4b	NA	blue
Ramp2	NA	turquoise
Myadm	NA	turquoise
Gabra3	NA	turquoise
Lrrc20	NA	turquoise
Slc23a1	NA	turquoise
Ly6d	NA	turquoise
Sowahd	NA	turquoise
Dusp3	NA	turquoise
Ccdc151	NA	turquoise
Apoa4	NA	turquoise
Plk1	NA	blue
Stac	NA	turquoise
Scnn1a	NA	blue
Mindy4	NA	turquoise
Marcksl1	NA	turquoise
Dppa5a	NA	blue
Slc13a2	NA	turquoise
Emilin2	NA	turquoise
Dnah7c	NA	turquoise
Gm5415	NA	turquoise
Gpr62	NA	blue
Ano3	NA	turquoise
Mcm7	NA	blue
Col17a1	NA	turquoise
Col11a2	NA	blue
Invs	NA	turquoise
Rdh12	NA	turquoise
Kcnab1	NA	blue
Stum	NA	blue
Cmah	NA	turquoise
Gimd1	NA	blue
1700003E16Rik	NA	turquoise
Adarb2	NA	turquoise
Gm40525	NA	turquoise
Oip5	NA	blue
Nipal4	NA	turquoise
Hsd17b1	NA	turquoise
Pde1a	NA	blue
Sbsn	NA	turquoise
Mrnip	NA	turquoise
Dtx1	NA	turquoise
Lipg	NA	turquoise
Mall	NA	turquoise
Zyg11a	NA	blue
Fut9	NA	turquoise
Lyz2	NA	turquoise
A2m	NA	turquoise
Dgkg	NA	turquoise
Apoc1	NA	turquoise
Adra2c	NA	turquoise
Smc2	NA	blue
Atp2b2	NA	turquoise
Nectin2	NA	turquoise
Sbspon	NA	turquoise
Grap	NA	blue
F830016B08Rik	NA	turquoise
Sostdc1	NA	turquoise
Wfdc15b	NA	blue
Lnx1	NA	blue
Lepr	NA	turquoise
Rmi2	NA	blue
Acsl1	NA	blue
Klk1b22	NA	turquoise
Ripor3	NA	turquoise
Bcl11a	NA	turquoise
Plcd4	NA	turquoise
Ube2c	NA	blue
Ddah2	NA	turquoise
Pros1	NA	turquoise
Ppp1r1a	NA	blue
Cdsn	NA	turquoise
Timeless	NA	blue
Pira2	NA	turquoise
Mybl1	NA	blue
Tmem86b	NA	turquoise
Trim6	NA	turquoise
Gpr3	NA	turquoise
Sptbn4	NA	blue
Akr1b8	NA	turquoise
Mettl7a1	NA	turquoise
Sh2d6	NA	blue
Ngb	NA	blue
Slc22a8	NA	turquoise
Susd3	NA	turquoise
Kif17	NA	turquoise
Adgrg5	NA	turquoise
Lrrc34	NA	turquoise
Cyp2j13	NA	turquoise
Gm5930	NA	turquoise
Cabp2	NA	turquoise
Gm46911	NA	turquoise
Cd302	NA	turquoise
Gm40595	NA	turquoise
Mt1	NA	turquoise
Steap1	NA	turquoise
Grtp1	NA	turquoise
Card14	NA	turquoise
Ccl6	NA	turquoise
Tmem169	NA	turquoise
Isoc2b	NA	turquoise
D17H6S56E-5	NA	turquoise
Tnfsf10	NA	turquoise
Tafa4	NA	turquoise
Rftn1	NA	turquoise
Spata17	NA	turquoise
Krt12	NA	turquoise
Itgb7	NA	turquoise
S100g	NA	blue
Cish	NA	turquoise
Dhtkd1	NA	turquoise
Tpmt	NA	turquoise
Cox7a1	NA	turquoise
Gm31510	NA	turquoise
Gm3696	NA	turquoise
Birc3	NA	turquoise
Ugt2b34	NA	turquoise
Tmeff1	NA	turquoise
Nsl1	NA	blue
7530416G11Rik	NA	blue
Sucnr1	NA	turquoise
Cldn8	NA	turquoise
Ces1d	NA	turquoise
Ctla2b	NA	turquoise
Gnat1	NA	turquoise
Gm973	NA	blue
Adrb1	NA	turquoise
Zfp39	NA	turquoise
Chil1	NA	turquoise
Adam1b	NA	turquoise
Slc25a53	NA	turquoise
Slc10a6	NA	turquoise
Kntc1	NA	blue
Nfe2l3	NA	turquoise
Slit3	NA	turquoise
Sec1	NA	turquoise
Gm35083	NA	turquoise
Vmn2r18	NA	turquoise
Tinag	NA	turquoise
Nt5c1a	NA	turquoise
Ikzf3	NA	turquoise
Ly6g	NA	blue
Sh3bgrl3	NA	turquoise
Papln	NA	turquoise
Vmn2r29	NA	turquoise
Klf11	NA	turquoise
Cabp4	NA	turquoise
Nbeal2	NA	turquoise
Gm13035	NA	blue
Tmem215	NA	turquoise
Clcn1	NA	turquoise
Acsl4	NA	turquoise
Gpr39	NA	turquoise
Gramd2	NA	turquoise
Wnt8b	NA	turquoise
Rab27b	NA	turquoise
Bst1	NA	turquoise
Actn1	NA	turquoise
Mmp19	NA	turquoise
Ssu2	NA	blue
Ntf5	NA	turquoise
Slc37a4	NA	turquoise
Smim31	NA	turquoise
Bmp5	NA	turquoise
Gm43868	NA	turquoise
Aldh4a1	NA	turquoise
Hemk1	NA	turquoise
Skp2	NA	blue
Tmem220	NA	turquoise
Klrg2	NA	turquoise
Pkd1l1	NA	turquoise
Itih3	NA	blue
Npcd	NA	turquoise
Itih1	NA	turquoise
Chrm3	NA	turquoise
Aqp3	NA	blue
Ecscr	NA	turquoise
Fpr2	NA	turquoise
Gxylt2	NA	turquoise
Sema4b	NA	turquoise
Gstz1	NA	turquoise
Vkorc1	NA	turquoise
P2rx2	NA	turquoise
Hmgb2	NA	blue
Npas1	NA	blue
Lpin3	NA	turquoise
LOC115488002	NA	blue
Bbox1	NA	turquoise
Agrp	NA	turquoise
Vsig1	NA	turquoise
Il1a	NA	blue
Spata33	NA	turquoise
H4c9	NA	turquoise
Minar1	NA	turquoise
Trhr	NA	turquoise
Gprin2	NA	turquoise
Prkn	NA	turquoise
Pdlim7	NA	turquoise
Pcdhgb1	NA	turquoise
Kcnd1	NA	blue
Fam81a	NA	turquoise
Wdpcp	NA	turquoise
Gm51936	NA	blue
Kcnk2	NA	turquoise
Tprkb	NA	turquoise
Kcnj8	NA	turquoise
Cyp4a32	NA	turquoise
Gm867	NA	turquoise
Syt3	NA	turquoise
Bard1	NA	blue
Zfp365	NA	turquoise
Mturn	NA	blue
Nup43	NA	blue
Gm5954	NA	turquoise
Rem2	NA	turquoise
Zbtb42	NA	turquoise
Ccrl2	NA	blue
Lyz1	NA	turquoise
Trhr2	NA	turquoise
Ret	NA	turquoise
Rbm24	NA	turquoise
Apobec2	NA	blue
Plaat1	NA	blue
Slc35g2	NA	turquoise
Lrrc17	NA	turquoise
Asprv1	NA	turquoise
4931406C07Rik	NA	turquoise
Cfap70	NA	turquoise
Nptx2	NA	blue
5430427O19Rik	NA	turquoise
Lgr5	NA	blue
Slc22a18	NA	turquoise
Acsbg3	NA	turquoise
Gmnn	NA	blue
Angptl4	NA	turquoise
Kcnt2	NA	turquoise
Ddx11	NA	blue
Psg29	NA	turquoise
Rnf39	NA	turquoise
Galnt16	NA	turquoise
Shoc1	NA	turquoise
Fcgbp	NA	turquoise
Vwa1	NA	turquoise
Alox5	NA	turquoise
Kcnh6	NA	turquoise
Kif18a	NA	turquoise
Fggy	NA	turquoise
Tnfaip1	NA	turquoise
Gm11127	NA	turquoise
Fads6	NA	turquoise
Gm19470	NA	turquoise
Gm14444	NA	turquoise
Hid1	NA	turquoise
Aspm	NA	blue
Arhgef33	NA	turquoise
Wdr31	NA	turquoise
Pbld2	NA	turquoise
Rspo1	NA	blue
Fbxw10	NA	turquoise
Ntf3	NA	turquoise
Ehhadh	NA	blue
Them6	NA	turquoise
Pdk4	NA	turquoise
Adra1b	NA	turquoise
Avil	NA	turquoise
Calcr	NA	turquoise
Cntfr	NA	turquoise
Cldnd2	NA	turquoise
Ndrg2	NA	blue
Bcat1	NA	turquoise
Lmod1	NA	turquoise
Siva1	NA	blue
Prrt3	NA	turquoise
Gulo	NA	turquoise
Msi1	NA	turquoise
Fam186b	NA	turquoise
Coq8a	NA	turquoise
Gp2	NA	turquoise
Brca2	NA	blue
Camkk1	NA	turquoise
Cplx1	NA	turquoise
Zdhhc18	NA	turquoise
C1s1	NA	turquoise
Tubb6	NA	turquoise
Gm19281	NA	turquoise
Lman2l	NA	turquoise
Tmigd1	NA	turquoise
Cdc42ep4	NA	turquoise
Ajap1	NA	turquoise
Eef2k	NA	turquoise
Enpp1	NA	turquoise
Cct6b	NA	turquoise
Gm52446	NA	turquoise
Alg8	NA	blue
Prkcg	NA	turquoise
Cd27	NA	turquoise
Pipox	NA	turquoise
Ccbe1	NA	turquoise
Snca	NA	turquoise
Lmo2	NA	turquoise
Asb14	NA	turquoise
Spatc1l	NA	turquoise
Pde11a	NA	turquoise
Ttc39a	NA	turquoise
Prr11	NA	blue
Cd80	NA	blue
Vmp1	NA	turquoise
Blm	NA	blue
Card11	NA	turquoise
Igfbp4	NA	turquoise
Tmem198	NA	turquoise
Nyap1	NA	turquoise
Rusc2	NA	turquoise
Galnt14	NA	turquoise
Gstm6	NA	turquoise
Gm41291	NA	turquoise
Sele	NA	turquoise
Kel	NA	blue
Rab44	NA	turquoise
Pcdhb11	NA	turquoise
Psca	NA	turquoise
Zfp808	NA	blue
Calr3	NA	turquoise
Ghr	NA	turquoise
Gjb2	NA	turquoise
Sall3	NA	turquoise
Gm34507	NA	turquoise
Slc2a12	NA	turquoise
Prph	NA	blue
[truncated: 2,218 more rows]
