# Supplementary material for: Identification and validation of the diagnostic signature associated with immune microenvironment of acute kidney injury based on ferroptosis-related genes through integrated bioinformatics analysis and machine learning
Source: Front Cell Dev Biol. 2023 Jul 27;11:1210714. doi: 10.3389/fcell.2023.1210714 (PMC10413118; doi:10.3389/fcell.2023.1210714)
Supplement: Supplementary file 4 [file DataSheet5.XLSX]

## Sheet: 3FC=2_AKI-Control(GSE153625)
	logFC	AveExpr	t	P.Value	adj.P.Val	B
Havcr1	10.5778	5.10378	35.2157	9.42328e-14	1.33324e-10	21.9692
Lcn2	9.72187	3.13717	29.3341	8.75566e-13	3.41471e-10	19.8664
Krt20	7.72223	2.58474	4.19293	0.0011768	0.00213997	-1.89249
Fgb	6.576	3.29772	21.0897	4.75442e-11	3.5753e-09	15.9049
Pvalb	-6.56476	2.41937	-32.449	2.55943e-13	1.49727e-10	21.0384
Cbr3	6.4953	2.33598	11.7632	4.5677e-08	4.59269e-07	8.77817
Wfdc16	-6.37287	1.68404	-25.1135	5.77596e-12	1.05592e-09	18.0209
Itih2	-6.213	1.40268	-33.1962	1.93851e-13	1.41754e-10	21.2993
Mep1b	-6.07087	5.43572	-20.0432	8.76067e-11	5.34847e-09	15.2829
Mettl7a2Higd1c	-6.03848	2.68124	-12.225	2.94181e-08	3.2248e-07	9.24104
Akr1c18	-5.99321	2.47511	-16.6425	8.04021e-10	2.1694e-08	13.0022
Fgg	5.80809	5.40944	33.8119	1.5489e-13	1.33324e-10	21.5088
Upp2	-5.8029	3.13786	-15.1508	2.4346e-09	5.03265e-08	11.8507
Tmem207	-5.79522	1.67206	-16.5256	8.74045e-10	2.33172e-08	12.9156
Akr1b8	5.752	2.94422	31.0455	4.38852e-13	2.1394e-10	20.528
Slco4c1	-5.51446	1.71419	-27.7444	1.72422e-12	5.14494e-10	19.2096
Egf	-5.48219	8.09189	-18.7255	1.97702e-10	9.10675e-09	14.4497
Timp1	5.43471	0.562697	6.11724	4.61706e-05	0.000130105	1.48122
Mettl7a2	-5.35458	5.18909	-21.0627	4.82818e-11	3.5753e-09	15.8893
Nccrp1	-5.33115	2.03668	-14.8416	3.1013e-09	6.00748e-08	11.5983
Gm3776	5.25148	2.97117	4.08224	0.00143842	0.00254838	-2.09898
Fga	5.16741	6.16984	21.4814	3.81034e-11	3.2305e-09	16.1293
Flnc	5.10319	0.338863	10.947	1.03164e-07	8.70865e-07	7.91993
9030619P08Rik	-5.09389	2.08108	-15.259	2.23931e-09	4.71223e-08	11.9378
Spp1	5.03055	11.4893	35.7146	7.93472e-14	1.33324e-10	22.1272
Gm6300	-5.02635	3.49739	-9.24312	6.72687e-07	3.8924e-06	5.94108
Sprr1a	4.96218	2.20154	8.41344	1.85055e-06	8.81533e-06	4.87218
Bcat1	-4.88125	3.54104	-6.08913	4.82295e-05	0.000134867	1.4354
Gsta1	4.87836	4.34638	3.50633	0.00416441	0.00661826	-3.18405
Uroc1	-4.83311	4.22596	-13.7528	7.55136e-09	1.1504e-07	10.6681
Inmt	-4.82101	8.16938	-26.3498	3.22543e-12	7.5475e-10	18.5963
Cyp7b1	-4.78928	5.56204	-22.8991	1.76364e-11	2.10557e-09	16.9065
Serpine1	4.70383	2.45688	11.2953	7.24342e-08	6.54953e-07	8.29263
Trdn	-4.68988	1.30589	-14.0791	5.74637e-09	9.28627e-08	10.9539
Smpdl3b	4.67858	1.72807	22.0031	2.85404e-11	2.72772e-09	16.4216
Serpina10	4.67371	1.08016	11.0246	9.5268e-08	8.15985e-07	8.00387
Serpina1d	-4.64931	5.63002	-11.648	5.1094e-08	4.96974e-07	8.6602
Lif	4.61538	0.200151	6.35943	3.18475e-05	9.41424e-05	1.87155
Bhmt	-4.61283	1.39053	-21.1905	4.48945e-11	3.50177e-09	15.9631
Sox9	4.54441	1.07276	14.8803	3.00814e-09	5.8855e-08	11.6301
Slc22a7	-4.50803	5.93377	-17.0704	5.95062e-10	1.7319e-08	13.3138
Slitrk6	-4.44536	0.482368	-16.0906	1.19822e-09	2.93288e-08	12.5883
Crlf1	4.40447	0.235257	4.56411	0.000606458	0.00119213	-1.20777
Arg2	4.39141	3.02603	14.3764	4.50261e-09	7.96388e-08	11.2089
Cidec	4.38876	-0.27903	6.21552	3.96726e-05	0.000114159	1.64058
C8a	-4.37995	2.73418	-5.36902	0.000153124	0.000358883	0.224846
Chrdl1	-4.33232	1.4064	-8.51677	1.62503e-06	7.922e-06	5.00945
Hmox1	4.31553	6.63547	20.4278	6.97408e-11	4.53315e-09	15.5154
8430408G22Rik	-4.29398	2.02473	-8.11615	2.70729e-06	1.1917e-05	4.47037
Lrp8	4.27371	1.57229	10.8584	1.13045e-07	9.38029e-07	7.8235
BC024386	-4.26778	3.63397	-12.6897	1.91633e-08	2.29255e-07	9.69144
Slc22a22	-4.24687	5.68025	-21.2439	4.35569e-11	3.47881e-09	15.9938
Pde6a	-4.23382	3.55204	-33.7303	1.59533e-13	1.33324e-10	21.4813
Ptgs2	4.22429	-0.176357	5.75637	8.15152e-05	0.000210443	0.884747
Slc34a3	-4.20533	4.94986	-47.3471	2.50923e-15	1.4679e-11	25.1433
Cdkn1a	4.19185	3.55784	18.7864	1.90177e-10	8.90027e-09	14.4895
Fcamr	-4.16966	2.80166	-15.4974	1.866e-09	4.05802e-08	12.1277
Hpd	-4.16462	3.71746	-11.9809	3.70551e-08	3.88481e-07	8.9983
Vtcn1	4.16352	1.4085	11.327	7.01664e-08	6.39367e-07	8.32614
Gm853	-4.1397	3.54796	-16.9278	6.5734e-10	1.85883e-08	13.2108
Aldh1a7	4.12793	4.51591	14.2231	5.10316e-09	8.57859e-08	11.0781
Hesx1	4.10325	0.37891	5.70764	8.81417e-05	0.000224382	0.802839
Ctxn3	4.09997	1.99598	6.62613	2.13539e-05	6.69095e-05	2.29213
Etnppl	-4.09931	2.35691	-17.2192	5.36807e-10	1.63558e-08	13.4204
Sec14l3	-4.09473	3.1926	-17.2055	5.41892e-10	1.64252e-08	13.4106
Car5a	-4.08418	0.401462	-12.2394	2.90239e-08	3.20963e-07	9.25522
Gprc5a	4.08134	1.44559	23.4075	1.35282e-11	1.75867e-09	17.1726
Gys2	-4.06664	3.5369	-14.2559	4.96761e-09	8.52215e-08	11.1062
Ptprn	4.06252	-0.254874	6.25702	3.72261e-05	0.000107595	1.70748
Adam8	4.06039	-0.0641053	6.20021	4.06176e-05	0.000116306	1.61585
2010003K11Rik	4.03403	2.98969	18.0508	3.063e-10	1.1538e-08	13.9994
Slc7a13	-4.01	8.05584	-17.5938	4.15644e-10	1.39742e-08	13.6846
Stra6	-3.96857	2.06444	-7.9195	3.50117e-06	1.46632e-05	4.19884
Cyr61	3.96448	4.70916	20.6586	6.094e-11	4.24404e-09	15.6527
Tnfrsf23	3.96424	2.64012	18.8713	1.8021e-10	8.64654e-09	14.5448
S100a9	3.93785	0.13515	8.08112	2.83329e-06	1.23785e-05	4.42233
Fmod	-3.93525	1.39507	-22.8565	1.80367e-11	2.11029e-09	16.8839
Gm15348	-3.93326	1.21184	-14.6796	3.52708e-09	6.63769e-08	11.464
Slc22a13	-3.9219	5.08371	-12.1257	3.22968e-08	3.46037e-07	9.14287
Ppp1r1b	-3.91886	4.1881	-22.4853	2.19769e-11	2.2958e-09	16.6851
Clec2h	-3.89757	6.14973	-13.5391	9.0588e-09	1.32485e-07	10.4774
Slc22a26	-3.89428	3.39339	-15.1344	2.46583e-09	5.04582e-08	11.8374
Atf3	3.88924	0.957032	11.46	6.14732e-08	5.72641e-07	8.46546
Plaur	3.88622	2.65934	13.436	9.89891e-09	1.40215e-07	10.3845
Slc7a12	-3.87811	1.40742	-8.8035	1.13981e-06	5.97596e-06	5.38408
Clu	3.8533	9.58344	37.5515	4.29692e-14	1.25685e-10	22.6854
Tnfrsf12a	3.83906	5.23316	25.3982	5.03839e-12	9.50793e-10	18.1562
Slc25a24	3.83779	3.57283	24.7496	6.89276e-12	1.15208e-09	17.8454
Samd5	3.82513	0.40629	8.16756	2.53312e-06	1.1269e-05	4.54059
Aldh1a1	3.82097	3.45843	18.4441	2.3688e-10	9.82798e-09	14.2639
Proz	-3.80457	2.63582	-9.87054	3.27376e-07	2.20132e-06	6.70158
Perm1	-3.80417	1.87963	-16.2496	1.06678e-09	2.69298e-08	12.7089
Fam151a	-3.79557	6.49525	-24.3579	8.36084e-12	1.28713e-09	17.6533
Akr1c14	-3.77117	6.58306	-18.225	2.73163e-10	1.08708e-08	14.1173
Vipr1	-3.76526	0.0103874	-16.8709	6.84091e-10	1.90568e-08	13.1695
Slc34a2	3.75821	3.0334	13.639	8.31729e-09	1.23807e-07	10.5669
Slc22a19	-3.75436	5.42152	-15.8722	1.40799e-09	3.30792e-08	12.4207
S100a8	3.73732	-0.491891	9.29219	6.34987e-07	3.70726e-06	6.002
Dusp15	-3.7373	0.723783	-13.6004	8.59566e-09	1.27303e-07	10.5324
Cyp2c69	-3.73064	0.684714	-9.66221	4.14126e-07	2.64769e-06	6.45339
Hsd17b14	-3.7285	0.693621	-12.5609	2.15512e-08	2.53671e-07	9.56809
Wfdc15b	-3.72729	5.42209	-27.3613	2.04156e-12	5.68721e-10	19.0447
1110032F04Rik	-3.67057	-0.173899	-12.7644	1.79102e-08	2.20092e-07	9.76246
Plin2	3.66075	7.7135	17.4887	4.46332e-10	1.43357e-08	13.6111
Adamts4	3.65754	-0.358178	5.34433	0.000159518	0.000371933	0.182093
Gm12505	3.65485	4.30414	14.4337	4.298e-09	7.76029e-08	11.2575
Mall	3.65015	-0.348143	6.47311	2.68267e-05	8.123e-05	2.052
Aldh1a2	3.64814	3.01924	19.0023	1.65901e-10	8.08765e-09	14.6297
Ftcd	-3.62441	2.59129	-15.8455	1.43618e-09	3.34727e-08	12.4
Socs3	3.62176	2.24439	12.8243	1.69692e-08	2.12116e-07	9.81912
Serpina1f	-3.62098	5.7614	-10.3728	1.88719e-07	1.40831e-06	7.28297
Aadat	-3.60338	7.13191	-24.9848	6.14677e-12	1.05761e-09	17.9592
Cndp1	-3.59987	5.17126	-27.1828	2.21055e-12	5.87804e-10	18.967
Ttc36	-3.5918	7.73877	-24.299	8.60917e-12	1.29137e-09	17.6241
Hk2	3.58013	-0.546525	7.98598	3.20807e-06	1.36687e-05	4.29115
Dclk1	3.56557	-0.984016	9.05676	8.39195e-07	4.68891e-06	5.70748
Aim1l	3.52739	2.27752	9.94442	3.01479e-07	2.05794e-06	6.78857
Cxcl9	-3.52416	0.636464	-6.15477	4.3565e-05	0.000123776	1.54224
Nrcam	3.50525	0.186116	16.6135	8.20811e-10	2.20263e-08	12.9808
Slc22a29	-3.5037	1.7497	-8.00444	3.13141e-06	1.33909e-05	4.31669
Cyp26b1	3.49785	0.786823	4.55661	0.00061453	0.00120678	-1.22147
Anxa3	3.48661	4.46407	17.688	3.90063e-10	1.34227e-08	13.7502
Cct6b	-3.48643	-0.400089	-9.32589	6.10414e-07	3.58886e-06	6.04368
AI314278	-3.47594	5.76907	-28.7906	1.09933e-12	3.78298e-10	19.6466
Asns	3.46893	3.19186	16.2465	1.06918e-09	2.69298e-08	12.7066
Klrg2	3.46827	0.440573	9.76121	3.70174e-07	2.43044e-06	6.57186
Tnc	3.46482	1.1872	8.72767	1.25084e-06	6.43006e-06	5.28589
C3	3.46293	4.77024	12.4802	2.32077e-08	2.69375e-07	9.49028
Srxn1	3.45425	7.48535	33.7909	1.56071e-13	1.33324e-10	21.5018
Cxcl1	3.44949	-0.544627	4.26499	0.00103337	0.00190941	-1.75857
Slc7a11	3.4486	1.1288	3.30216	0.0061038	0.00932547	-3.5701
S100a10	3.4467	6.97863	25.5827	4.61526e-12	9.50793e-10	18.243
A4gnt	-3.44122	2.73666	-9.24389	6.7207e-07	3.8924e-06	5.94205
Chrnb1	3.43142	2.84425	32.528	2.48459e-13	1.49727e-10	21.0664
Ido2	-3.40951	2.12256	-10.5386	1.58083e-07	1.22692e-06	7.46985
Lctl	-3.40801	0.85787	-11.2454	7.61551e-08	6.79127e-07	8.23985
Anxa2	3.40718	6.41856	30.046	6.53859e-13	2.94237e-10	20.1471
Scd1	-3.39131	6.28768	-15.3591	2.07356e-09	4.42469e-08	12.0179
Ccr1	3.39131	0.810117	4.13615	0.00130423	0.00233825	-1.9983
S100a6	3.38824	4.01169	21.6414	3.48458e-11	3.0886e-09	16.2198
Gdf15	3.38317	3.24247	12.0317	3.53048e-08	3.72804e-07	9.0492
Medag	3.36814	-0.176069	4.82636	0.000383609	0.000796632	-0.732496
Car14	-3.35393	6.24733	-19.5376	1.18989e-10	6.75811e-09	14.9701
Mt2	3.3513	6.23291	11.1604	8.29745e-08	7.33234e-07	8.14948
Uhrf1	3.34568	1.96583	11.3482	6.86975e-08	6.29907e-07	8.34843
Selenbp2	-3.30749	3.61741	-12.3485	2.6216e-08	2.96068e-07	9.36219
Gm4956	-3.30343	1.85037	-12.9621	1.49991e-08	1.92002e-07	9.94866
Glipr2	3.29	1.00038	10.0653	2.63736e-07	1.85217e-06	6.92976
Abca13	-3.28643	5.32028	-13.2065	1.20862e-08	1.60708e-07	10.1752
2310081J21Rik	-3.28619	0.55397	-8.49785	1.66401e-06	8.07841e-06	4.98441
Akr1d1	-3.27721	4.62536	-18.2914	2.6157e-10	1.06263e-08	14.1619
Col23a1	-3.25713	0.392889	-14.146	5.43735e-09	8.96014e-08	11.0117
Cdca7	3.24153	0.146885	8.0019	3.14183e-06	1.34257e-05	4.31318
Clcf1	3.23272	0.557358	9.74374	3.77549e-07	2.46228e-06	6.55103
C1qtnf3	-3.23038	6.41034	-20.5456	6.50874e-11	4.45886e-09	15.5857
Gfra1	-3.22749	1.52881	-12.8462	1.66388e-08	2.08877e-07	9.83977
Reln	-3.22689	0.0869994	-13.4701	9.612e-09	1.38766e-07	10.4153
Fancd2os	-3.22513	1.43062	-16.3998	9.5678e-10	2.47662e-08	12.8218
2010300C02Rik	-3.21972	0.34238	-8.78828	1.16122e-06	6.06529e-06	5.36442
Steap1	3.21569	3.57547	9.99395	2.8535e-07	1.97083e-06	6.84662
Cyp2d9	-3.19234	6.15983	-12.6917	1.9129e-08	2.29255e-07	9.69332
Sectm1b	-3.18979	5.49355	-20.2701	7.65379e-11	4.81448e-09	15.4206
Chil3	3.18043	0.542232	3.50796	0.00415179	0.0066	-3.18097
Fignl1	3.17395	0.170796	7.54712	5.76859e-06	2.22768e-05	3.67178
Hspb1	3.17361	3.98271	18.5227	2.25155e-10	9.54461e-09	14.3161
Hao2	-3.16479	7.63828	-17.7247	3.80571e-10	1.33473e-08	13.7756
Myc	3.16167	3.2627	10.9999	9.77099e-08	8.30818e-07	7.97719
4931431C16Rik	-3.15186	0.736529	-9.22628	6.86165e-07	3.96255e-06	5.92013
Gbp10	-3.15011	1.20433	-8.69537	1.3016e-06	6.66149e-06	5.24387
Eda2r	3.14778	0.680371	5.38219	0.000149825	0.000352281	0.24761
Cyp2d26	-3.14744	6.6861	-19.2708	1.40277e-10	7.46018e-09	14.8016
Sfn	3.14382	3.55192	19.0437	1.61645e-10	8.08765e-09	14.6563
Slc12a1	-3.13459	8.28312	-12.613	2.05477e-08	2.43822e-07	9.61818
Trpv2	3.12985	0.752858	8.38993	1.90639e-06	9.03027e-06	4.84078
Cbr1	3.12974	6.53136	23.0427	1.6354e-11	2.03362e-09	16.9823
Eif4ebp1	3.12604	4.53414	21.1577	4.57389e-11	3.52069e-09	15.9442
Ass1	-3.12561	9.87009	-27.0297	2.36746e-12	6.0216e-10	18.8998
Capg	3.12486	4.09176	13.2955	1.11813e-08	1.52231e-07	10.2568
Nrap	-3.11706	0.838719	-13.4541	9.74551e-09	1.39392e-07	10.4009
Pah	-3.1152	9.45029	-28.9495	1.0281e-12	3.75899e-10	19.7114
D630024D03Rik	-3.10826	2.06928	-13.2249	1.18933e-08	1.59577e-07	10.1921
Cd14	3.10575	2.78134	9.21042	6.99131e-07	4.02895e-06	5.90035
Ccdc151	-3.1055	1.54757	-15.8823	1.39744e-09	3.30313e-08	12.4285
Acat3	3.09826	4.90684	15.8561	1.42487e-09	3.33419e-08	12.4083
E130215H24Rik	-3.09747	-0.440945	-8.90762	1.00421e-06	5.36497e-06	5.51786
Kcnn2	-3.0858	0.139764	-10.2941	2.0543e-07	1.51626e-06	7.19344
6330410L21Rik	-3.08565	-0.0410085	-6.17814	4.2022e-05	0.000119741	1.58013
Tubb2a	3.07538	5.66772	15.4871	1.88062e-09	4.07467e-08	12.1196
Mmp19	3.07252	0.43281	4.43336	0.000764528	0.00146591	-1.44748
D630029K05Rik	-3.07099	6.81305	-20.1864	8.0433e-11	5.00567e-09	15.37
Slc16a6	3.0678	4.01704	15.6247	1.6946e-09	3.75508e-08	12.228
Krt19	3.06624	1.55291	9.25295	6.64947e-07	3.85907e-06	5.9533
Shd	-3.06254	2.08841	-20.4943	6.70735e-11	4.45886e-09	15.5551
Gpx6	-3.05951	4.43324	-15.6427	1.67175e-09	3.73133e-08	12.2421
Gm5424	-3.05495	10.4509	-21.9796	2.89092e-11	2.72772e-09	16.4086
Trib3	3.05475	1.10117	7.18312	9.55238e-06	3.4026e-05	3.13973
Tmem86b	-3.05341	2.09158	-10.1158	2.49469e-07	1.77542e-06	6.98846
Cyp2d12	-3.05224	5.41987	-10.7934	1.20938e-07	9.8322e-07	7.75234
Gm11128	-3.04621	6.53355	-11.5896	5.41011e-08	5.18839e-07	8.59999
Lgals3	3.04158	5.99462	20.4376	6.93414e-11	4.53315e-09	15.5212
Amdhd1	-3.03618	0.321138	-5.2408	0.000189536	0.000431939	0.00200549
Hmga1-rs1	3.03096	5.48088	8.6056	1.45458e-06	7.24454e-06	5.12649
Dcst1	-3.02091	-0.0280133	-7.16368	9.81785e-06	3.47952e-05	3.11083
Plp2	3.01227	5.12683	23.7168	1.15439e-11	1.57599e-09	17.3313
Lrrc52	-3.00564	0.552162	-7.70341	4.66855e-06	1.86042e-05	3.89508
Lrg1	3.00414	2.63089	16.1503	1.14692e-09	2.843e-08	12.6337
Ces1e	-3.00312	6.03381	-24.2244	8.93583e-12	1.30686e-09	17.587
Ppm1j	2.97955	1.65106	9.44957	5.28591e-07	3.2211e-06	6.19568
Stab2	-2.97023	3.30116	-22.5799	2.08915e-11	2.2958e-09	16.7361
Atf5	2.96699	5.01391	13.1893	1.22696e-08	1.6276e-07	10.1594
Tmprss9	-2.9562	0.952839	-7.97186	3.26804e-06	1.38738e-05	4.2716
Pcsk9	2.95286	2.42713	11.5459	5.64723e-08	5.33705e-07	8.55482
Tacstd2	2.94699	5.82627	25.7037	4.35863e-12	9.4437e-10	18.2995
C330021F23Rik	-2.94565	1.41097	-8.98942	9.09799e-07	4.96551e-06	5.62215
Pdk4	2.94294	5.20104	5.93661	6.12275e-05	0.000165136	1.18489
Lrrc66	-2.94165	3.27673	-17.7196	3.81853e-10	1.33473e-08	13.7721
Atp4a	-2.92173	4.83231	-17.714	3.83308e-10	1.33473e-08	13.7682
Rin1	2.91497	1.9245	8.34679	2.0136e-06	9.41614e-06	4.783
Bdkrb2	2.91079	0.0485321	8.48952	1.6815e-06	8.14304e-06	4.97337
Pold4	2.90826	5.06383	21.5524	3.66191e-11	3.19734e-09	16.1696
C5ar1	2.90401	0.312687	5.8816	6.6784e-05	0.000177585	1.09376
Psat1	2.8859	6.71087	24.5767	7.50307e-12	1.21925e-09	17.7611
Astn1	-2.88581	-0.3558	-7.44903	6.59778e-06	2.4929e-05	3.53006
Sema3c	2.87877	6.5418	16.9523	6.46163e-10	1.85178e-08	13.2286
Cyp24a1	2.87863	7.29372	6.88388	1.46428e-05	4.87816e-05	2.68948
Neil2	-2.87731	1.29476	-14.8576	3.06234e-09	5.95171e-08	11.6114
Aspdh	-2.87621	4.86655	-16.0484	1.23591e-09	2.98764e-08	12.5561
Hsd3b2	-2.87525	6.38934	-11.9629	3.76961e-08	3.92643e-07	8.98026
Xpnpep2	-2.87251	3.42514	-14.0202	6.03456e-09	9.56699e-08	10.9027
Cpb2	2.86754	1.12631	6.89325	1.44457e-05	4.82074e-05	2.70376
Hmgcs2	2.86575	6.25524	6.3869	3.05492e-05	9.07172e-05	1.91532
Epha2	2.85302	2.80591	18.1775	2.81803e-10	1.09785e-08	14.0852
Calml3	2.85172	0.536628	11.1442	8.43502e-08	7.41955e-07	8.13215
Miox	-2.85004	10.2176	-27.6989	1.75895e-12	5.14494e-10	19.1901
E030011O05Rik	2.84893	-1.21737	7.96901	3.2803e-06	1.39061e-05	4.26765
AA388235	-2.84498	1.73724	-7.3408	7.66213e-06	2.81201e-05	3.37229
Hrg	-2.8338	1.25529	-10.4773	1.68744e-07	1.28202e-06	7.401
Fam107a	-2.82029	5.42988	-20.9858	5.04539e-11	3.68944e-09	15.8446
Tsc22d1	2.81905	8.76925	17.3735	4.82806e-10	1.50235e-08	13.5299
Cbs	-2.81036	6.40629	-17.8616	3.47258e-10	1.27765e-08	13.87
Cldn4	2.79347	5.12782	18.558	2.20093e-10	9.54461e-09	14.3395
Mylk3	-2.7925	1.31358	-10.1555	2.38865e-07	1.72513e-06	7.03431
Adamts1	2.79174	5.33937	18.4895	2.30021e-10	9.62597e-09	14.2941
Hells	2.78714	1.58457	14.7303	3.38751e-09	6.43407e-08	11.5061
Acsm3	-2.78624	8.58225	-10.6072	1.47006e-07	1.15901e-06	7.54648
Cyp4a14	2.77693	5.92184	8.61641	1.43518e-06	7.1759e-06	5.14067
Dusp5	2.76227	0.113885	5.25499	0.000185091	0.000423624	0.0267821
Gpr64	2.76178	0.656876	5.26583	0.000181772	0.000417007	0.0456761
Dtl	2.75528	0.718667	9.88463	3.2226e-07	2.17693e-06	6.7182
Cyp2f2	-2.74222	1.29926	-8.58633	1.48986e-06	7.36746e-06	5.10117
Ugt3a1	-2.73304	7.9301	-24.0412	9.79481e-12	1.39755e-09	17.4955
Ankrd1	2.72283	0.0556023	5.6865	9.1191e-05	0.000230938	0.767205
Hhatl	-2.71826	3.1253	-13.0666	1.36704e-08	1.7776e-07	10.046
Gm5475	-2.71279	-0.0644422	-8.15462	2.5758e-06	1.14241e-05	4.52295
Dnase1l3	-2.70947	-0.619318	-7.52712	5.92816e-06	2.27466e-05	3.64298
Hs6st2	-2.70873	2.07701	-11.2883	7.29452e-08	6.58533e-07	8.28522
Aspg	-2.7049	3.68503	-9.87561	3.25524e-07	2.19212e-06	6.70756
Chek1	2.70357	0.108217	6.53747	2.43628e-05	7.47363e-05	2.15338
Gm19522	-2.70244	-0.162055	-9.32256	6.12796e-07	3.59925e-06	6.03957
Gm4477	-2.70069	4.81837	-11.0459	9.32199e-08	8.03146e-07	8.02678
Eci3	-2.69891	7.00237	-15.8795	1.4003e-09	3.30313e-08	12.4263
Dhtkd1	-2.69307	4.18558	-23.7099	1.15842e-11	1.57599e-09	17.3278
Serpinc1	-2.69255	0.40309	-7.01654	1.20995e-05	4.15876e-05	2.89053
1700067K01Rik	-2.69	0.46003	-10.0218	2.76693e-07	1.92488e-06	6.87914
Pfn3	-2.68956	4.76203	-18.5839	2.16458e-10	9.52088e-09	14.3566
Adam12	2.6778	2.42853	10.6811	1.35999e-07	1.08837e-06	7.62856
Maff	2.67683	2.17475	8.99031	9.08819e-07	4.96551e-06	5.62329
Msr1	2.67076	0.00701919	7.96899	3.28042e-06	1.39061e-05	4.26761
Ucp2	2.6691	7.66969	16.9462	6.48914e-10	1.85178e-08	13.2242
Syn3	-2.66763	4.02107	-22.3701	2.33805e-11	2.39958e-09	16.6228
Chac1	2.6647	-0.186913	5.92254	6.26013e-05	0.000168376	1.16161
Itgam	2.66022	0.985311	6.50659	2.55134e-05	7.75372e-05	2.10482
Nqo1	2.65863	6.9392	16.9036	6.68564e-10	1.87345e-08	13.1933
Ttr	-2.65156	5.48415	-6.20551	4.02875e-05	0.000115428	1.62442
Pm20d1	-2.65038	5.63722	-19.1593	1.50356e-10	7.68237e-09	14.7305
Cdc6	2.64651	-0.315846	4.66556	0.000507446	0.00101733	-1.02301
Izumo4	-2.64612	1.58439	-11.5817	5.45194e-08	5.21141e-07	8.59188
Snx31	-2.64579	3.22081	-13.429	9.95877e-09	1.40722e-07	10.3782
3300005D01Rik	2.64397	-0.0560947	5.49172	0.000125118	0.000302956	0.436057
Acsm5	-2.63358	6.0423	-19.4415	1.26226e-10	7.00675e-09	14.9097
Slc6a19os	2.63332	0.0902341	3.17564	0.00774157	0.0115797	-3.80873
Slc9a8	-2.62654	6.86516	-21.2258	4.40055e-11	3.47881e-09	15.9834
S100a11	2.62143	7.49052	23.1897	1.51455e-11	1.92611e-09	17.0593
Ppl	2.62142	2.71481	9.98142	2.89339e-07	1.99133e-06	6.83196
Agmat	-2.62094	0.655571	-8.14514	2.60754e-06	1.15474e-05	4.51001
Tmem173	2.60711	2.14647	15.9243	1.35456e-09	3.23436e-08	12.4609
Irx1	-2.60685	4.62217	-14.2416	5.02628e-09	8.53445e-08	11.0939
Itih5	-2.60303	4.89533	-10.2323	2.19679e-07	1.6044e-06	7.12267
Lpo	2.59176	-0.0157686	7.11907	1.04568e-05	3.67844e-05	3.04435
Cdsn	2.58904	-0.213789	4.33206	0.00091612	0.00171883	-1.63434
Acsl4	2.5874	6.59897	13.3649	1.05272e-08	1.46629e-07	10.32
Bdh1	-2.57791	6.23527	-17.0257	6.13875e-10	1.76905e-08	13.2816
Mthfd2	2.57003	2.39859	9.48282	5.08659e-07	3.11735e-06	6.23627
Col3a1	2.56876	5.65934	8.30675	2.1189e-06	9.79889e-06	4.72916
Col1a1	2.56835	4.75487	8.68163	1.32385e-06	6.75788e-06	5.22596
Mt1	2.56746	7.32963	11.4324	6.31755e-08	5.83849e-07	8.43669
Chst9	-2.56479	-0.084823	-5.28592	0.000175783	0.000404696	0.0806617
Fads6	-2.55955	2.03017	-8.37539	1.94184e-06	9.1611e-06	4.82133
Lamc3	-2.55642	2.36976	-7.83658	3.90738e-06	1.61087e-05	4.08295
Tpm4	2.55292	7.3651	22.6448	2.01806e-11	2.2958e-09	16.771
Ch25h	2.55139	0.25984	7.11232	1.05574e-05	3.70935e-05	3.03426
Cyp4f14	-2.54977	0.373852	-5.20496	0.000201262	0.000455808	-0.0606507
Fos	2.54762	-0.0917614	4.30016	0.00097007	0.00180672	-1.69339
Sytl2	2.53946	4.74489	13.9996	6.13882e-09	9.70597e-08	10.8848
Car13	2.53773	3.05354	18.3944	2.44619e-10	1.00071e-08	14.2308
Sowaha	-2.53612	0.703578	-9.01485	8.82414e-07	4.86534e-06	5.65444
Slc25a25	2.53295	6.01323	6.66942	2.00304e-05	6.33737e-05	2.35949
Kcnj11	-2.52719	-0.447378	-7.07694	1.11011e-05	3.87016e-05	2.98132
Brca1	2.52262	0.718175	9.02275	8.74087e-07	4.82852e-06	5.66445
Bco2	-2.51668	3.7141	-17.6069	4.11984e-10	1.39312e-08	13.6937
Slc39a8	-2.51639	5.43027	-15.0445	2.64455e-09	5.3347e-08	11.7644
BC049762	-2.51345	0.159217	-10.2625	2.12591e-07	1.56238e-06	7.15728
Susd1	2.51338	3.68068	19.7222	1.06313e-10	6.30973e-09	15.0853
Cd1d1	2.508	1.35656	10.9406	1.03849e-07	8.74129e-07	7.91295
Tuba1a	2.50647	5.94209	17.8722	3.44806e-10	1.27665e-08	13.8774
Acsbg1	2.5016	-0.243188	3.79473	0.00243697	0.00406394	-2.63903
Gch1	2.49852	1.52622	10.0583	2.6575e-07	1.86184e-06	6.92173
Itih1	-2.49624	1.26219	-8.39945	1.88357e-06	8.9439e-06	4.8535
Hp	2.49348	-0.79034	5.19568	0.000204423	0.000461907	-0.0769145
Akr1c21	-2.48804	10.0787	-16.0573	1.2279e-09	2.98434e-08	12.5629
Gm8267	2.48752	-0.56284	4.16141	0.00124586	0.00224808	-1.95119
Gm16861	-2.48684	1.14975	-6.86491	1.50507e-05	4.99414e-05	2.66053
Klf5	2.48376	0.362964	7.22082	9.05934e-06	3.25735e-05	3.19562
Gjb6	-2.47971	0.771439	-5.98358	5.687e-05	0.000154883	1.26237
Litaf	2.47293	5.78588	20.5069	6.65789e-11	4.45886e-09	15.5626
Isoc2b	-2.4726	3.6369	-12.1754	3.08213e-08	3.36389e-07	9.19204
Mgst1	2.47043	6.94291	22.2497	2.49525e-11	2.51676e-09	16.5572
Nepn	-2.4672	3.98298	-13.5631	8.87441e-09	1.30769e-07	10.499
Slc22a28	-2.46624	6.95998	-13.9005	6.66866e-09	1.03754e-07	10.7982
Gatm	-2.46606	9.16712	-14.4603	4.20631e-09	7.6419e-08	11.2801
Tuba1b	2.45978	7.98512	31.2542	4.04444e-13	2.1394e-10	20.6056
Rnf24	-2.45914	5.54374	-10.1534	2.394e-07	1.72687e-06	7.03194
Cyp2e1	-2.456	9.64122	-12.7793	1.76709e-08	2.17631e-07	9.77658
Ttll13	-2.4541	-0.703878	-6.46427	2.71853e-05	8.2061e-05	2.03803
Il34	2.453	4.71865	9.75155	3.74236e-07	2.44364e-06	6.56034
2200002D01Rik	2.44836	3.38792	11.7536	4.61066e-08	4.62647e-07	8.76832
2810417H13Rik	2.44735	0.273766	5.90428	6.44314e-05	0.000172347	1.13138
Apoh	-2.44724	1.51074	-7.04105	1.16833e-05	4.0299e-05	2.92743
Cldn18	-2.44604	0.193295	-5.4221	0.000140276	0.00033399	0.316455
Acmsd	-2.44508	6.4869	-11.5353	5.70666e-08	5.3672e-07	8.54379
4833411C07Rik	-2.44422	-0.263196	-8.2642	2.23725e-06	1.0257e-05	4.67176
Osmr	2.44272	3.24457	11.0269	9.50471e-08	8.15287e-07	8.00631
Ptrh1	2.44226	2.67778	10.8424	1.14932e-07	9.49646e-07	7.80605
Myof	2.44006	5.25918	21.8754	3.06128e-11	2.84262e-09	16.3508
Rdh5	-2.43595	2.19288	-9.4188	5.47788e-07	3.3105e-06	6.158
Abcc9	-2.435	3.55715	-16.5015	8.89246e-10	2.33278e-08	12.8978
Inhbb	2.43102	1.65174	7.95307	3.34977e-06	1.41693e-05	4.24552
Gnmt	-2.43018	4.05809	-13.4468	9.80726e-09	1.39592e-07	10.3942
Akap12	2.43015	4.69813	10.3834	1.86584e-07	1.3958e-06	7.29497
F13a1	2.42821	-1.23115	5.29601	0.000172853	0.000398733	0.0982213
Gm5820	-2.42779	-0.286104	-6.72813	1.8373e-05	5.87975e-05	2.45044
Bag2	2.424	5.07927	18.6983	2.01163e-10	9.14437e-09	14.4319
Dnah17	-2.42374	-0.470233	-5.23717	0.000190689	0.00043389	-0.00432528
Adssl1	-2.419	2.14064	-9.42644	5.42953e-07	3.28807e-06	6.16737
Cd24a	2.41687	8.20697	17.5712	4.22061e-10	1.40287e-08	13.6688
Rbfox1	-2.416	1.71698	-10.4341	1.76706e-07	1.33385e-06	7.35236
Baiap3	-2.41581	-0.547231	-5.09043	0.00024412	0.000538297	-0.262011
Cux2	-2.41523	0.586903	-6.35973	3.1833e-05	9.41424e-05	1.87203
Neto2	2.41462	-1.10828	5.67041	9.35864e-05	0.000235983	0.740042
Arl4c	2.4076	4.34729	13.5052	9.32566e-09	1.35373e-07	10.447
Sphk1	2.40354	2.44037	9.31353	6.19307e-07	3.63021e-06	6.0284
Cetn4	-2.40267	2.73922	-12.9857	1.46885e-08	1.88852e-07	9.97062
Afm	-2.40143	4.45061	-26.5422	2.95291e-12	7.19771e-10	18.6831
Cox7a1	-2.40019	2.51242	-11.2479	7.59635e-08	6.78452e-07	8.2425
Egfl6	-2.39914	2.86863	-9.7895	3.58555e-07	2.36743e-06	6.60553
2023-03-10	-2.39668	0.346115	-7.59752	5.38643e-06	2.09512e-05	3.74411
Exo1	2.3966	-1.00628	4.15112	0.00126929	0.00228384	-1.97037
Nek6	2.39197	4.9071	23.578	1.23925e-11	1.64764e-09	17.2604
Slc22a30	-2.39074	6.71385	-12.5712	2.13483e-08	2.51789e-07	9.57803
Aqp8	2.39068	-0.506533	4.50991	0.000667402	0.00129797	-1.30693
Pecr	-2.38907	8.01848	-21.7849	3.21808e-11	2.94152e-09	16.3003
Anxa13	-2.38706	2.67237	-9.53926	4.76637e-07	2.96631e-06	6.30494
Slc46a3	-2.38334	4.94673	-17.5782	4.20052e-10	1.40287e-08	13.6737
Unc13c	-2.38124	-0.266453	-5.85918	6.91993e-05	0.000182926	1.05649
Col18a1	2.37174	7.77392	11.6714	4.99403e-08	4.88547e-07	8.68424
Cyp2j11	-2.37113	7.17906	-18.4872	2.30365e-10	9.62597e-09	14.2926
Ccl9	2.37045	1.67914	8.86507	1.05742e-06	5.62353e-06	5.46333
Mdfi	2.36964	-0.54042	6.21798	3.9523e-05	0.000113784	1.64456
Ngf	2.36913	1.01756	3.82529	0.00230333	0.00386531	-2.58142
Pyroxd2	-2.36859	6.40297	-21.3808	4.03172e-11	3.36936e-09	16.0721
Krt8	2.36153	7.13527	18.0975	2.97005e-10	1.12926e-08	14.0311
Gm14446	-2.35699	0.377806	-5.58492	0.000107475	0.000265959	0.595135
Slc22a18	-2.35553	8.02766	-13.0455	1.39288e-08	1.80274e-07	10.0263
Mlkl	2.35333	1.35875	7.70661	4.64851e-06	1.8537e-05	3.89962
Zmynd10	-2.35009	3.66589	-16.6451	8.02539e-10	2.1694e-08	13.0041
Dcdc2a	2.34712	4.45231	15.8068	1.47819e-09	3.41795e-08	12.3701
Adhfe1	-2.34596	7.86021	-25.4271	4.96958e-12	9.50793e-10	18.1698
Slc13a4	-2.34567	2.43087	-10.6074	1.46978e-07	1.15901e-06	7.54668
Fabp1	2.34493	0.406802	4.15442	0.00126174	0.00227253	-1.96423
Gm10638	-2.34401	0.154485	-5.19143	0.000205888	0.00046432	-0.0843646
Pea15a	2.34002	6.85592	16.1818	1.12076e-09	2.80191e-08	12.6577
Pcdh8	2.33852	-0.683153	5.31112	0.000168562	0.00038945	0.124476
Cdc7	2.33793	-1.06699	4.83836	0.000375729	0.000782213	-0.710923
Eno2	2.33702	-0.701331	4.39528	0.000818212	0.00155357	-1.51762
Kif20b	-2.33178	3.57295	-17.0721	5.9436e-10	1.7319e-08	13.315
Ripk3	2.32974	-0.248133	5.46726	0.000130237	0.000313147	0.394112
Ccl19	-2.32571	0.0509277	-7.8828	3.67511e-06	1.52586e-05	4.14765
Defb29	-2.3229	3.97384	-14.4374	4.28518e-09	7.76029e-08	11.2607
Cstb	2.32139	6.72905	18.169	2.83377e-10	1.09785e-08	14.0795
Tmem45a	2.31952	0.994688	11.5564	5.58942e-08	5.29953e-07	8.56565
Ntrk1	-2.31812	-0.293682	-7.63291	5.13421e-06	2.02257e-05	3.79473
Wasf3	-2.31474	1.75336	-13.5009	9.36021e-09	1.35538e-07	10.4431
Clspn	2.30955	-0.480589	3.81214	0.00235989	0.00395004	-2.60621
Ces2h	-2.30894	0.723864	-5.5383	0.000115947	0.00028428	0.515708
Tubb2b	2.30827	4.90428	22.5304	2.14521e-11	2.2958e-09	16.7095
Tuba1c	2.30778	6.9475	13.3202	1.09442e-08	1.5029e-07	10.2793
Fblim1	2.30613	3.97432	14.3704	4.5245e-09	7.97239e-08	11.2039
Akr1b3	2.30506	4.05934	3.17819	0.00770456	0.0115332	-3.80393
4632428C04Rik	-2.30488	-0.0677044	-6.77748	1.70925e-05	5.5366e-05	2.52652
Plk5	-2.30199	-0.8984	-6.62309	2.14502e-05	6.71037e-05	2.28739
Dnajc12	-2.29506	7.31338	-24.4813	7.86476e-12	1.24348e-09	17.7142
Fgf18	2.29492	1.41543	4.03379	0.00157117	0.0027519	-2.18964
Mas1	-2.29475	0.437329	-5.59882	0.000105077	0.000260513	0.618761
A630076J17Rik	-2.29412	0.981257	-4.89582	0.000340297	0.000718938	-0.607918
Vat1	2.29284	6.59806	25.4331	4.95532e-12	9.50793e-10	18.1727
Aacs	-2.29187	6.5543	-8.56413	1.53164e-06	7.54964e-06	5.07197
Cebpd	2.29103	2.57562	9.56452	4.63017e-07	2.89695e-06	6.33555
Fndc4	2.28738	2.08336	11.3374	6.94412e-08	6.33746e-07	8.33708
Klf6	2.28562	5.8991	17.7288	3.79506e-10	1.33473e-08	13.7785
Rufy4	-2.28379	0.703585	-7.42876	6.78442e-06	2.54579e-05	3.50063
Tmsb10	2.28257	6.41569	19.634	1.12176e-10	6.49735e-09	15.0304
Col4a1	2.27895	8.14049	8.67128	1.34088e-06	6.82691e-06	5.21247
Clec5a	2.2786	-0.362345	5.27247	0.00017977	0.000413223	0.0572441
Rapsn	-2.27775	0.714219	-10.4416	1.75303e-07	1.32496e-06	7.36077
Mcoln2	-2.27689	0.135719	-4.64632	0.000524842	0.00104753	-1.05796
Fmo5	-2.2751	6.13963	-15.0613	2.6102e-09	5.28362e-08	11.7781
Rasgrp1	-2.27466	1.75959	-12.5198	2.23785e-08	2.61491e-07	9.52851
Prok1	-2.27243	0.122763	-4.28898	0.000989748	0.0018381	-1.7141
Amacr	-2.27107	7.43589	-21.2708	4.28981e-11	3.47881e-09	16.0092
Gm10787	-2.26851	0.423224	-5.87007	6.80148e-05	0.000180202	1.0746
Spred3	2.26678	1.5416	11.1428	8.44687e-08	7.41955e-07	8.13067
Gm6484	2.26555	-0.0823017	4.60958	0.000559796	0.00111123	-1.12481
Gm10639	2.26435	2.74203	9.46557	5.18896e-07	3.16862e-06	6.21523
Tinagl1	2.26324	6.15424	18.6185	2.11704e-10	9.38233e-09	14.3794
Col5a3	2.26223	0.829567	6.0306	5.28339e-05	0.000145654	1.33965
Etv4	2.26192	0.620086	6.77792	1.70814e-05	5.5366e-05	2.5272
Igfbp1	-2.25986	3.38171	-7.21333	9.155e-06	3.28771e-05	3.18454
Abat	-2.25954	8.17509	-22.1372	2.65249e-11	2.63001e-09	16.4955
Adra2c	-2.2575	-0.387095	-7.3965	7.09321e-06	2.64326e-05	3.45367
Prss53	-2.25604	-0.266773	-7.32352	7.8484e-06	2.87375e-05	3.34695
Txnrd1	2.25588	8.24559	29.6001	7.84437e-13	3.27783e-10	19.9722
2610035D17Rik	-2.25417	3.02803	-7.37453	7.31211e-06	2.70733e-05	3.42161
Gm5069	-2.25377	0.972137	-7.54377	5.79499e-06	2.23472e-05	3.66696
Sh3bgrl3	2.2537	6.15214	22.0574	2.77051e-11	2.70125e-09	16.4516
Cacnb4	-2.2525	3.11175	-13.377	1.04167e-08	1.45436e-07	10.3311
B4galnt1	2.2519	4.19424	16.4298	9.36266e-10	2.44516e-08	12.8443
Tfrc	2.2501	6.44324	13.6794	8.03614e-09	1.20356e-07	10.6029
Wdr92	2.24996	5.81911	17.6916	3.89118e-10	1.34227e-08	13.7527
Abcc6	-2.24579	2.21217	-9.98519	2.88132e-07	1.98536e-06	6.83637
Arpc1b	2.24394	5.95241	22.4955	2.18572e-11	2.2958e-09	16.6906
Ropn1l	-2.2428	2.37255	-13.1091	1.3167e-08	1.73095e-07	10.0853
Thnsl2	-2.24275	7.21602	-20.4019	7.08109e-11	4.55213e-09	15.4999
Pgd	2.24055	7.43943	19.8626	9.76479e-11	5.88907e-09	15.1721
Aldh18a1	2.24014	2.39732	7.61293	5.27501e-06	2.06413e-05	3.76617
Tmc3	-2.23989	0.158207	-6.20602	4.02561e-05	0.000115428	1.62524
Susd2	-2.23938	7.27067	-11.647	5.11416e-08	4.96974e-07	8.65922
Mthfd1l	2.2381	2.17655	12.7446	1.82332e-08	2.22217e-07	9.74369
Slc16a1	2.23789	5.45659	13.2947	1.11896e-08	1.52231e-07	10.256
Pgbd5	2.23733	-0.726702	5.91848	6.30027e-05	0.000169145	1.1549
Itgb3	2.23731	1.39956	13.413	1.00978e-08	1.42e-07	10.3636
Gjb3	2.23488	-0.814659	4.66058	0.000511891	0.00102518	-1.03205
Creb5	2.23318	-0.789655	3.70466	0.00287898	0.00473757	-2.80903
Gm6981	-2.2285	0.0741518	-6.93035	1.36927e-05	4.60211e-05	2.76017
Gbp6	-2.22607	3.7411	-8.04414	2.97307e-06	1.28263e-05	4.37148
Dusp8	2.22471	2.10717	12.539	2.19877e-08	2.58289e-07	9.54703
Slitrk4	2.2239	-0.155642	4.42316	0.000778536	0.00148886	-1.46625
Negr1	-2.2239	-0.15681	-6.52512	2.48163e-05	7.58095e-05	2.13397
Pnliprp1	-2.22352	-0.391366	-4.26475	0.00103382	0.0019096	-1.75902
1810010H24Rik	-2.22247	0.165935	-4.50388	0.000674562	0.00131103	-1.31797
Arhgef39	-2.22071	2.1938	-7.52646	5.93356e-06	2.27466e-05	3.64202
Xlr3a	-2.22024	0.49714	-3.1113	0.00873735	0.012927	-3.92976
4930481A15Rik	-2.2198	2.95056	-10.5854	1.5043e-07	1.17877e-06	7.52219
Klk1b9	2.21582	0.864105	3.67943	0.00301693	0.00493542	-2.85669
B3galnt1	-2.21366	4.48103	-11.2554	7.53923e-08	6.74739e-07	8.25046
Cd44	2.2118	2.0771	11.5712	5.50863e-08	5.24845e-07	8.58098
Smim24	-2.20948	5.22341	-15.0094	2.71801e-09	5.42674e-08	11.7359
Flna	2.20833	6.57206	12.233	2.91989e-08	3.21078e-07	9.2489
Hsd3b4	-2.20353	6.62937	-5.86476	6.859e-05	0.00018148	1.06577
Tert	2.20033	-1.01143	5.12125	0.000231721	0.000515817	-0.207664
Hpcal4	2.19759	2.52514	9.88239	3.23066e-07	2.17985e-06	6.71557
Slc10a3-ubl4	2.19636	1.83287	3.12951	0.00844314	0.012533	-3.89553
Tstd1	-2.19424	3.28667	-11.205	7.93206e-08	7.04136e-07	8.19694
Hnf4aos	-2.19017	2.17984	-12.3976	2.50484e-08	2.86197e-07	9.41008
Slco1a1	-2.18918	6.56023	-6.02677	5.31512e-05	0.000146391	1.33337
Vwa1	-2.18709	5.32016	-18.8614	1.81334e-10	8.64654e-09	14.5384
Apom	-2.18215	6.0933	-16.8216	7.08251e-10	1.96363e-08	13.1336
Tnfrsf22	2.18044	1.80957	9.03393	8.62452e-07	4.78685e-06	5.67861
Csad	-2.17568	7.04251	-15.0914	2.54961e-09	5.19303e-08	11.8025
Prickle3	2.17495	3.68412	15.0138	2.70874e-09	5.42674e-08	11.7394
Ttll7	2.17445	1.62308	11.5789	5.46704e-08	5.21732e-07	8.58896
Ces1d	-2.17397	7.75554	-13.0455	1.39286e-08	1.80274e-07	10.0264
Them6	2.16696	4.34026	16.6413	8.04717e-10	2.1694e-08	13.0013
Nap1l5	-2.16633	2.52144	-8.35449	1.99401e-06	9.33942e-06	4.79333
Dpys	-2.16607	3.7576	-7.37719	7.28523e-06	2.69909e-05	3.4255
Kif9	-2.16503	1.93991	-9.38132	5.72181e-07	3.41906e-06	6.11199
Nt5c1a	2.16262	-0.346077	3.6538	0.003164	0.00515151	-2.90512
Cpe	2.16236	6.18465	9.38544	5.69444e-07	3.40967e-06	6.11706
Tlr9	-2.16094	-0.882862	-9.83577	3.40381e-07	2.26792e-06	6.66045
Sdc1	2.15949	4.48345	21.0744	4.79612e-11	3.5753e-09	15.896
Gp49a	2.15712	-1.14459	5.14109	0.000224089	0.000500734	-0.172739
Lrrc15	-2.15568	0.285529	-3.29175	0.0062243	0.00948028	-3.58977
Sectm1a	-2.15412	1.25268	-4.42726	0.000772869	0.00147899	-1.45869
5033406O09Rik	2.15316	-1.17336	3.84664	0.00221445	0.00373221	-2.5412
Panx1	2.15105	0.967874	8.5882	1.4864e-06	7.35654e-06	5.10364
Gtse1	2.15098	0.304873	4.06369	0.00148783	0.00262637	-2.13367
Golm1	2.15059	4.40967	14.2932	4.8186e-09	8.36463e-08	11.1381
Actn1	2.14591	5.84441	19.1883	1.4766e-10	7.64436e-09	14.7491
1700101I11Rik	-2.14589	0.294851	-7.42137	6.85391e-06	2.56693e-05	3.48988
Asl	-2.1443	7.36956	-16.2421	1.07259e-09	2.69298e-08	12.7033
Gm11127	-2.14067	3.59684	-17.494	4.44737e-10	1.43357e-08	13.6148
3110045C21Rik	-2.1402	2.77147	-8.60456	1.45645e-06	7.2451e-06	5.12513
Dnase1	-2.13898	9.20993	-9.66101	4.14692e-07	2.64841e-06	6.45195
Stamos	-2.13342	0.160716	-8.28969	2.16554e-06	9.99088e-06	4.70617
Esd	2.13289	9.66622	22.4879	2.19459e-11	2.2958e-09	16.6866
Aqp1	-2.13237	8.68803	-13.0363	1.40425e-08	1.81343e-07	10.0178
Pvr	2.13105	3.73199	17.2816	5.14236e-10	1.58331e-08	13.4648
Slco4a1	2.13045	2.64977	10.1302	2.45572e-07	1.75623e-06	7.00508
Tgtp1	-2.12933	3.97105	-11.1366	8.49974e-08	7.45479e-07	8.1241
Ankrd34b	-2.12639	0.17182	-5.11557	0.000233955	0.000519999	-0.217669
4930461G14Rik	-2.12602	0.98742	-6.22009	3.93952e-05	0.000113472	1.64796
Stap1	-2.12517	0.894762	-7.82298	3.97868e-06	1.63565e-05	4.06386
Abcc3	2.12292	0.887602	7.23844	8.83812e-06	3.18761e-05	3.22169
Slc22a8	-2.12005	8.26222	-17.7558	3.72694e-10	1.33473e-08	13.7972
Plcb2	-2.11963	-0.294446	-5.48907	0.000125663	0.000304022	0.431515
Adora2b	2.1173	1.33798	8.08504	2.81886e-06	1.23338e-05	4.42772
Mcoln3	-2.116	2.24707	-15.002	2.73384e-09	5.43979e-08	11.7298
Agxt2	-2.11574	5.71928	-14.6218	3.69375e-09	6.8381e-08	11.4158
Gale	2.11472	2.9219	9.50816	4.94004e-07	3.05812e-06	6.26714
1700009P17Rik	-2.11371	2.44992	-12.1334	3.20654e-08	3.44188e-07	9.15043
Tbxas1	-2.11343	3.438	-11.7211	4.75815e-08	4.72826e-07	8.73517
Esrrb	-2.11334	4.35792	-9.89262	3.19397e-07	2.16509e-06	6.72763
Col6a6	-2.11111	0.470859	-3.50531	0.00417234	0.00662905	-3.18597
Lgals1	2.10891	6.84767	13.2064	1.20875e-08	1.60708e-07	10.1751
Nxpe3	-2.10564	4.72703	-18.6336	2.09665e-10	9.36291e-09	14.3893
Csf1	2.1038	3.50648	9.18486	7.20573e-07	4.12865e-06	5.86845
Mccc1os	-2.1032	-0.624895	-3.77852	0.00251108	0.00416968	-2.66961
Klk1b11	2.1016	-0.185005	4.39902	0.000812767	0.00154624	-1.51072
Ctps	2.09995	5.4625	13.6916	7.95307e-09	1.19603e-07	10.6138
Ces1g	-2.0947	4.48184	-8.04168	2.98264e-06	1.28486e-05	4.36809
Ccl2	2.0935	-0.866974	4.14527	0.00128283	0.00230483	-1.98128
Ctsd	2.09031	10.0898	25.0312	6.01017e-12	1.05761e-09	17.9815
D430020J02Rik	2.0901	-1.09119	4.00929	0.00164305	0.00286067	-2.23555
Pfn4	-2.08791	-0.218076	-5.41866	0.000141073	0.000335479	0.310528
Xdh	2.08745	5.46248	18.8574	1.81799e-10	8.64654e-09	14.5358
Pxmp2	-2.08434	5.06763	-14.34	4.63788e-09	8.09898e-08	11.178
Prodh2	-2.08042	5.58845	-19.6475	1.11257e-10	6.49735e-09	15.0388
Ctxn1	2.07679	1.97593	12.2789	2.79706e-08	3.12267e-07	9.29408
Aplnr	-2.07631	2.80296	-6.11032	4.66686e-05	0.000131319	1.46995
Pde4c	-2.0761	4.75531	-19.2543	1.41721e-10	7.46907e-09	14.7911
Jazf1	2.07383	0.378121	4.50156	0.000677346	0.001316	-1.32223
Slc34a1	-2.07261	11.879	-12.8008	1.73313e-08	2.14948e-07	9.79695
Tc2n	-2.07095	2.92825	-11.3889	6.5966e-08	6.06762e-07	8.39117
Slc5a8	-2.06944	7.68209	-14.2777	4.88e-09	8.44615e-08	11.1248
Slc16a4	-2.06787	6.15682	-12.0091	3.60713e-08	3.79527e-07	9.02661
Steap2	2.06301	8.5128	14.3413	4.63285e-09	8.09898e-08	11.1791
Eddm3b	-2.06205	-0.220015	-6.39444	3.02027e-05	8.98707e-05	1.92732
Dpep1	-2.06179	7.05633	-17.405	4.72529e-10	1.48334e-08	13.5522
Hcar1	-2.06094	0.722366	-7.24551	8.7511e-06	3.16403e-05	3.23212
Egfem1	2.05998	-0.901817	4.13193	0.00131425	0.00235405	-2.00617
Lilrb4	2.05714	0.231816	3.89832	0.00201355	0.00343719	-2.44392
Emp2	2.05424	4.84752	10.9717	1.00581e-07	8.52753e-07	7.94666
Klhl3	-2.04719	3.77061	-9.43684	5.36443e-07	3.26215e-06	6.18011
Cmbl	-2.04709	7.26658	-16.5095	8.842e-10	2.33278e-08	12.9037
Itga6	2.04605	6.99928	9.9526	2.98747e-07	2.04645e-06	6.79818
Cml3	-2.0455	3.96738	-8.32732	2.06409e-06	9.5985e-06	4.75684
Car4	-2.04332	7.12615	-9.62365	4.32725e-07	2.73669e-06	6.407
Airn	-2.04142	1.25991	-8.99459	9.04158e-07	4.95489e-06	5.62872
Ppp1r1a	-2.04048	6.66799	-19.5592	1.17423e-10	6.73454e-09	14.9836
4430402I18Rik	-2.03631	2.27141	-13.322	1.09263e-08	1.5029e-07	10.281
Pbld1	-2.0349	7.19933	-28.1823	1.42534e-12	4.63236e-10	19.3948
Xk	2.03091	-0.583585	3.1027	0.00887974	0.0131131	-3.94591
Klf1	-2.03083	1.36081	-6.74764	1.78549e-05	5.73906e-05	2.48056
Cml1	-2.02736	7.68989	-11.161	8.2927e-08	7.33234e-07	8.15008
Runx1	2.02591	1.22054	8.00741	3.11924e-06	1.33486e-05	4.3208
Ogdhl	-2.02372	2.37124	-13.6752	8.06491e-09	1.20356e-07	10.5992
Upb1	-2.02276	6.75436	-15.2383	2.27542e-09	4.77105e-08	11.9211
Gm3336	2.02071	0.0437025	4.29726	0.000975139	0.00181501	-1.69876
Cryab	2.02017	6.56824	8.9942	9.04585e-07	4.95489e-06	5.62822
Apcdd1	-2.01967	0.895753	-7.76103	4.32143e-06	1.74588e-05	3.97663
Krt18	2.01711	4.72845	11.7933	4.43655e-08	4.50588e-07	8.80883
Trip13	2.0163	-0.339572	4.75456	0.00043447	0.000888067	-0.861852
Dio1	-2.01162	5.20038	-9.57384	4.58095e-07	2.8723e-06	6.34684
Abhd14a	-2.01104	5.47669	-15.7101	1.5892e-09	3.58952e-08	12.2948
Rasl12	2.01036	2.32758	6.33335	3.31341e-05	9.72577e-05	1.8299
Blvrb	2.00977	4.6736	16.1415	1.15433e-09	2.8493e-08	12.627
Pir	2.00958	1.15311	6.66663	2.01132e-05	6.35668e-05	2.35515
Gstp1	2.00948	8.13092	15.1339	2.46685e-09	5.04582e-08	11.8369
Ncaph	2.00673	0.335536	3.47951	0.00437843	0.00690399	-3.23479
Cpne4	-2.00613	4.18281	-17.8481	3.50398e-10	1.28114e-08	13.8608
Plec	2.00426	6.46694	8.19226	2.45373e-06	1.10333e-05	4.57422
Ccbl2	-2.00189	5.00502	-13.9051	6.64268e-09	1.03754e-07	10.8023
Galnt11	-2.0015	9.08555	-14.1805	5.28525e-09	8.78373e-08	11.0414
Cym	-1.99887	0.1085	-3.78431	0.00248436	0.00413119	-2.65869
Mvp	1.99763	5.75711	19.0074	1.65376e-10	8.08765e-09	14.6329
Tubb6	1.99761	3.43358	14.165	5.35285e-09	8.86586e-08	11.0281
H2-Eb1	-1.99565	5.18409	-26.0939	3.63084e-12	8.16938e-10	18.4798
Slc6a20b	-1.99553	7.33365	-20.9446	5.16586e-11	3.7309e-09	15.8206
Wdhd1	1.99504	0.873765	6.71501	1.87303e-05	5.98102e-05	2.43015
Ckap2	1.9936	0.28845	5.64024	9.82587e-05	0.000245962	0.689011
D630013N20Rik	-1.99281	3.44583	-14.209	5.16284e-09	8.65404e-08	11.0659
Isoc2a	-1.99029	7.1837	-15.5424	1.8034e-09	3.96613e-08	12.1632
Ccnb2	-1.99014	-0.318025	-4.29246	0.000983577	0.0018278	-1.70765
Nfkbiz	1.98989	1.68112	7.4427	6.65551e-06	2.5103e-05	3.52087
Mcm3	1.98979	2.97742	9.27897	6.44916e-07	3.75773e-06	5.98561
Pdlim7	1.98871	3.50466	11.0119	9.65185e-08	8.2308e-07	7.99012
Lhfpl2	1.98865	3.77843	9.84774	3.35842e-07	2.24541e-06	6.67462
Ggnbp1	-1.98796	0.958619	-4.75896	0.000431155	0.000883142	-0.853897
Tgtp2	-1.98766	3.26958	-13.0902	1.33879e-08	1.7521e-07	10.0679
Mybl1	1.9871	0.354867	4.12841	0.00132267	0.00236723	-2.01274
Mab21l3	1.98571	2.03895	8.64317	1.38833e-06	7.00151e-06	5.17573
Acss2	-1.98564	7.62079	-18.2775	2.6395e-10	1.06367e-08	14.1526
Cd68	1.98491	2.58382	10.6335	1.42986e-07	1.13798e-06	7.57572
Rpl12	1.98151	8.5205	17.6215	4.07951e-10	1.39312e-08	13.7039
2010002M12Rik	-1.97893	-0.102845	-5.55021	0.000113717	0.000279281	0.536033
Nupr1l	-1.9769	-0.49824	-5.44744	0.000134546	0.000322316	0.360066
2310061J03Rik	-1.9737	2.54891	-7.55718	5.69009e-06	2.20007e-05	3.68624
Acad12	-1.97366	4.25639	-19.335	1.34803e-10	7.30181e-09	14.8424
Gm10804	-1.97124	5.03621	-14.5299	3.97668e-09	7.29266e-08	11.3387
Pzp	-1.96992	5.12395	-6.646	2.07353e-05	6.53565e-05	2.32307
Sntg2	1.96725	0.375689	4.72676	0.000456004	0.000926902	-0.912082
Egr1	1.96699	3.0095	7.19201	9.43367e-06	3.37123e-05	3.15292
Mcm5	1.96684	3.36883	9.57923	4.55272e-07	2.85766e-06	6.35337
Ccdc62	-1.96644	0.574029	-6.84605	1.54681e-05	5.10946e-05	2.63171
Kcnk2	-1.96618	0.177524	-9.33668	6.02759e-07	3.55458e-06	6.05701
Fn3k	-1.96537	3.83603	-17.0859	5.88661e-10	1.73049e-08	13.325
Aox1	1.96363	-0.92964	4.60915	0.00056022	0.00111141	-1.1256
1810044D09Rik	-1.96362	1.37329	-7.32292	7.85492e-06	2.87375e-05	3.34608
Ccne2	1.96303	1.43309	7.34722	7.59413e-06	2.79056e-05	3.38169
Gins2	1.96259	1.80564	9.0001	8.98184e-07	4.93832e-06	5.63573
AA415398	-1.95839	1.51703	-9.06961	8.26405e-07	4.63072e-06	5.7237
Vwa2	-1.95815	3.76994	-11.6188	5.2574e-08	5.06685e-07	8.63013
Sned1	-1.95769	0.771794	-6.91729	1.39529e-05	4.68129e-05	2.74034
Cryaa	-1.95731	-0.0231616	-2.93461	0.0121812	0.0175128	-4.26041
Bzrap1	-1.9562	-0.179137	-3.76649	0.00256756	0.00425864	-2.69231
Hoxa1	1.95563	0.268131	3.80382	0.0023964	0.00400198	-2.62189
H2-Aa	-1.95551	5.34051	-20.0401	8.77697e-11	5.34847e-09	15.281
Bphl	-1.95513	7.33713	-14.3841	4.47458e-09	7.96388e-08	11.2155
Nupr1	1.95371	2.91402	10.0978	2.54462e-07	1.79783e-06	6.96754
Col5a1	1.9526	3.38123	8.63329	1.40544e-06	7.06341e-06	5.16279
Pxdc1	1.95195	1.64504	7.2301	8.9421e-06	3.22114e-05	3.20935
Muc1	1.95144	4.59347	15.2256	2.2978e-09	4.79651e-08	11.9109
Timd2	1.95117	7.45652	14.038	5.94576e-09	9.50346e-08	10.9183
BC037704	-1.949	-0.529649	-6.87902	1.47463e-05	4.90146e-05	2.68206
Glt1d1	-1.94876	1.80215	-8.91914	9.903e-07	5.30518e-06	5.5326
Pbld2	-1.94778	4.35621	-18.8057	1.87864e-10	8.86293e-09	14.5021
Hmga1	1.94065	4.25275	4.23753	0.00108577	0.00199303	-1.80956
Ampd3	1.93358	5.24767	14.0327	5.97216e-09	9.51965e-08	10.9136
Aifm3	-1.93347	3.904	-12.0255	3.55121e-08	3.74317e-07	9.04304
Cntfr	-1.93173	2.83532	-8.33554	2.04263e-06	9.51385e-06	4.76788
Ccne1	1.92873	0.29285	5.91524	6.33258e-05	0.000169856	1.14954
A430035B10Rik	-1.9278	1.58014	-10.5626	1.54107e-07	1.20043e-06	7.49672
H6pd	1.92752	8.703	13.3874	1.03232e-08	1.44822e-07	10.3405
D430041D05Rik	1.92622	-0.658564	2.96088	0.0115942	0.0167224	-4.21143
Ywhah	1.92402	6.97875	21.7097	3.35491e-11	3.01942e-09	16.2582
Derl3	1.91963	-0.355344	4.40986	0.0007972	0.0015186	-1.49073
Grid1	-1.91812	1.01321	-6.63235	2.1158e-05	6.64026e-05	2.30183
Bhmt2	-1.91685	6.1434	-10.8928	1.09101e-07	9.13074e-07	7.86095
Mccc2	-1.91663	6.12587	-15.7883	1.49881e-09	3.45199e-08	12.3557
Trim7	-1.91634	5.12149	-14.3237	4.70009e-09	8.1832e-08	11.1641
C8g	-1.91182	3.0857	-9.55445	4.68397e-07	2.92676e-06	6.32335
Tenm4	-1.91177	1.6882	-8.03045	3.02668e-06	1.30001e-05	4.35261
Rundc3b	-1.90822	0.491069	-4.54108	0.000631609	0.00123493	-1.24986
Angptl4	1.90739	6.26032	9.4054	5.56376e-07	3.35812e-06	6.14158
Mdk	-1.90675	5.23939	-14.1136	5.58495e-09	9.07555e-08	10.9837
Dzank1	-1.90652	1.80223	-6.59513	2.23586e-05	6.95733e-05	2.24373
Gm10681	-1.90638	8.46124	-6.07347	4.94184e-05	0.000137994	1.40983
Acy1	-1.90289	6.02277	-11.6915	4.8972e-08	4.80682e-07	8.70485
Gamt	-1.90078	3.73417	-7.34513	7.61618e-06	2.7969e-05	3.37863
Ticrr	1.90046	-1.07051	3.12031	0.00859045	0.0127355	-3.91282
Fbxw15	-1.8994	0.286049	-4.22872	0.00110316	0.00201987	-1.82593
Tagln	1.89502	5.25184	11.8315	4.27622e-08	4.35817e-07	8.84757
Pcdh9	1.89384	-1.26056	3.51623	0.00408811	0.00651292	-3.16531
Hsbp1l1	-1.89293	1.83842	-10.1813	2.32232e-07	1.68347e-06	7.06402
Rasd1	1.89183	2.56095	8.12915	2.66209e-06	1.17534e-05	4.48815
Fads2	-1.89164	6.58338	-18.0021	3.1631e-10	1.17861e-08	13.9663
Anxa1	1.89029	3.51804	9.6371	4.26139e-07	2.70088e-06	6.4232
Gins1	1.88935	0.57799	4.14151	0.00129162	0.00231849	-1.98831
3010026O09Rik	-1.88927	3.54432	-13.219	1.19539e-08	1.59796e-07	10.1867
Ptgis	-1.88851	1.49863	-7.36053	7.45521e-06	2.74987e-05	3.40117
Dctd	1.88616	0.827418	8.45326	1.75991e-06	8.45971e-06	4.92523
Nrg1	1.88594	2.89669	6.71289	1.87888e-05	5.99644e-05	2.42687
Tmem158	1.88553	1.74387	7.36992	7.35888e-06	2.71948e-05	3.41489
Rap2b	1.88546	3.21234	13.9377	6.46426e-09	1.01383e-07	10.8308
Olfm3	-1.88383	3.95615	-12.2456	2.88557e-08	3.19708e-07	9.26133
Ccdc109b	1.88071	-0.0643153	4.56416	0.000606402	0.00119213	-1.20768
2010204K13Rik	1.88044	2.76553	7.63416	5.12556e-06	2.02052e-05	3.7965
Ppp1r14b	1.87998	5.34445	12.8126	1.71479e-08	2.13499e-07	9.80812
Hnmt	-1.87816	4.06506	-13.575	8.78377e-09	1.2976e-07	10.5097
Slc4a1	-1.87731	5.04887	-6.43573	2.83782e-05	8.51571e-05	1.99286
Svop	-1.87707	-0.289335	-4.90377	0.000335675	0.000710199	-0.593691
C730027H18Rik	-1.87652	2.08971	-9.48378	5.08093e-07	3.11735e-06	6.23745
Slco2a1	1.8673	5.57249	13.5214	9.19698e-09	1.33837e-07	10.4616
Lrriq3	-1.86565	1.51508	-7.89799	3.60204e-06	1.49872e-05	4.16886
Csf3r	1.86139	-0.263255	5.55811	0.000112264	0.000276175	0.549496
Stx11	1.86106	0.306563	3.75047	0.0026448	0.00437558	-2.72254
Slc22a17	-1.85985	4.08818	-19.0106	1.65042e-10	8.08765e-09	14.635
Phyhip	-1.8592	2.45246	-8.98824	9.11093e-07	4.96728e-06	5.62065
Pld6	-1.85858	-0.262766	-5.93731	6.11604e-05	0.000165032	1.18604
2310001H17Rik	-1.85803	0.89527	-7.46762	6.43141e-06	2.43835e-05	3.55701
Zmynd12	-1.85767	0.721839	-4.26459	0.00103412	0.0019096	-1.75932
Gm19461	-1.8567	0.435056	-6.76012	1.75318e-05	5.65074e-05	2.49979
Spcs3	1.85637	7.13361	19.3184	1.36193e-10	7.30943e-09	14.8319
4930564B18Rik	-1.85576	-0.354133	-3.58852	0.00357255	0.00575583	-3.02856
Mroh7	-1.85558	1.73391	-5.9824	5.69751e-05	0.000154998	1.26044
Podn	-1.85316	4.04329	-10.4801	1.68237e-07	1.28149e-06	7.40417
5730403I07Rik	-1.85296	0.310881	-6.60232	2.2121e-05	6.89073e-05	2.25498
Wdr86	-1.85277	0.0313126	-4.77206	0.000421451	0.000865387	-0.830254
Klkb1	-1.85153	1.48395	-7.76314	4.30921e-06	1.74312e-05	3.97962
Plekho1	1.851	3.84255	15.1345	2.4656e-09	5.04582e-08	11.8375
Maoa	1.85074	5.12196	16.2957	1.03158e-09	2.64683e-08	12.7437
Tmem140	-1.84948	4.69787	-15.5546	1.7867e-09	3.94423e-08	12.1729
Tldc2	-1.84704	1.3065	-7.00224	1.23496e-05	4.22239e-05	2.86897
4930503E14Rik	1.84657	-0.0481903	3.00945	0.0105823	0.0153843	-4.12071
Aldh1l2	1.84446	2.67913	8.75911	1.20346e-06	6.24689e-06	5.32667
Osbp2	-1.84397	4.99767	-12.6609	1.9671e-08	2.34369e-07	9.66398
Tubb5	1.84289	6.4768	18.5473	2.21606e-10	9.54461e-09	14.3324
Cldn1	1.84215	4.88024	12.7936	1.74441e-08	2.15746e-07	9.79014
Pbx4	1.841	-1.51778	3.97753	0.00174129	0.00301377	-2.29511
C1qtnf2	-1.8397	1.33972	-7.87889	3.69419e-06	1.53161e-05	4.14219
Sfrp1	-1.83921	6.87784	-6.62503	2.13887e-05	6.69497e-05	2.29042
Trim6	1.83917	-0.966332	3.54649	0.00386371	0.00617729	-3.10808
Mmp9	1.83583	-0.0174988	6.9952	1.24746e-05	4.25767e-05	2.85835
Tagln2	1.83472	7.62571	15.3551	2.07998e-09	4.42469e-08	12.0147
Camk2b	1.83164	1.86964	5.61014	0.000103164	0.000256413	0.637998
LOC101056136	1.8311	-1.2604	4.06092	0.00149534	0.00263608	-2.13885
Ptp4a1	1.83054	4.98677	18.6586	2.06336e-10	9.28514e-09	14.4058
Psca	-1.82886	-0.784246	-2.46056	0.0295235	0.0393512	-5.12629
Aldoc	-1.828	2.70093	-7.23911	8.82981e-06	3.18657e-05	3.22268
Ciart	-1.8274	2.99155	-10.7053	1.32599e-07	1.0645e-06	7.65526
Fam26e	1.82711	-0.816355	3.92777	0.00190758	0.00326965	-2.38857
Rgs2	1.82609	4.86774	13.115	1.30981e-08	1.72965e-07	10.0909
Cemip	1.826	-1.21383	3.46155	0.00452789	0.00712238	-3.26876
Bche	1.82239	-0.773264	3.57183	0.0036854	0.00592134	-3.06014
5930403L14Rik	-1.82213	4.97744	-10.8654	1.12236e-07	9.32644e-07	7.83107
BC089597	-1.82203	5.40407	-8.76952	1.1882e-06	6.17866e-06	5.34015
Aoc1	1.82132	2.08722	7.63007	5.15395e-06	2.02898e-05	3.79068
Nr0b2	-1.82122	-0.0490335	-4.92236	0.000325126	0.000690377	-0.560467
Clic6	-1.82081	0.813141	-3.39754	0.00510423	0.00794777	-3.38984
1810034E14Rik	-1.81969	3.223	-10.5354	1.5862e-07	1.22905e-06	7.46627
Efcab12	-1.81938	1.26778	-7.10213	1.07111e-05	3.75207e-05	3.01902
Nat8	-1.81716	6.75124	-9.04934	8.46687e-07	4.72626e-06	5.69809
Tln2	-1.81545	7.36265	-14.8868	2.99271e-09	5.87495e-08	11.6354
Actb	1.81431	9.55739	14.0282	5.99442e-09	9.52918e-08	10.9097
Lrrc3b	-1.81398	-0.282568	-4.31381	0.000946598	0.00177033	-1.66811
Slc38a2	1.81282	6.06109	12.2333	2.91886e-08	3.21078e-07	9.24927
Napsa	-1.81272	10.0777	-10.1955	2.28653e-07	1.65958e-06	7.08042
Azgp1	-1.8124	5.52201	-6.29753	3.49918e-05	0.000102016	1.77255
Gstk1	-1.81082	5.48935	-14.675	3.5401e-09	6.63769e-08	11.4601
Sun3	-1.808	1.14874	-6.19867	4.07139e-05	0.000116468	1.61336
Dcxr	-1.80788	6.58683	-13.003	1.44632e-08	1.86364e-07	9.98684
Gm13363	1.80752	6.7408	17.1372	5.6808e-10	1.69554e-08	13.3618
Myo5a	-1.80731	5.7497	-15.8815	1.39825e-09	3.30313e-08	12.4279
Efcab5	1.80704	-0.786558	3.81474	0.00234861	0.00393341	-2.60132
F2rl1	1.80239	5.19982	16.7757	7.31591e-10	2.00756e-08	13.1
Gm3435	-1.80229	1.34824	-4.20656	0.00114817	0.00209311	-1.86713
D3Ertd751e	-1.80221	4.50319	-18.5265	2.24596e-10	9.54461e-09	14.3186
Dmgdh	-1.80159	6.47725	-12.7127	1.87681e-08	2.26401e-07	9.71333
Psd4	1.80072	0.693456	5.21452	0.000198062	0.000448921	-0.0439248
Gm6194	-1.79945	0.330275	-3.33059	0.00578678	0.00888755	-3.51641
Epor	-1.79882	0.199202	-6.29036	3.53765e-05	0.000103013	1.76105
Prss12	-1.7956	0.248674	-4.15981	0.00124947	0.00225182	-1.95417
Il15	-1.79506	3.08891	-16.1528	1.14477e-09	2.843e-08	12.6357
Lrrc48	-1.79409	0.690771	-6.40153	2.98807e-05	8.90939e-05	1.93859
Slc6a9	1.79334	5.4853	13.1098	1.3159e-08	1.73095e-07	10.086
Kctd1	1.79283	5.36337	19.43	1.27119e-10	7.00675e-09	14.9025
Loxl4	1.78823	2.23242	9.75451	3.72984e-07	2.44067e-06	6.56387
Klf4	1.78618	3.76064	14.6277	3.67637e-09	6.82754e-08	11.4207
Zfp36l1	1.78593	7.3469	18.1175	2.93119e-10	1.12812e-08	14.0447
Zcchc16	-1.78354	-0.269233	-4.98791	0.000290617	0.00062897	-0.443662
Abcb4	1.78322	-0.793666	5.20475	0.000201335	0.000455808	-0.0610262
Srd5a2	-1.78083	1.21323	-8.41577	1.84511e-06	8.80642e-06	4.87529
Ace	-1.78025	7.38037	-10.1703	2.35031e-07	1.70164e-06	7.05138
E130102H24Rik	-1.77951	0.471364	-3.34212	0.00566295	0.00872026	-3.49462
Tmem191c	-1.77882	0.13282	-4.81819	0.000389067	0.000806534	-0.74718
Camk1g	-1.7784	0.252528	-3.5395	0.00391438	0.00625318	-3.12129
Rras	1.77757	4.31458	14.7763	3.26593e-09	6.26416e-08	11.5443
Cyp2c44	-1.7759	5.01148	-8.62585	1.41846e-06	7.11051e-06	5.15305
Wbscr27	-1.7742	4.41948	-14.1623	5.36498e-09	8.86586e-08	11.0258
Lox	1.77349	1.66788	5.85801	6.93279e-05	0.000183079	1.05454
Cyp2a4	-1.77217	7.67938	-10.8222	1.17368e-07	9.64412e-07	7.78393
Jun	1.77113	5.15748	10.1469	2.41121e-07	1.73501e-06	7.02438
Edn1	1.77015	0.842467	6.10888	4.67727e-05	0.000131485	1.46761
5330417C22Rik	1.76962	-0.50022	4.2534	0.00105516	0.00194416	-1.78009
Sparc	1.76839	7.94887	10.7928	1.21012e-07	9.8322e-07	7.75169
Bcl3	1.76818	3.0547	7.08515	1.09723e-05	3.82756e-05	2.99362
Kcnj8	-1.76252	2.43086	-12.3356	2.65302e-08	2.9904e-07	9.34967
Pou3f3os	-1.76211	2.06129	-8.23484	2.32303e-06	1.05747e-05	4.63203
Cables1	-1.76173	3.53177	-13.3342	1.08112e-08	1.49164e-07	10.2921
Btg2	1.76123	4.39562	10.2042	2.26497e-07	1.64802e-06	7.09042
Cyp51	-1.75962	7.15881	-13.5558	8.92975e-09	1.31254e-07	10.4925
Fam129a	1.75795	4.43988	11.4816	6.01695e-08	5.63187e-07	8.48804
Net1	1.75611	8.00954	10.5804	1.51226e-07	1.18272e-06	7.51662
Dusp10	1.75561	-0.0421539	5.24563	0.000188012	0.000429301	0.0104352
Slc25a21	-1.7541	4.19595	-15.3193	2.13778e-09	4.53116e-08	11.9861
Id1	1.75355	4.64793	5.61031	0.000103136	0.000256413	0.638283
Serpinb6a	1.75306	5.61869	17.0453	6.05523e-10	1.75362e-08	13.2958
A930001C03Rik	1.75226	0.797316	7.60452	5.33552e-06	2.08363e-05	3.75414
Gm4952	-1.75223	1.48825	-6.62104	2.15154e-05	6.72357e-05	2.28419
LOC102631757	-1.75141	4.15514	-14.377	4.5004e-09	7.96388e-08	11.2095
Mpv17l	-1.75098	8.42011	-12.7356	1.83816e-08	2.2356e-07	9.73518
Stxbp5l	-1.75024	3.82091	-12.9024	1.58211e-08	2.01203e-07	9.89266
Ogn	-1.74803	3.85636	-7.82728	3.95597e-06	1.6286e-05	4.06991
Ran	1.74751	7.66849	19.1942	1.4712e-10	7.64436e-09	14.7528
Sh3tc2	1.74674	5.45117	13.6043	8.56671e-09	1.27196e-07	10.5359
Cd151	1.74659	7.24148	21.3024	4.2138e-11	3.47193e-09	16.0273
Cideb	-1.74649	7.01313	-12.4051	2.4875e-08	2.84773e-07	9.41737
Adm	1.74647	3.50458	13.413	1.00977e-08	1.42e-07	10.3637
Grin3a	-1.74632	-0.392307	-4.05614	0.00150843	0.00265154	-2.1478
Rem2	1.74583	-1.18283	3.48325	0.00434792	0.00686359	-3.22771
Dhrs3	-1.74523	6.44478	-17.5368	4.31994e-10	1.41182e-08	13.6448
Spp2	-1.74512	7.22245	-19.4168	1.28158e-10	7.00675e-09	14.8941
Col4a2	1.74486	7.37971	6.79305	1.67083e-05	5.43925e-05	2.55047
Gadd45a	1.7448	5.30061	14.2709	4.90716e-09	8.46811e-08	11.119
Cebpb	1.74372	4.425	7.05491	1.14547e-05	3.97212e-05	2.94826
Trim72	1.74362	-1.49808	4.23519	0.00109036	0.00200081	-1.81391
Dnah9	-1.74222	-0.249327	-3.63173	0.00329651	0.00535237	-2.94685
Chadl	-1.74105	2.54262	-6.84957	1.53893e-05	5.09205e-05	2.63709
2700046G09Rik	-1.74014	2.00594	-8.90841	1.00325e-06	5.36474e-06	5.51887
Nme5	-1.73854	1.38193	-5.32092	0.000165839	0.00038422	0.141493
Pkmyt1	1.73739	-0.0906625	3.49075	0.00428737	0.00678418	-3.21352
Sox4	1.73683	4.3676	7.75584	4.3515e-06	1.75561e-05	3.96931
Calb1	-1.73678	8.64065	-5.38641	0.000148784	0.000350538	0.254897
Ift122	-1.73458	5.17845	-17.3484	4.91185e-10	1.52034e-08	13.5122
Stil	1.73434	-0.296075	3.70806	0.00286093	0.00471052	-2.80262
Csf1r	-1.73239	5.07629	-16.32	1.01357e-09	2.61206e-08	12.762
Gcnt4	1.73192	2.69771	8.49938	1.66082e-06	8.06959e-06	4.98644
Rtn4	1.72968	7.63552	17.5489	4.28468e-10	1.40817e-08	13.6532
4930431F12Rik	1.72851	-0.915197	3.29498	0.00618668	0.00943657	-3.58367
Ppapdc1b	1.72734	3.38328	11.1792	8.14143e-08	7.21626e-07	8.16948
Wdr93	-1.72515	0.2321	-5.61822	0.000101823	0.000253889	0.651694
Cela1	-1.72322	6.67447	-11.7078	4.82029e-08	4.76329e-07	8.72152
Smim22	-1.72318	3.21932	-10.2498	2.15532e-07	1.58201e-06	7.14278
Car9	-1.72104	3.07353	-9.68174	4.05031e-07	2.60091e-06	6.47684
Ncs1	1.72084	3.69621	11.768	4.5468e-08	4.586e-07	8.783
Kdelr3	1.71963	1.58816	8.59662	1.4709e-06	7.2922e-06	5.1147
Ppil6	-1.71832	2.0856	-7.04602	1.16008e-05	4.00856e-05	2.9349
Fggy	-1.7174	6.33511	-14.0381	5.9453e-09	9.50346e-08	10.9183
Slc7a5	1.71498	2.52744	8.95853	9.44281e-07	5.1196e-06	5.58286
Bak1	1.71395	5.4185	20.7307	5.84415e-11	4.11907e-09	15.6953
Plat	1.71392	5.55603	8.38413	1.92046e-06	9.08222e-06	4.83302
Junb	1.7134	4.41879	8.53672	1.58497e-06	7.7461e-06	5.03581
Slc7a7	-1.71316	7.80869	-10.1389	2.43235e-07	1.74164e-06	7.01517
Prox1	-1.71316	1.43619	-5.65542	9.58773e-05	0.000240412	0.714709
Slc13a5	-1.71147	-0.264275	-4.01118	0.00163741	0.00285339	-2.23202
Fosl2	1.70999	4.52599	12.9584	1.50499e-08	1.92232e-07	9.94511
Slc6a18	1.70778	8.90068	13.5267	9.15498e-09	1.33558e-07	10.4664
Cr2	-1.70696	-0.440493	-3.78004	0.00250403	0.00416035	-2.66674
Rcan1	1.70651	6.71023	12.8001	1.73428e-08	2.14948e-07	9.79626
Pilra	1.70639	-0.315281	3.68403	0.00299133	0.00489764	-2.84801
Prodh	-1.70579	7.45708	-10.4878	1.66864e-07	1.27435e-06	7.41282
Chrm1	1.7057	-0.500726	4.9252	0.000323548	0.000688702	-0.555404
1700024P16Rik	1.70482	1.53537	6.77411	1.71768e-05	5.56084e-05	2.52134
Rad18	1.70299	1.61827	7.44013	6.67904e-06	2.51593e-05	3.51715
Macrod2	-1.69882	5.60528	-11.7213	4.75711e-08	4.72826e-07	8.73541
Relb	1.6978	2.51847	7.72017	4.56463e-06	1.82436e-05	3.91884
Fmo2	-1.69478	8.3361	-14.2463	5.00689e-09	8.53445e-08	11.098
Fam124a	1.69439	3.36511	8.17167	2.51972e-06	1.12179e-05	4.54619
Shisa4	1.69394	3.58193	11.7188	4.76867e-08	4.72826e-07	8.73285
Ivd	-1.69383	7.77608	-23.0044	1.66861e-11	2.03362e-09	16.9621
Tbx10	-1.69122	1.54985	-5.24673	0.000187665	0.000428844	0.0123632
Abcb1b	1.69111	4.00434	9.38956	5.6672e-07	3.39684e-06	6.12212
Msn	1.69	8.14596	13.2808	1.13256e-08	1.53724e-07	10.2433
Gstm5	1.68951	7.73028	14.678	3.53138e-09	6.63769e-08	11.4627
Rnd1	1.68911	0.720724	5.04235	0.000264873	0.000579472	-0.347046
Cyp27a1	-1.68877	5.17941	-15.2741	2.21338e-09	4.67447e-08	11.9499
4930451G09Rik	-1.68826	0.0131869	-3.89309	0.00203302	0.0034674	-2.45377
Tyw3	-1.6882	4.29943	-8.23795	2.3138e-06	1.055e-05	4.63623
Eif6	1.68787	6.59737	12.7126	1.877e-08	2.26401e-07	9.71322
Smcp	-1.68754	1.47354	-3.55079	0.00383281	0.00613396	-3.09993
Susd4	-1.68733	1.91065	-9.79589	3.55981e-07	2.3574e-06	6.61314
Calcr	1.6864	-0.358828	5.10584	0.000237838	0.000527427	-0.234833
Mfsd7c	-1.68491	3.35114	-8.42617	1.82104e-06	8.71775e-06	4.88916
Prrg4	1.68392	3.63979	8.7831	1.1686e-06	6.09838e-06	5.35773
Setd4	1.68352	-0.695614	3.12593	0.00850017	0.0126112	-3.90226
Ly6a	1.68241	9.20162	13.7277	7.71359e-09	1.17207e-07	10.6458
Vps8	-1.6823	5.35748	-17.1571	5.60328e-10	1.68099e-08	13.376
Fam167a	1.68228	-0.865232	3.67555	0.00303879	0.00496481	-2.86404
Ugt2b37	-1.6817	5.69067	-6.96261	1.30716e-05	4.43042e-05	2.80909
Gm11992	-1.67915	4.94111	-12.9518	1.51387e-08	1.92944e-07	9.93894
Rps8	1.67914	8.90582	17.4817	4.48458e-10	1.43357e-08	13.6062
Haao	-1.67824	6.76061	-12.261	2.84427e-08	3.16331e-07	9.27649
Cp	1.67746	5.39358	7.39273	7.13026e-06	2.65344e-05	3.44818
Slc16a7	-1.67671	5.99391	-8.54345	1.57169e-06	7.68763e-06	5.0447
Tmem86a	-1.67648	4.84371	-12.749	1.81612e-08	2.21802e-07	9.74784
Gcgr	-1.67507	4.17474	-15.0327	2.669e-09	5.36551e-08	11.7548
Gm4841	-1.67415	1.05712	-5.2919	0.000174039	0.000401154	0.0910774
Acap1	-1.67341	-0.291432	-5.85485	6.96763e-05	0.000183855	1.04929
Spns2	1.67328	6.92485	12.1595	3.1286e-08	3.40359e-07	9.1763
Kmo	-1.67155	7.05993	-18.5401	2.22639e-10	9.54461e-09	14.3276
Ipcef1	-1.67064	3.57455	-6.76057	1.75203e-05	5.65074e-05	2.50049
2900011O08Rik	1.66862	-0.622023	3.43943	0.00471925	0.00740944	-3.31062
Gm166	-1.66652	3.05004	-9.31465	6.18496e-07	3.62909e-06	6.02979
Ccdc17	-1.66644	1.17489	-6.15252	4.37172e-05	0.000124088	1.53858
Tes	1.66523	5.11182	16.7703	7.3439e-10	2.00756e-08	13.096
Gbe1	1.66329	6.66855	20.5288	6.57323e-11	4.45886e-09	15.5757
Itpr3	1.66324	3.18154	8.5971	1.47004e-06	7.2922e-06	5.11533
Itgb1	1.66296	8.48681	10.0342	2.72927e-07	1.90528e-06	6.8936
Acsm2	-1.6591	12.3219	-5.76871	7.99226e-05	0.000207338	0.905429
Actg1	1.65757	10.375	17.7806	3.66558e-10	1.32368e-08	13.8143
Phlda3	1.65537	2.71648	9.17955	7.25116e-07	4.15061e-06	5.86181
Lrrc56	-1.65466	2.87188	-14.1139	5.58325e-09	9.07555e-08	10.9841
Tmem43	1.6546	5.09572	16.0555	1.22944e-09	2.98434e-08	12.5616
Hfe	1.65429	5.14959	15.7815	1.50638e-09	3.45206e-08	12.3504
Nlgn2	1.65392	2.36849	7.60906	5.30275e-06	2.0736e-05	3.76064
Hsd3b3	-1.65303	6.32197	-8.87754	1.04151e-06	5.54397e-06	5.47934
Ppap2c	1.65237	6.3604	15.2221	2.30396e-09	4.79651e-08	11.9081
Acss3	-1.65233	3.24429	-8.83292	1.09962e-06	5.8005e-06	5.42199
Rras2	1.65202	5.90692	15.4404	1.94866e-09	4.19106e-08	12.0826
Flot1	1.65179	5.59446	17.2549	5.23745e-10	1.60414e-08	13.4458
Dqx1	-1.65126	2.4527	-9.47721	5.11962e-07	3.13282e-06	6.22943
Icam1	1.65053	4.68171	12.8123	1.71529e-08	2.13499e-07	9.80782
Baalc	1.64978	-1.22534	3.04323	0.00993087	0.0145115	-4.05748
Phgdh	1.64749	4.84813	6.78149	1.69925e-05	5.51336e-05	2.5327
Gm128	-1.64748	2.40262	-6.74512	1.79209e-05	5.75712e-05	2.47668
Itga8	-1.64621	2.95489	-6.70161	1.91028e-05	6.08337e-05	2.40941
Car3	-1.64579	5.55986	-4.84009	0.000374611	0.000780503	-0.707824
Cd276	1.64469	0.307311	6.33388	3.31073e-05	9.72277e-05	1.83075
G6pdx	1.64467	5.85218	14.0516	5.87899e-09	9.4744e-08	10.9301
Pipox	-1.6421	8.09176	-17.4737	4.50902e-10	1.43357e-08	13.6005
Itga5	1.63881	3.24996	7.61839	5.23612e-06	2.05166e-05	3.77398
2310010J17Rik	-1.63825	0.741446	-4.94544	0.00031251	0.00066893	-0.51928
B230216N24Rik	-1.63762	0.690771	-5.04149	0.000265261	0.000580103	-0.348569
Afmid	-1.63732	6.16566	-11.2363	7.68517e-08	6.84296e-07	8.23026
Cyp2a5	1.63704	7.91524	8.35664	1.98857e-06	9.32257e-06	4.79621
Nefm	1.63676	-0.241636	5.46627	0.000130449	0.000313527	0.392412
Fbxo2	1.63538	0.0969132	5.66645	9.41864e-05	0.000237185	0.733348
Pklr	1.63438	5.86475	8.35271	1.99854e-06	9.35317e-06	4.79093
Kap	-1.63368	13.9246	-9.27209	6.50151e-07	3.78446e-06	5.97707
Ybx2	-1.63349	3.1424	-8.22552	2.35099e-06	1.06697e-05	4.61939
Gm14023	-1.63282	0.0707588	-6.9375	1.35524e-05	4.56691e-05	2.77102
Cd9	1.63258	7.07956	17.1582	5.59917e-10	1.68099e-08	13.3768
Rbpms	1.6324	6.49466	17.5016	4.42433e-10	1.43357e-08	13.6201
Adamtsl4	1.63014	1.59131	7.04157	1.16747e-05	4.02931e-05	2.92821
5830454E08Rik	-1.62991	0.0988524	-3.11748	0.00863631	0.0127937	-3.91814
2810459M11Rik	1.62985	0.905758	5.39168	0.000147494	0.000348482	0.263996
Nkd2	1.62924	0.00196866	5.10192	0.000239418	0.000529926	-0.241735
F2r	1.62888	6.54309	8.2343	2.32463e-06	1.05747e-05	4.6313
Fbln7	-1.62788	2.63795	-10.821	1.17515e-07	9.64412e-07	7.78262
Pgam2	-1.62748	5.7754	-11.7363	4.68829e-08	4.68424e-07	8.75075
Slc2a12	-1.62685	3.92098	-16.9269	6.57739e-10	1.85883e-08	13.2102
Slc12a4	1.62429	4.44895	14.4223	4.33775e-09	7.80795e-08	11.2479
9330162012Rik	-1.62411	0.36076	-4.56912	0.000601117	0.00118322	-1.19861
Sap30	-1.62409	6.11471	-11.7855	4.47042e-08	4.51745e-07	8.80083
Rgs19	1.62401	1.6016	13.878	6.79545e-09	1.05168e-07	10.7785
Kcnn1	-1.62382	2.2674	-10.0025	2.82676e-07	1.95589e-06	6.85656
1110046J04Rik	1.62285	-0.93	4.16584	0.00123591	0.00223357	-1.94294
Oas1g	-1.62224	-1.53945	-5.60145	0.000104628	0.000259684	0.623238
Lamc2	1.62221	4.89751	12.1448	3.17197e-08	3.4353e-07	9.16183
Ppp1r42	1.6216	-1.13932	3.90016	0.00200677	0.00342762	-2.44047
Vstm2a	-1.62041	2.85188	-7.93286	3.44006e-06	1.45093e-05	4.21743
Cenpf	-1.62037	-0.0691711	-3.3998	0.00508267	0.00792474	-3.38557
Ybx3	1.61979	6.69728	19.0401	1.62011e-10	8.08765e-09	14.654
Slfn9	1.61796	-0.103025	3.17139	0.00780376	0.0116608	-3.81675
Apoa2	-1.61778	1.64937	-7.79674	4.12017e-06	1.68317e-05	4.02697
Sbsn	1.61549	1.04438	6.29896	3.49154e-05	0.000101873	1.77484
Pabpc1	1.61523	9.63638	19.715	1.0678e-10	6.30973e-09	15.0808
Pik3c2g	-1.61508	1.71866	-7.84484	3.86472e-06	1.59553e-05	4.09454
Gxylt2	1.61505	0.525166	5.69928	8.93342e-05	0.000226825	0.788759
Entpd1	1.61473	3.88514	7.91918	3.50266e-06	1.46632e-05	4.1984
Amd2	1.61415	6.54166	3.15348	0.00807095	0.0120201	-3.85044
Kcnab1	-1.61318	0.0773678	-3.95374	0.00181886	0.00313689	-2.33978
Anxa4	1.61112	7.04403	16.902	6.69317e-10	1.87345e-08	13.1921
Map3k6	1.61004	1.87847	6.14246	4.44025e-05	0.000125789	1.52224
Clic1	1.60824	7.08805	17.5607	4.25071e-10	1.4049e-08	13.6615
A330033J07Rik	-1.60817	-0.399157	-8.64713	1.38155e-06	6.98033e-06	5.1809
Snx29	-1.60755	5.42594	-12.4679	2.34738e-08	2.71387e-07	9.4783
Slc7a1	1.60617	3.52956	7.7705	4.26704e-06	1.73108e-05	3.99
Slc16a3	1.6043	-0.24967	5.69035	9.06277e-05	0.000229711	0.773696
1700096K18Rik	-1.6029	1.63195	-6.01789	5.38945e-05	0.00014809	1.31879
Tax1bp3	1.60037	5.84033	15.6381	1.6775e-09	3.73133e-08	12.2385
Micall2	1.59806	2.47986	10.8844	1.10043e-07	9.18334e-07	7.85188
Tmed5	1.59734	6.2421	10.604	1.47506e-07	1.16139e-06	7.5429
Lrrc59	1.59605	6.87504	17.7978	3.62359e-10	1.31665e-08	13.8262
Rpsa	1.59431	9.92236	14.6905	3.49633e-09	6.61927e-08	11.4731
Esr1	-1.59411	2.96196	-9.92315	3.08702e-07	2.09745e-06	6.76358
Col8a1	1.59326	3.47612	8.92102	9.88049e-07	5.30283e-06	5.535
Ugdh	1.59217	7.37551	11.9198	3.92826e-08	4.06012e-07	8.93688
Malat1	1.59153	9.44919	5.00914	0.000280277	0.000609752	-0.405935
Slc48a1	1.59102	8.24736	20.3365	7.3594e-11	4.67962e-09	15.4606
Lyplal1	-1.5893	5.47546	-12.6981	1.90176e-08	2.28446e-07	9.69946
Cenpu	1.58561	-0.118035	3.04415	0.00991364	0.0144915	-4.05575
Aadac	-1.58559	7.27569	-12.7597	1.79867e-08	2.2013e-07	9.75798
Slc2a4	-1.58502	4.71464	-9.49669	5.00584e-07	3.08905e-06	6.25317
BC037032	-1.58463	-0.11843	-5.22694	0.000193983	0.000440358	-0.0222036
Scara3	1.58432	-0.679449	3.11088	0.0087442	0.0129339	-3.93055
F13b	-1.57994	7.03244	-12.8945	1.59328e-08	2.02184e-07	9.88528
Tlr13	1.57989	0.609589	4.76829	0.000424225	0.000869862	-0.837068
Garnl3	1.57937	-0.401763	3.89321	0.00203255	0.0034674	-2.45354
Sema7a	1.579	3.35031	5.55544	0.000112754	0.000277263	0.544942
Layn	1.57866	1.68481	10.0276	2.7492e-07	1.9169e-06	6.88592
H2-Ab1	-1.57796	5.43362	-17.1114	5.78356e-10	1.71745e-08	13.3433
Tnfrsf1b	1.57786	2.62526	7.56632	5.61968e-06	2.17428e-05	3.69938
Ltbp2	1.57774	-1.16268	3.03674	0.0100529	0.0146766	-4.06964
Alms1-ps2	-1.57757	-0.379346	-4.68792	0.000487987	0.000982693	-0.982437
Serp2	1.57696	-0.941096	4.00353	0.00166044	0.00288751	-2.24635
Dusp9	-1.57625	3.42229	-6.44024	2.81858e-05	8.4862e-05	2.00001
Dnah7b	-1.57579	2.04434	-6.4187	2.9116e-05	8.7214e-05	1.96586
Gm4890	-1.57504	0.867847	-5.69421	9.00655e-05	0.000228385	0.780217
Dysf	1.57333	4.39853	9.42686	5.4269e-07	3.28807e-06	6.16788
Dynll1	1.57309	6.26515	13.2558	1.15752e-08	1.56386e-07	10.2205
Wscd1	-1.57161	2.27486	-8.27875	2.19601e-06	1.01155e-05	4.69141
Calm1	1.57036	8.54717	21.5036	3.76313e-11	3.2305e-09	16.142
F5	-1.56945	3.24392	-5.10724	0.000237274	0.000526774	-0.232356
Cldn7	1.56914	4.45576	13.6765	8.05602e-09	1.20356e-07	10.6003
Slc2a13	-1.56768	2.40547	-8.06436	2.89574e-06	1.25668e-05	4.39931
Slc35f1	-1.56731	2.68133	-7.93048	3.45085e-06	1.45338e-05	4.21413
Uros	-1.5673	4.26915	-11.8194	4.32606e-08	4.4013e-07	8.83538
Vill	-1.56702	5.62121	-7.31445	7.94797e-06	2.90416e-05	3.33365
Fam69b	-1.56613	1.1167	-8.19502	2.44503e-06	1.10111e-05	4.57797
Aff2	1.5651	-0.920867	3.27297	0.00644772	0.00978448	-3.62524
H1fx	-1.56381	-0.0757554	-6.22308	3.92148e-05	0.000113008	1.65278
Scrn3	-1.5602	5.23664	-18.6946	2.01645e-10	9.14437e-09	14.4294
Sctr	-1.55961	-0.568187	-3.05144	0.0097786	0.0143048	-4.04209
Cdh3	1.55945	3.06267	5.82609	7.29337e-05	0.000191321	1.00137
Arhgap11a	1.55885	3.30314	5.34639	0.000158973	0.000370809	0.185671
Emilin2	1.55804	0.058317	5.36441	0.000154298	0.000361346	0.216861
Krt222	-1.55751	0.780511	-5.4156	0.000141787	0.000336767	0.305251
Pappa	1.5575	3.34942	5.90462	6.43968e-05	0.000172334	1.13194
Tlr2	1.55694	1.49871	7.59996	5.36861e-06	2.09236e-05	3.74761
Ypel2	1.5555	3.93219	8.94101	9.64461e-07	5.20009e-06	5.56052
Chrnb4	1.5551	-0.638312	2.61962	0.0219757	0.0299111	-4.84031
Lekr1	-1.55451	1.1895	-7.26547	8.51005e-06	3.0845e-05	3.26158
Wscd2	-1.554	2.95502	-11.8992	4.00662e-08	4.13381e-07	8.9161
Mex3a	1.55362	1.18562	7.78298	4.19649e-06	1.71119e-05	4.0076
Gm16845	-1.5529	0.285875	-4.84193	0.000373418	0.00077851	-0.704509
F3	1.55191	4.91663	11.6114	5.29548e-08	5.09516e-07	8.62254
Ly6e	1.55146	8.5071	10.7138	1.31424e-07	1.06045e-06	7.66465
Rhov	-1.55139	2.97745	-5.82583	7.29638e-05	0.000191321	1.00094
Abcc4	1.55108	6.45833	8.45161	1.76357e-06	8.47036e-06	4.92303
Sbno2	1.54986	4.47525	14.1984	5.20797e-09	8.70475e-08	11.0568
Serpinh1	1.54901	6.84851	11.6762	4.97065e-08	4.87073e-07	8.68918
AK129341	-1.54846	3.27846	-11.6389	5.15478e-08	5.0009e-07	8.65089
Ggct	-1.54776	4.85338	-11.4787	6.03443e-08	5.63921e-07	8.48498
Acox3	-1.54678	7.56158	-14.1899	5.24423e-09	8.74039e-08	11.0496
Pcsk6	-1.54598	3.82299	-7.93947	3.41025e-06	1.44096e-05	4.22663
Nfkb2	1.54473	4.26962	10.3314	1.9731e-07	1.46109e-06	7.236
1700028J19Rik	-1.54472	2.43124	-11.0682	9.11236e-08	7.90909e-07	8.05075
Arsg	-1.54402	5.25184	-16.5052	8.86895e-10	2.33278e-08	12.9005
N4bp2l1	-1.54333	2.74464	-9.11872	7.79408e-07	4.38839e-06	5.78555
Stat3	1.54197	6.31745	16.2884	1.03711e-09	2.64939e-08	12.7382
Gpr110	1.54163	0.358719	5.28982	0.000174644	0.00040239	0.087453
Ppp1r3c	-1.54082	0.758037	-5.7024	8.88878e-05	0.000225888	0.794008
Rhbdl2	1.54036	0.0331137	5.2761	0.000178684	0.000411051	0.0635684
Glb1l	-1.54001	6.79338	-14.3754	4.50606e-09	7.96388e-08	11.2081
Rsph9	-1.539	3.31035	-8.4567	1.75232e-06	8.44614e-06	4.92979
Slc4a5	-1.53834	-0.189129	-6.40991	2.95048e-05	8.81978e-05	1.9519
4632434I11Rik	1.53637	1.10377	5.35954	0.000155547	0.000363543	0.208438
Serpinb9	1.53626	5.21373	12.2717	2.81595e-08	3.13777e-07	9.28701
Atad2	1.53541	2.22485	9.80705	3.51541e-07	2.3343e-06	6.62639
Hsf2bp	-1.53493	3.1394	-6.76362	1.74421e-05	5.63115e-05	2.50519
Cdh6	1.53405	1.07796	4.73858	0.000446717	0.000911191	-0.890719
Ccdc69	1.53377	-0.819737	3.34061	0.00567904	0.00874044	-3.49748
6720489N17Rik	1.53278	0.611591	4.60096	0.000568353	0.00112517	-1.14054
Acta2	1.53266	5.26487	8.32372	2.07356e-06	9.61963e-06	4.75201
Aen	1.53259	5.21578	11.3539	6.831e-08	6.27337e-07	8.35438
Col14a1	-1.5323	4.63417	-5.5089	0.000121649	0.000295535	0.465472
Ahnak	1.53199	6.80819	6.01981	5.37328e-05	0.000147715	1.32194
Smim5	-1.53126	3.08418	-10.4988	1.64921e-07	1.26447e-06	7.42518
Zfp101	-1.53097	2.91413	-11.0731	9.06705e-08	7.89319e-07	8.056
G6pc	-1.53005	8.09614	-8.41792	1.84012e-06	8.79467e-06	4.87816
Tpm3	1.53005	7.8724	19.4483	1.25698e-10	7.00675e-09	14.914
Prelp	-1.52707	4.49342	-7.75468	4.35825e-06	1.75664e-05	3.96767
Sfxn2	-1.52316	5.50575	-16.521	8.76888e-10	2.33172e-08	12.9123
Loxl2	1.52307	4.48019	5.70428	8.86197e-05	0.0002255	0.797172
Bcmo1	1.52248	3.40314	6.87797	1.47686e-05	4.90611e-05	2.68046
Rps12	1.5214	7.90791	10.6843	1.35552e-07	1.08628e-06	7.63203
Eps8l3	1.52068	2.06759	6.36288	3.16811e-05	9.37453e-05	1.87706
Hmmr	-1.52041	0.998824	-4.70097	0.000476984	0.000964186	-0.958771
Hn1	1.52022	4.75775	8.82239	1.11382e-06	5.85467e-06	5.40843
Plac8	1.52011	4.14522	10.2285	2.20574e-07	1.60892e-06	7.11838
St3gal1	1.51855	4.41355	8.5568	1.54571e-06	7.60507e-06	5.0623
Ncam2	-1.51538	0.475126	-5.00523	0.000282154	0.000612988	-0.412886
Cdc42ep3	-1.51466	2.86539	-8.06936	2.87695e-06	1.25131e-05	4.40618
Guca2a	1.51393	1.73078	7.50881	6.07842e-06	2.31955e-05	3.61657
Zeb2os	-1.51381	2.68972	-8.63461	1.40314e-06	7.05869e-06	5.16452
Ctsf	-1.51359	5.62442	-17.4	4.74163e-10	1.48334e-08	13.5486
Acot2	1.5121	5.99668	9.29575	6.32345e-07	3.69552e-06	6.0064
Itga3	1.51172	5.30538	8.7683	1.18997e-06	6.18236e-06	5.33858
Fcrlb	1.51046	-1.65212	3.84139	0.00223596	0.00376413	-2.55109
Fam25c	1.51016	0.106263	5.0973	0.000241299	0.000533483	-0.249893
Prkcq	-1.50999	2.77663	-12.4367	2.41586e-08	2.77657e-07	9.44809
Smim3	1.50932	3.18914	9.35919	5.8713e-07	3.48348e-06	6.08475
0610009L18Rik	-1.50829	1.19398	-6.91106	1.40788e-05	4.71455e-05	2.73086
Spdl1	1.50622	1.4258	5.50471	0.000122486	0.000297321	0.458299
Scarb2	1.50569	5.34491	11.1281	8.57402e-08	7.50869e-07	8.11493
Edaradd	1.50567	1.12361	8.14354	2.61296e-06	1.15626e-05	4.50782
Igf1	-1.50346	2.73786	-6.46299	2.72378e-05	8.21769e-05	2.036
Oscp1	-1.50268	2.34114	-7.38172	7.23969e-06	2.68562e-05	3.43211
Lrrc75b	1.50098	2.93246	5.67924	9.22635e-05	0.000233351	0.754956
Smco3	-1.50006	0.875162	-4.39851	0.000813504	0.00154714	-1.51165
Sult2b1	1.4972	-0.504495	4.28326	0.000999976	0.00185485	-1.7247
Syp	-1.49685	2.97285	-9.83221	3.41744e-07	2.27441e-06	6.65623
Cybrd1	1.49672	1.47948	5.24454	0.000188355	0.000429916	0.00853431
Atp6v1c2	-1.49672	4.43303	-11.696	4.87573e-08	4.79378e-07	8.70948
Myl12a	1.49615	7.46261	12.8552	1.65047e-08	2.07639e-07	9.84826
Hyi	-1.49562	4.89318	-8.66068	1.35857e-06	6.88703e-06	5.19862
Gpr176	1.49516	0.0216668	4.71539	0.000465133	0.000943818	-0.932658
Rrad	1.4948	2.37493	6.17983	4.19129e-05	0.000119489	1.58286
Casr	-1.49414	5.43287	-8.0796	2.83888e-06	1.23936e-05	4.42025
Lrrn4cl	-1.49342	-1.38234	-4.85287	0.000366435	0.00076586	-0.68488
Nkain1	1.49257	5.56155	13.3842	1.03525e-08	1.44885e-07	10.3375
Gm14005	1.49208	-1.35187	2.86325	0.0139288	0.0197631	-4.39304
Ptbp3	1.49207	7.09936	8.60973	1.44713e-06	7.22332e-06	5.13191
Sptlc3	-1.49072	1.34034	-6.54182	2.42052e-05	7.43698e-05	2.16021
Banf1	1.48994	5.87963	14.8949	2.97355e-09	5.86984e-08	11.6421
Specc1	1.4898	5.66285	6.07299	4.9455e-05	0.00013803	1.40905
Mrpl33	1.48946	5.30765	13.0663	1.36738e-08	1.7776e-07	10.0457
Rasl2-9	-1.48855	1.35119	-9.43329	5.38655e-07	3.2722e-06	6.17576
Txndc16	-1.48828	4.16162	-9.94892	2.99971e-07	2.05004e-06	6.79387
Rpl13a	1.48542	9.43603	11.2762	7.38347e-08	6.64512e-07	8.27245
D730005E14Rik	1.48526	-0.651718	3.40438	0.00503919	0.00786534	-3.3769
Smpd5	1.48509	-1.27353	2.94027	0.0120524	0.0173448	-4.24987
Psrc1	1.48507	-0.635686	3.09144	0.00906986	0.0133548	-3.96706
Gsr	1.48441	7.95368	18.4305	2.38961e-10	9.84453e-09	14.2549
Bdh2	-1.48397	7.60342	-12.3761	2.55527e-08	2.89697e-07	9.38912
Entpd8	-1.4837	2.75357	-8.64188	1.39056e-06	7.00668e-06	5.17404
Serpinf2	-1.48315	7.55161	-7.75166	4.37591e-06	1.76181e-05	3.96341
Cdca3	-1.48219	0.936125	-4.86462	0.000359083	0.000752107	-0.663806
Ppic	-1.48128	5.82856	-7.75058	4.38228e-06	1.76316e-05	3.96187
Ulk4	-1.48092	1.28066	-9.03014	8.66378e-07	4.80409e-06	5.67381
Hilpda	1.48067	0.979942	5.12581	0.000229944	0.00051253	-0.199638
Mccc1	-1.47778	6.97193	-14.8013	3.20174e-09	6.18157e-08	11.565
Ckap4	1.47659	4.31165	15.4775	1.89444e-09	4.08948e-08	12.112
Suv39h2	1.4762	0.577079	4.40291	0.000807151	0.00153605	-1.50355
Gls	1.47607	8.0931	12.7865	1.7557e-08	2.16685e-07	9.78337
Mcm4	1.47474	3.73904	7.66264	4.93208e-06	1.95082e-05	3.83712
Ercc6l	1.47432	0.274206	3.55507	0.00380239	0.00608923	-3.09185
Nnt	-1.47388	6.73587	-18.7447	1.95302e-10	9.06758e-09	14.4622
Fam188b	-1.47261	3.30603	-11.5368	5.69819e-08	5.3672e-07	8.54536
Nbl1	1.4724	2.81125	9.83081	3.42282e-07	2.2754e-06	6.65457
Gm10658	-1.47216	1.25697	-5.26385	0.000182373	0.00041822	0.0422322
1700016C15Rik	1.472	4.91984	7.11723	1.04842e-05	3.68584e-05	3.0416
Smox	1.47135	3.21974	9.77082	3.66181e-07	2.40963e-06	6.58331
Bbox1	-1.47111	1.15854	-2.45981	0.0295644	0.0393967	-5.12762
Lamb3	1.47048	1.32899	5.76626	8.02355e-05	0.000207781	0.901334
D730001G18Rik	-1.47039	2.06053	-6.41312	2.93626e-05	8.79074e-05	1.95699
Hint2	-1.46972	5.68925	-11.3419	6.91305e-08	6.32885e-07	8.34181
Mgat3	-1.4697	7.11998	-11.0488	9.29442e-08	8.01952e-07	8.0299
Tbc1d8	1.4678	2.76377	13.7643	7.47808e-09	1.1452e-07	10.6783
Pcca	-1.46645	6.94299	-17.6074	4.11831e-10	1.39312e-08	13.6941
Rdh11	1.46506	4.2539	8.4565	1.75275e-06	8.44614e-06	4.92953
Cyp3a13	1.46385	0.335763	4.88802	0.000344896	0.000726555	-0.621883
Cftr	1.46344	3.83322	7.76273	4.31161e-06	1.74312e-05	3.97903
Syn2	-1.46321	2.94172	-8.98931	9.09919e-07	4.96551e-06	5.62201
Fat1	1.46154	5.544	8.72045	1.26199e-06	6.47601e-06	5.27651
Cfl1	1.46136	8.53474	18.2688	2.65463e-10	1.06367e-08	14.1467
Ptpn23	1.46122	6.27558	9.12216	7.76227e-07	4.37891e-06	5.78987
Insrr	-1.46092	4.69881	-8.6321	1.4075e-06	7.06773e-06	5.16124
Aspa	-1.45813	6.62688	-9.75658	3.72112e-07	2.43816e-06	6.56635
Car7	-1.45613	1.65501	-11.7853	4.47112e-08	4.51745e-07	8.80067
Neu2	-1.45399	3.54094	-13.7144	7.80087e-09	1.17616e-07	10.634
Cnih4	1.45277	6.22487	20.9156	5.25273e-11	3.74738e-09	15.8037
Rhob	1.45261	5.88115	13.7706	7.4383e-09	1.1421e-07	10.6839
Hspb6	1.45018	3.63572	9.34692	5.95592e-07	3.52653e-06	6.06964
Zscan2	-1.45001	2.32314	-7.93864	3.41398e-06	1.44096e-05	4.22547
Grem2	1.44972	1.83411	2.72159	0.0181654	0.0251521	-4.65429
Omd	-1.44548	1.81285	-5.9483	6.01111e-05	0.000162653	1.20421
Cndp2	-1.44487	9.92362	-11.5611	5.56363e-08	5.29223e-07	8.57052
Frk	1.44314	5.11552	9.15747	7.4434e-07	4.23579e-06	5.83417
Ier5	1.44253	3.90622	13.9522	6.38639e-09	1.00431e-07	10.8435
Slc25a29	-1.44196	1.68796	-8.17707	2.50222e-06	1.11641e-05	4.55355
Morn2	-1.44096	4.27906	-12.1432	3.17692e-08	3.4353e-07	9.16019
Taldo1	1.4408	8.44155	16.2589	1.05955e-09	2.69298e-08	12.716
Art3	-1.44067	0.525482	-3.90871	0.00197548	0.0033791	-2.42438
A4galt	1.44018	5.50826	10.2936	2.05538e-07	1.51626e-06	7.19289
Sfxn4	-1.44	1.77947	-11.7355	4.69224e-08	4.68424e-07	8.74986
Klf15	-1.43954	6.10353	-8.45347	1.75946e-06	8.45971e-06	4.9255
Cks1b	1.43915	2.01134	6.3928	3.02777e-05	8.99565e-05	1.92471
Col1a2	1.43875	5.66408	6.97113	1.29127e-05	4.38161e-05	2.82198
Papss2	-1.43834	8.53184	-12.721	1.86273e-08	2.26078e-07	9.72124
Hspb8	1.43675	2.65898	9.48289	5.08615e-07	3.11735e-06	6.23636
1700018L02Rik	-1.43479	1.42971	-7.57198	5.57662e-06	2.16048e-05	3.70749
Vim	1.43365	5.5216	15.5131	1.8439e-09	4.04001e-08	12.1401
Wdpcp	-1.43317	3.58535	-12.3904	2.52148e-08	2.87537e-07	9.40311
Apeh	-1.43302	7.19581	-14.1201	5.55477e-09	9.07555e-08	10.9894
Trim63	-1.43273	3.45384	-9.19958	7.08136e-07	4.06536e-06	5.88684
D430019H16Rik	-1.43225	1.13525	-6.31934	3.3848e-05	9.90548e-05	1.80749
Tnfrsf1a	1.43205	6.43859	15.7768	1.51174e-09	3.45206e-08	12.3467
Fam65c	-1.43142	0.661761	-4.98667	0.000291229	0.00062983	-0.445855
Tpm2	1.43116	3.80927	11.083	8.97592e-08	7.8255e-07	8.06665
Ell3	-1.43079	4.1919	-8.69469	1.30269e-06	6.66149e-06	5.24298
Nipal1	1.43034	0.518352	4.57982	0.000589893	0.00116348	-1.17908
Dap	1.43026	6.46193	10.7628	1.2486e-07	1.01205e-06	7.71869
Alox5ap	1.43009	1.38789	6.56135	2.35105e-05	7.25591e-05	2.19085
Sec14l2	1.43001	1.96243	5.53138	0.000117264	0.000287026	0.503895
Matn4	-1.42983	0.152223	-5.26244	0.000182802	0.000419041	0.0397749
Celf4	1.42851	-0.721365	3.51537	0.00409468	0.00651628	-3.16694
Bsnd	-1.42816	5.74736	-11.1029	8.79618e-08	7.68025e-07	8.08797
Dgkb	-1.42796	0.123875	-3.30083	0.00611914	0.00934402	-3.57263
Gm906	-1.42791	2.70483	-4.71326	0.00046687	0.00094612	-0.936528
B3gat2	-1.42731	6.15815	-6.18515	4.15707e-05	0.000118571	1.59148
Tmbim1	1.42558	5.17922	15.5069	1.85252e-09	4.04376e-08	12.1352
Tmco3	-1.42538	6.17175	-14.1252	5.53139e-09	9.06404e-08	10.9938
Slc6a13	-1.42538	6.25191	-10.6209	1.44897e-07	1.14827e-06	7.56172
Bckdha	-1.42451	7.87308	-14.2589	4.95557e-09	8.52215e-08	11.1088
Rplp0	1.42411	10.293	14.4918	4.10069e-09	7.47323e-08	11.3066
Rpl13	1.42351	9.34066	11.8604	4.15876e-08	4.2682e-07	8.87688
Plet1	1.42286	5.22588	7.18643	9.50803e-06	3.39158e-05	3.14464
Proc	-1.42134	6.69757	-10.5047	1.6389e-07	1.25978e-06	7.43179
Xylt1	-1.42105	3.3021	-9.40114	5.5914e-07	3.36866e-06	6.13634
Ckb	-1.42102	5.54471	-13.3416	1.07418e-08	1.48556e-07	10.2988
3110070M22Rik	-1.4205	0.161258	-4.25292	0.00105608	0.00194523	-1.78099
Gstm6	1.41968	0.662572	3.05958	0.00963	0.0141121	-4.02683
Slit3	1.41661	2.2284	3.58469	0.00359812	0.00579342	-3.0358
Chst13	1.41598	-0.332964	3.82825	0.00229081	0.00384541	-2.57586
D130020L05Rik	-1.41596	1.83591	-4.96366	0.000302914	0.000651419	-0.486813
Lrrc16b	-1.4145	-0.175369	-3.87655	0.00209578	0.00355888	-2.48488
Rpp25	1.41428	-0.44998	6.05747	5.06647e-05	0.000140735	1.38367
Piezo1	1.4109	6.21013	9.4824	5.08901e-07	3.11735e-06	6.23577
Ugt1a1	1.41027	1.6984	3.59396	0.00353653	0.00570251	-3.01827
3110057O12Rik	-1.40954	3.50585	-9.86047	3.31088e-07	2.22372e-06	6.68967
Slc26a1	-1.40917	6.58264	-10.5383	1.58136e-07	1.22692e-06	7.46949
Rpl30	1.40618	3.41409	2.48733	0.0280974	0.0375702	-5.07855
Tcp11l2	-1.40492	3.79713	-9.14685	7.53784e-07	4.27705e-06	5.82086
Rad54l	1.40342	-0.852856	3.78347	0.00248822	0.00413642	-2.66028
Myh9	1.40247	7.99187	7.58179	5.5027e-06	2.13325e-05	3.72157
Fstl1	1.40146	5.23852	7.82087	3.98987e-06	1.63704e-05	4.0609
Cd2ap	1.40099	7.40244	8.98104	9.19018e-07	5.00582e-06	5.6115
Oxct1	-1.39925	10.1596	-12.4191	2.4554e-08	2.81649e-07	9.43102
Capn2	1.39844	6.85376	16.4039	9.53958e-10	2.47662e-08	12.8249
Sh2d4b	1.39785	-1.23623	3.61668	0.00339011	0.00549214	-2.97531
Nsg2	-1.39731	1.68235	-4.98537	0.000291877	0.000630764	-0.448168
Appl2	-1.39582	4.62481	-16.793	7.22667e-10	1.99415e-08	13.1127
Aldh4a1	-1.39571	8.62817	-18.044	3.0768e-10	1.1538e-08	13.9948
Lrrc32	1.39464	4.36567	8.27243	2.21383e-06	1.01735e-05	4.68288
Snai1	1.39349	1.02198	5.3139	0.000167783	0.000388252	0.129316
Tspan13	-1.39319	4.34243	-9.5262	4.83854e-07	3.00482e-06	6.28907
4930427A07Rik	1.39261	0.357906	3.68444	0.00298905	0.00489527	-2.84723
1700047E10Rik	1.39251	-1.01932	2.52457	0.0262241	0.0352183	-5.01188
Nxph4	-1.39224	1.66634	-3.0394	0.0100027	0.0146107	-4.06466
Vkorc1	-1.391	5.37607	-11.7202	4.76246e-08	4.72826e-07	8.73422
Acsf2	1.39029	5.68893	7.32898	7.78898e-06	2.85498e-05	3.35497
Magix	-1.38992	2.56595	-5.75566	8.16076e-05	0.000210589	0.88356
Fjx1	1.38932	3.26843	8.06075	2.9094e-06	1.26167e-05	4.39434
Wdr81	-1.38885	5.17218	-9.88631	3.21653e-07	2.17534e-06	6.72019
Mmp14	1.38857	3.31609	5.81122	7.46807e-05	0.000195124	0.976548
4930513N10Rik	-1.38695	0.165433	-3.3399	0.00568655	0.00874969	-3.49881
Hykk	-1.3866	8.07566	-10.5291	1.59685e-07	1.23374e-06	7.45921
Rab36	-1.38468	1.7952	-7.79832	4.1115e-06	1.68316e-05	4.0292
Sat2	-1.38435	3.81297	-10.2325	2.19624e-07	1.6044e-06	7.12294
Abca9	-1.3833	2.46389	-5.9656	5.8498e-05	0.0001588	1.23275
Rcn1	1.38309	4.44027	11.9375	3.86227e-08	3.99899e-07	8.95471
Map4	1.383	7.19605	6.40642	2.96611e-05	8.86197e-05	1.94635
Scara5	-1.38212	0.582323	-3.26939	0.00649119	0.00984024	-3.63199
AA543186	-1.38119	-0.0671721	-2.52794	0.0260607	0.035031	-5.00583
Adck3	-1.38048	6.89335	-14.2498	4.99264e-09	8.53445e-08	11.101
Lamc1	1.37979	5.53849	5.38498	0.000149135	0.000351225	0.252429
Slc10a5	-1.37895	4.80543	-9.70868	3.92833e-07	2.54493e-06	6.50913
Ddit4	1.37761	3.71268	9.70436	3.94765e-07	2.54898e-06	6.50395
Retnlg	1.37755	-0.959286	3.40953	0.00499089	0.00780452	-3.36717
Gm9958	-1.37714	0.306765	-4.06382	0.00148748	0.00262637	-2.13343
Ptger4	1.37692	2.16608	9.54408	4.74007e-07	2.95308e-06	6.31078
Pcyt2	-1.37527	6.2948	-13.4424	9.84417e-09	1.39778e-07	10.3903
Bbs2	-1.37478	3.68325	-12.078	3.37871e-08	3.60684e-07	9.09542
Ngef	-1.37289	5.55063	-9.64312	4.23224e-07	2.69115e-06	6.43044
Gm3716	-1.37272	3.34749	-7.60795	5.3107e-06	2.07533e-05	3.75906
Map3k1	1.37265	5.47444	7.98629	3.20675e-06	1.36687e-05	4.29159
Dlec1	-1.37198	4.91592	-13.456	9.7293e-09	1.39392e-07	10.4026
Slamf7	-1.37152	0.147711	-2.70289	0.018812	0.0259613	-4.68854
Cd83	-1.37148	0.707897	-4.33361	0.000913586	0.00171462	-1.63148
Mkln1os	-1.37114	1.00304	-7.40847	6.9769e-06	2.60798e-05	3.47112
Pcolce2	1.37101	1.44944	6.07918	4.89809e-05	0.000136838	1.41916
C5ar2	1.3708	-1.43429	2.5563	0.0247241	0.0333417	-4.95483
Lhx1os	-1.36978	2.86964	-7.54597	5.77765e-06	2.2295e-05	3.67012
Adamts12	1.36858	-0.347689	2.82162	0.0150607	0.0212199	-4.47011
Kcp	-1.36827	2.76832	-8.36028	1.97941e-06	9.30041e-06	4.80109
Acsl5	1.36763	7.27272	19.1523	1.51021e-10	7.68237e-09	14.726
Abtb1	-1.36747	4.12525	-11.4428	6.25258e-08	5.79677e-07	8.44758
Pygl	-1.36668	4.41333	-10.8436	1.14791e-07	9.49646e-07	7.80734
Rpl18	1.36629	7.94659	12.7021	1.8948e-08	2.28078e-07	9.70331
Adora1	1.36616	2.44704	5.02331	0.000273594	0.000596544	-0.380796
Rmnd1	-1.36589	4.77704	-6.28119	3.58752e-05	0.000104257	1.74634
Slc39a1	1.36541	7.31364	15.7141	1.58434e-09	3.58952e-08	12.298
Nit2	-1.36504	6.53312	-12.8851	1.60674e-08	2.03451e-07	9.87645
Amdhd2	-1.3648	5.5078	-10.7624	1.24907e-07	1.01205e-06	7.71829
9130024F11Rik	-1.36466	1.55196	-8.09162	2.79488e-06	1.22656e-05	4.43675
Vopp1	1.36423	4.03494	13.4665	9.64146e-09	1.38766e-07	10.4121
Atad5	1.36279	1.12507	5.32248	0.000165409	0.000383681	0.144202
B4galt6	1.36239	4.92821	6.12125	4.58841e-05	0.00012936	1.48776
Rnf167	-1.36219	6.03268	-14.797	3.21282e-09	6.18257e-08	11.5614
Tpm1	1.36217	6.76504	13.2963	1.11736e-08	1.52231e-07	10.2575
Mapk15	-1.36212	1.81584	-8.33637	2.04048e-06	9.51385e-06	4.76899
Cd8a	-1.36025	0.450531	-2.80573	0.0155165	0.0217992	-4.49948
Sucnr1	-1.35979	5.43666	-5.32473	0.000164792	0.000382432	0.148109
Slc22a2	-1.3586	7.8114	-11.3383	6.93783e-08	6.33746e-07	8.33804
Slc7a9	-1.35847	7.19025	-12.6438	1.99805e-08	2.37573e-07	9.64758
Nnmt	1.35836	-0.205248	2.83433	0.0147058	0.020772	-4.4466
Slc5a11	-1.3575	5.27222	-12.8378	1.67645e-08	2.10005e-07	9.83186
Fah	-1.357	8.23505	-10.4253	1.78381e-07	1.3413e-06	7.34241
Fam101b	1.35698	5.9096	7.93884	3.41306e-06	1.44096e-05	4.22576
Dyx1c1	-1.35687	1.30916	-6.51541	2.51792e-05	7.67978e-05	2.11869
Btg1	1.35629	6.64032	17.4197	4.678e-10	1.47926e-08	13.5625
Lin7a	-1.35619	2.82315	-9.85494	3.33144e-07	2.23241e-06	6.68314
Lpl	-1.35481	9.15087	-5.09577	0.000241926	0.000534264	-0.252598
Arid5a	1.35419	1.50865	5.47678	0.00012822	0.000308932	0.410437
Sypl2	-1.35342	6.19305	-10.625	1.44275e-07	1.14519e-06	7.56626
Dbp	-1.35295	7.17038	-6.58702	2.26294e-05	7.03036e-05	2.23106
Cdk1	1.35287	1.11694	5.46761	0.000130163	0.000313098	0.394706
Cecr2	-1.35248	2.82483	-6.14435	4.42724e-05	0.000125481	1.52532
Map1a	1.35245	1.08046	5.62766	0.000100279	0.000250376	0.6677
Vasp	1.35211	5.5606	14.234	5.05785e-09	8.55157e-08	11.0874
Lig1	1.35161	2.87786	6.81947	1.60773e-05	5.27049e-05	2.59102
Gpr56	1.35082	8.30671	9.68566	4.03229e-07	2.59219e-06	6.48155
Rhou	1.34851	2.22298	5.3211	0.000165789	0.00038422	0.141803
Mfsd7a	-1.34848	0.696864	-5.66463	9.44628e-05	0.000237672	0.730278
Mxra7	1.34653	3.81315	8.11922	2.69655e-06	1.18965e-05	4.47457
Rock2	1.34513	5.9688	8.47386	1.71489e-06	8.291e-06	4.9526
Evc	-1.34443	7.67661	-11.8652	4.13969e-08	4.2561e-07	8.88172
Sult1c2	-1.34372	6.5764	-10.4855	1.67263e-07	1.27573e-06	7.4103
Rap1b	1.34369	7.63237	10.5539	1.55535e-07	1.20994e-06	7.48699
Ifngr2	1.34273	5.51566	15.3669	2.06124e-09	4.41694e-08	12.0241
Abhd14b	-1.34261	7.94469	-15.7725	1.51654e-09	3.45206e-08	12.3434
Cx3cl1	1.34241	6.76102	9.93769	3.03744e-07	2.06857e-06	6.78067
Gas2	-1.34226	8.59617	-10.8204	1.17596e-07	9.64412e-07	7.78188
Ugt2a3	-1.34179	-0.383957	-3.98396	0.00172095	0.00298122	-2.28306
Tmem139	-1.34149	3.98729	-9.33033	6.07251e-07	3.57386e-06	6.04917
Kl	-1.34113	9.49647	-8.56803	1.52421e-06	7.52459e-06	5.0771
Prom2	-1.34098	4.47164	-7.08768	1.0933e-05	3.81838e-05	2.9974
Atp2b2	-1.34045	1.6379	-4.54897	0.000622873	0.00122071	-1.23544
Rpl27a	1.34016	8.81865	12.5946	2.08959e-08	2.46951e-07	9.60053
Degs2	-1.33982	5.81751	-10.1004	2.53729e-07	1.79482e-06	6.97059
Serpinb1a	1.33812	4.82731	9.71406	3.90447e-07	2.53228e-06	6.51556
Pcdhgb7	1.33724	0.490487	2.58927	0.0232538	0.0314895	-4.8953
Nuak2	1.33514	6.04076	6.46784	2.70398e-05	8.17085e-05	2.04368
Hopx	-1.33479	2.22033	-4.48394	0.000698823	0.00135234	-1.35454
Epm2a	-1.33467	2.0006	-6.18826	4.13714e-05	0.000118175	1.59652
S100a14	1.33461	-1.11019	3.861	0.00215666	0.00364533	-2.51417
AW822252	-1.33347	0.833891	-3.04694	0.00986174	0.0144228	-4.05052
Hspa1b	1.33325	4.34777	5.19738	0.00020384	0.000460767	-0.0739342
2023-09-11	1.33321	6.85306	8.74145	1.22983e-06	6.35558e-06	5.30378
Kcnma1	-1.33315	2.05778	-4.08489	0.00143151	0.00253922	-2.09403
Gcdh	-1.33297	8.34277	-14.1286	5.51594e-09	9.06404e-08	10.9967
Col13a1	1.33215	0.854675	4.87293	0.000353974	0.000743536	-0.648903
Zkscan14	-1.33001	2.69887	-6.95354	1.32432e-05	4.47562e-05	2.79534
Dao	-1.32989	8.34232	-10.4878	1.66863e-07	1.27435e-06	7.41283
Pfn1	1.32917	7.82184	12.158	3.13303e-08	3.40359e-07	9.17482
Gcat	-1.32881	5.85679	-8.18179	2.48705e-06	1.11403e-05	4.55998
Phlda1	1.32762	2.92229	9.11632	7.81638e-07	4.39671e-06	5.78253
Gpr39	1.3272	2.03062	4.7132	0.000466914	0.00094612	-0.936625
Agrn	1.32665	6.5134	6.95136	1.32847e-05	4.48705e-05	2.79204
Lyz1	1.32595	-0.288927	2.46775	0.029134	0.0388586	-5.11349
Gstm2	-1.32575	4.92442	-12.9698	1.48973e-08	1.91117e-07	9.95581
Dgkg	-1.32557	3.01898	-8.26516	2.23452e-06	1.02525e-05	4.67305
D330023K18Rik	-1.32477	1.40415	-5.07036	0.000252568	0.000554662	-0.297471
Clec4n	1.32292	-1.02488	2.66692	0.0201197	0.0276372	-4.75426
Neurl2	-1.32264	0.458971	-3.15082	0.00811144	0.0120773	-3.85545
Pole	1.32139	1.07586	4.14621	0.00128065	0.00230163	-1.97953
Cyb5rl	-1.32053	3.33553	-8.21516	2.3825e-06	1.0771e-05	4.60533
1110007C09Rik	1.31339	4.67866	9.1858	7.19771e-07	4.1281e-06	5.86962
Rhcg	-1.31336	6.05015	-12.4536	2.37845e-08	2.74436e-07	9.46449
Gpr162	-1.31311	2.3503	-10.0025	2.82655e-07	1.95589e-06	6.85663
Zc2hc1c	-1.31298	3.05431	-10.1277	2.46233e-07	1.7588e-06	7.00224
Rhpn1	-1.31266	3.61567	-7.77475	4.24286e-06	1.72486e-05	3.996
Nfil3	1.31221	1.73241	4.33914	0.000904579	0.00169935	-1.62125
Gm15055	-1.31194	1.43419	-4.73209	0.00045179	0.000919934	-0.902443
Gpat2	-1.31191	-0.578351	-2.5338	0.025779	0.0346763	-4.99531
2610203C20Rik	1.3119	-0.152459	3.61373	0.00340876	0.00551777	-2.98089
Dpp7	-1.3109	5.98064	-11.5397	5.68208e-08	5.36132e-07	8.54834
Ung	1.31014	1.7537	5.89358	6.553e-05	0.000174966	1.11364
Pros1	1.30988	4.80483	6.8906	1.45012e-05	4.8365e-05	2.69972
Gm3219	1.30968	1.89757	3.76355	0.00258156	0.00427823	-2.69786
Zmat3	1.30922	5.34957	8.34479	2.01875e-06	9.43264e-06	4.7803
Ankrd24	-1.30915	3.16011	-9.49846	4.99559e-07	3.08598e-06	6.25534
Gstm7	-1.30901	2.86737	-6.16561	4.28419e-05	0.0001219	1.55983
Fkbp1a	1.30861	7.75134	15.6852	1.6192e-09	3.6432e-08	12.2753
Rps20	1.3077	7.249	10.0019	2.82852e-07	1.95589e-06	6.8559
Cd74	-1.30753	6.67244	-10.072	2.61771e-07	1.84058e-06	6.93765
Fbxo40	-1.30572	4.1831	-10.4639	1.71166e-07	1.29873e-06	7.38597
Ifrd1	1.3051	4.3821	8.2434	2.29766e-06	1.04928e-05	4.64362
Chtf18	1.30456	-0.633506	3.43253	0.00478055	0.00749564	-3.32367
Kcnmb1	1.30423	0.395232	4.39068	0.000824943	0.0015633	-1.52608
Wfdc2	1.30407	6.84727	14.4091	4.38448e-09	7.86786e-08	11.2367
Fam120aos	-1.30371	5.20993	-10.1146	2.49814e-07	1.77571e-06	6.987
Podxl2	-1.30178	-0.0160138	-3.26175	0.00658493	0.00997459	-3.6464
Gabarapl1	-1.30031	9.49785	-14.5668	3.86037e-09	7.10162e-08	11.3697
Zfp94	-1.30016	1.49981	-4.32762	0.000923433	0.00173144	-1.64255
4930577N17Rik	-1.29991	0.131215	-3.50941	0.0041405	0.00658383	-3.17821
Bex4	-1.29913	3.63762	-7.97219	3.26665e-06	1.38738e-05	4.27205
Tspo	1.29845	6.41697	11.315	7.10137e-08	6.45078e-07	8.31349
Smim19	-1.29816	4.63925	-9.04128	8.54893e-07	4.75844e-06	5.6879
Impdh1	1.29734	3.43998	8.78939	1.15964e-06	6.06246e-06	5.36585
Iqgap1	1.297	7.35968	6.83689	1.56753e-05	5.16332e-05	2.61769
Lactb2	-1.29668	9.10432	-13.2181	1.19642e-08	1.59796e-07	10.1858
Spock3	-1.29638	0.714474	-7.04258	1.16578e-05	4.02587e-05	2.92973
Usp2	-1.29568	6.8907	-10.4575	1.72344e-07	1.30598e-06	7.37873
Ptp4a2	1.2943	7.94552	14.6488	3.61494e-09	6.75635e-08	11.4383
Mmp11	-1.29428	1.36049	-6.52299	2.48951e-05	7.60107e-05	2.13063
Fam214a	-1.29422	5.14608	-8.35655	1.98882e-06	9.32257e-06	4.79608
Ncapg2	1.29414	2.03066	5.52389	0.000118706	0.000290072	0.491099
Sh2b2	1.29399	-0.34163	2.40312	0.032823	0.0433051	-5.22811
Eaf2	-1.29277	3.0697	-11.8898	4.04293e-08	4.16393e-07	8.90661
Ccpg1os	-1.29222	3.96494	-7.95684	3.33316e-06	1.41195e-05	4.25076
Il2rb	-1.29039	-0.125627	-3.53023	0.00398266	0.00635531	-3.13882
Adamts2	1.29001	2.29704	5.8765	6.73261e-05	0.000178584	1.08528
Cenpi	1.28941	-0.355238	3.17456	0.00775729	0.0116002	-3.81076
Arhgdia	1.28858	8.70604	18.2011	2.77474e-10	1.09677e-08	14.1012
Gsap	-1.28512	3.88636	-11.0398	9.3801e-08	8.0578e-07	8.02022
Map2k6	-1.2846	4.52382	-9.39911	5.60461e-07	3.37314e-06	6.13385
Fam111a	1.28441	1.99528	6.53339	2.45115e-05	7.50274e-05	2.14697
Adam19	1.2841	1.74427	5.52219	0.000119036	0.000290757	0.488193
Pnpla7	-1.28407	4.33721	-14.0435	5.91863e-09	9.50346e-08	10.923
Bcl2l1	1.28394	7.21987	13.7534	7.54761e-09	1.1504e-07	10.6686
Tenm2	-1.28381	-0.518071	-2.59222	0.0231262	0.0313458	-4.88996
Maats1	1.28346	-0.755657	3.11715	0.00864171	0.0127961	-3.91877
Sowahb	1.28278	4.87292	8.03888	2.99355e-06	1.28861e-05	4.36423
Fam151b	-1.2827	2.52182	-7.05425	1.14655e-05	3.97353e-05	2.94727
5730559C18Rik	1.2825	3.40867	8.71156	1.27589e-06	6.53587e-06	5.26494
Srms	1.28216	-1.14963	2.69669	0.0190311	0.0262328	-4.69988
Anxa5	1.28131	7.09572	14.8922	2.98007e-09	5.86984e-08	11.6399
Echdc3	-1.28098	5.08475	-9.99261	2.85773e-07	1.97143e-06	6.84505
Apold1	1.28068	1.16462	3.83176	0.00227602	0.00382387	-2.56924
Gtf2h2	-1.2805	4.64253	-10.3442	1.94619e-07	1.44483e-06	7.25048
1700040L02Rik	-1.27901	4.13031	-8.84884	1.07849e-06	5.70483e-06	5.44248
Gpr161	1.27884	-1.65193	2.71006	0.0185614	0.0256578	-4.67541
Mterfd3	-1.27845	2.52816	-7.20009	9.327e-06	3.33922e-05	3.16491
Nrm	1.27794	1.11489	5.11971	0.000232325	0.000516964	-0.210377
Hgf	1.277	0.801886	2.63348	0.0214152	0.029223	-4.81514
Cdr2l	1.27651	1.97746	6.56614	2.33433e-05	7.2215e-05	2.19836
Slc2a1	1.27591	5.59713	12.8816	1.61177e-08	2.03647e-07	9.87317
Ms4a6d	1.27447	-0.628873	3.15502	0.0080476	0.0119884	-3.84755
Mtmr11	1.27406	6.49542	12.2537	2.86377e-08	3.17894e-07	9.26931
Ehbp1l1	1.27384	3.99704	9.79007	3.58324e-07	2.36743e-06	6.60621
Hsp90aa1	1.27383	9.17161	9.84772	3.35852e-07	2.24541e-06	6.67459
Fxyd5	1.2734	3.52546	7.82184	3.98473e-06	1.63699e-05	4.06226
Gchfr	-1.27278	4.18229	-8.21811	2.37349e-06	1.07385e-05	4.60933
Ccdc73	-1.27273	0.233899	-4.57863	0.000591135	0.00116514	-1.18126
Tubb4b	1.27269	7.79721	7.69669	4.71092e-06	1.87417e-05	3.88554
Tmcc3	1.2725	5.87182	11.9673	3.75374e-08	3.92131e-07	8.9847
Hcn3	1.27202	0.352035	4.94381	0.000313386	0.000670069	-0.522193
Fth1	1.27139	12.7341	13.3432	1.07274e-08	1.48556e-07	10.3002
Sema4b	1.27114	5.07195	6.5762	2.29963e-05	7.13074e-05	2.21413
Psmd11	1.27025	6.53951	12.0721	3.39783e-08	3.61566e-07	9.08949
Zfp365	1.26999	-1.25792	2.66397	0.020231	0.0277755	-4.75964
D630045M09Rik	1.26999	4.53638	10.9228	1.05767e-07	8.87714e-07	7.89366
Igsf9	-1.26994	2.13214	-6.06996	4.96892e-05	0.000138417	1.40409
Ddt	-1.26933	6.88633	-11.44	6.26983e-08	5.80356e-07	8.44468
BC055324	1.26898	0.0597274	4.3629	0.000866926	0.00163281	-1.57735
Srcin1	-1.26879	3.90991	-6.07211	4.95228e-05	0.000138154	1.40761
Sh3d21	-1.26809	3.04693	-6.78643	1.68706e-05	5.48293e-05	2.54029
Soat2	-1.26742	2.75111	-6.14531	4.4207e-05	0.000125357	1.52687
Pprc1	1.26737	3.90713	9.30107	6.2841e-07	3.6762e-06	6.01299
Ptpla	1.26547	3.8848	7.0395	1.17092e-05	4.03646e-05	2.9251
Arhgef37	1.26543	0.388295	2.42533	0.0315074	0.0417387	-5.18884
Rab31	1.26485	4.82623	9.70641	3.93849e-07	2.54869e-06	6.5064
Tgfbr1	1.26473	6.43047	6.74097	1.80303e-05	5.78592e-05	2.47026
1810021B22Rik	-1.26415	-0.513965	-2.88504	0.0133703	0.0190446	-4.3526
Lrrc46	-1.26333	0.200838	-3.41902	0.00490295	0.00767727	-3.34921
Trib1	1.26302	4.48011	7.36573	7.40174e-06	2.73187e-05	3.40876
4931408D14Rik	-1.26269	4.35361	-8.50289	1.65354e-06	8.04088e-06	4.99108
Pygm	-1.26215	2.65415	-12.7154	1.87224e-08	2.26401e-07	9.71589
Cyp2j13	-1.2621	7.85206	-5.82708	7.28193e-05	0.0001912	1.00302
Ercc1	1.26138	3.45134	8.03505	3.00855e-06	1.29367e-05	4.35895
Pigz	-1.26128	0.0531769	-3.39907	0.0050896	0.00793131	-3.38695
Mms22l	1.26059	1.92615	10.1047	2.52539e-07	1.79073e-06	6.97555
Cdh1	1.26051	7.73158	5.66439	9.45001e-05	0.000237672	0.729864
Wnt5a	1.26033	3.96333	9.63424	4.27533e-07	2.70678e-06	6.41975
Tpd52	1.26029	7.98169	18.1905	2.79403e-10	1.09698e-08	14.094
Nlrx1	-1.25997	3.96893	-10.1404	2.42832e-07	1.74089e-06	7.01692
Spa17	-1.25992	2.57722	-8.1044	2.74886e-06	1.20908e-05	4.45428
Slc25a35	-1.25981	3.79312	-8.38665	1.91433e-06	9.06056e-06	4.83639
Igsf9b	1.25874	-1.27444	2.90572	0.0128609	0.0183727	-4.31418
Rnase6	-1.25833	-0.342939	-3.30419	0.00608062	0.00929491	-3.56628
4931406C07Rik	-1.25783	9.61199	-12.7622	1.7946e-08	2.20092e-07	9.76036
A730020M07Rik	-1.25729	1.29581	-6.98029	1.27441e-05	4.33701e-05	2.83583
Rps6	1.25717	9.29405	11.6092	5.30715e-08	5.098e-07	8.62022
Dpysl3	1.25693	3.74626	5.79763	7.63151e-05	0.000199038	0.95385
D10Jhu81e	-1.25621	6.93932	-12.0425	3.49437e-08	3.70328e-07	9.06002
Slc36a1os	-1.25607	1.31743	-5.96324	5.87158e-05	0.000159317	1.22885
Tcea3	-1.2557	6.21792	-8.47863	1.70464e-06	8.24827e-06	4.95893
Fabp7	-1.25497	3.04468	-5.00093	0.00028423	0.000616745	-0.420519
Rhbdf2	1.25471	3.38242	6.34986	3.23134e-05	9.51829e-05	1.85628
Tsga10	-1.25451	1.95402	-7.27314	8.41935e-06	3.05921e-05	3.27288
C1qtnf4	-1.25434	1.43029	-6.01531	5.41125e-05	0.000148549	1.31455
Sv2a	-1.25412	3.98068	-6.75009	1.77911e-05	5.72486e-05	2.48433
Il1f9	1.25391	-0.567421	3.45635	0.00457218	0.00719012	-3.27861
Gm4791	-1.25298	1.32122	-5.11818	0.000232927	0.000518074	-0.213079
Adrb2	-1.25274	2.72344	-8.05887	2.91653e-06	1.26383e-05	4.39175
Oas3	-1.25146	2.46144	-5.44065	0.000136057	0.00032527	0.348385
Gpm6a	-1.25135	6.75779	-8.32459	2.07127e-06	9.61963e-06	4.75317
Tnfsf13b	1.25121	-0.136629	3.86449	0.00214282	0.00362718	-2.50759
Acy3	-1.2505	10.4533	-8.15508	2.57428e-06	1.14241e-05	4.52357
Lnx1	-1.25006	2.77729	-7.74035	4.44272e-06	1.7838e-05	3.94741
Pink1	-1.25003	8.23176	-14.6429	3.63199e-09	6.7666e-08	11.4334
Iah1	-1.25	7.01327	-9.64852	4.20628e-07	2.67755e-06	6.43694
Ksr2	-1.24901	3.22022	-7.06363	1.13133e-05	3.93477e-05	2.96135
Rps13	1.24884	7.56131	11.5863	5.42756e-08	5.1966e-07	8.5966
Abca8a	-1.24839	3.35817	-3.92603	0.00191367	0.00327914	-2.39184
AI854703	-1.24839	4.95767	-8.85184	1.07456e-06	5.694e-06	5.44634
Emilin1	1.24754	4.51419	7.09329	1.08463e-05	3.79038e-05	3.00579
Farsb	1.24716	6.21764	10.5337	1.58911e-07	1.22967e-06	7.46433
Prdx6	1.24682	8.22828	11.9745	3.72825e-08	3.90165e-07	8.99186
2210039B01Rik	-1.24634	1.7945	-5.41593	0.000141709	0.000336723	0.305825
Mical2	1.24552	3.24407	8.52234	1.61373e-06	7.88006e-06	5.01682
Praf2	1.24508	4.01356	9.91984	3.09841e-07	2.10275e-06	6.75969
Ank2	-1.24457	1.94336	-5.00465	0.000282433	0.0006133	-0.413914
Rps16	1.24421	7.76575	12.3776	2.55153e-08	2.89697e-07	9.39066
Fbn1	1.24403	3.00674	5.1369	0.00022568	0.000503905	-0.180118
Ywhaq	1.24337	8.18406	15.9715	1.30804e-09	3.13608e-08	12.4972
Scg5	1.24305	3.82667	5.37033	0.000152793	0.000358528	0.227105
Rad51	1.2426	0.668442	4.9697	0.000299802	0.000645744	-0.476063
Fkbpl	-1.24189	2.83347	-6.2073	4.01772e-05	0.000115271	1.6273
Trpv6	1.24175	1.53361	4.54606	0.000626084	0.00122577	-1.24076
Thbd	1.2416	4.75867	5.90922	6.39306e-05	0.000171164	1.13956
Rps27a	1.24129	8.47003	8.63452	1.40329e-06	7.05869e-06	5.16441
A630066F11Rik	-1.24039	1.86142	-6.95867	1.31459e-05	4.45042e-05	2.80312
Efhd2	1.24037	5.16482	11.7629	4.56914e-08	4.59269e-07	8.77784
Tgfbr2	1.2403	7.10734	9.83884	3.39212e-07	2.2627e-06	6.66408
Foxs1	1.23998	-0.114759	4.02602	0.0015936	0.00278702	-2.20419
Vgll3	1.23988	0.988834	3.24738	0.00676518	0.0102185	-3.67353
1700029J07Rik	-1.23941	0.863498	-3.80383	0.00239638	0.00400198	-2.62188
Paqr5	1.23925	6.95913	16.0277	1.25492e-09	3.02111e-08	12.5402
Rmi2	1.23871	0.777321	3.69901	0.0029093	0.00478343	-2.8197
Ccdc108	-1.23859	0.393038	-4.20051	0.00116078	0.00211412	-1.87838
B4galt2	1.23854	2.09129	7.1361	1.02078e-05	3.60385e-05	3.06976
Acadsb	-1.23677	7.00937	-9.87531	3.25633e-07	2.19212e-06	6.70721
Ndrg2	-1.2362	6.53439	-12.3089	2.72002e-08	3.05415e-07	9.32345
0610038B21Rik	-1.23583	0.150925	-4.69885	0.000478754	0.00096743	-0.962615
Emc9	-1.23577	2.9625	-5.5085	0.000121731	0.00029561	0.464772
Srgap1	1.23552	2.86508	6.02355	5.34195e-05	0.000146992	1.32808
Ifitm10	1.23455	-0.286267	2.99864	0.0107997	0.0156653	-4.14093
Bcas3	-1.23446	5.01562	-14.8938	2.97629e-09	5.86984e-08	11.6412
Herc4	-1.23417	6.19997	-15.0879	2.55657e-09	5.19303e-08	11.7997
Slc5a9	-1.23399	4.7555	-9.6654	4.12625e-07	2.64388e-06	6.45722
Cxadr	1.23378	5.60879	10.0724	2.61663e-07	1.84058e-06	6.93809
Jpx	-1.2337	0.445865	-5.3578	0.000155996	0.000364303	0.20542
1700088E04Rik	-1.23346	2.63355	-8.60194	1.46121e-06	7.26258e-06	5.12169
Golt1b	1.23333	4.5984	11.4701	6.08571e-08	5.67805e-07	8.47607
Tmed6	-1.23327	4.28293	-10.0414	2.7076e-07	1.89241e-06	6.90202
Gm15645	1.23298	1.2838	8.52066	1.61712e-06	7.89006e-06	5.0146
Rps26	1.23292	7.92249	11.21	7.89205e-08	7.01649e-07	8.20227
Mboat1	1.23178	3.23802	8.7524	1.21341e-06	6.28965e-06	5.31797
Bckdhb	-1.23172	4.85289	-10.8157	1.18169e-07	9.66839e-07	7.77676
Lama5	1.23098	5.76028	4.36522	0.000863329	0.00162708	-1.57306
Myh14	-1.23086	5.02966	-10.0918	2.56132e-07	1.80744e-06	6.96064
Ypel3	-1.23083	5.54964	-11.6982	4.86527e-08	4.79155e-07	8.71174
Scn4b	-1.23	5.71325	-6.50657	2.55144e-05	7.75372e-05	2.10478
Pdgfrb	1.22965	5.14703	5.92876	6.199e-05	0.000167039	1.17191
Mapkapk2	1.22931	7.50852	14.399	4.42051e-09	7.90825e-08	11.2282
Smc2	1.22827	2.71034	6.50223	2.56805e-05	7.79611e-05	2.09795
Dsp	1.22804	5.06911	4.76681	0.000425317	0.000871491	-0.83974
Spock2	1.22741	0.254508	3.94548	0.0018466	0.00317817	-2.35529
Cdh13	-1.22688	1.53161	-3.55748	0.00378533	0.00606856	-3.08728
Pvrl1	1.22623	5.65228	10.0755	2.60764e-07	1.83792e-06	6.94172
Acsm1	-1.22608	7.39617	-10.4303	1.77427e-07	1.33621e-06	7.34807
Mapk6	1.22599	5.95556	12.5052	2.26796e-08	2.64294e-07	9.51447
Cpne2	1.22524	2.47774	8.58941	1.48416e-06	7.3517e-06	5.10522
Zfr2	-1.22472	0.325888	-4.9589	0.000305392	0.000655921	-0.495295
Sardh	-1.22464	8.70959	-13.2432	1.17035e-08	1.57754e-07	10.2089
Eif1a	1.2246	5.71254	9.14384	7.56474e-07	4.28815e-06	5.81709
Pfkm	-1.22454	5.64489	-11.0706	9.09039e-08	7.90175e-07	8.05329
Kynu	-1.22442	3.68777	-4.41938	0.000783791	0.00149745	-1.4732
E330020D12Rik	-1.2236	0.605472	-3.35412	0.0055369	0.00853965	-3.47193
Cenpt	1.22328	1.65772	5.81764	7.3921e-05	0.000193508	0.987269
Gm5860	1.22159	-0.78846	2.88233	0.0134386	0.0191373	-4.35764
Slc4a9	-1.22129	5.29533	-8.84879	1.07855e-06	5.70483e-06	5.44242
Syt3	-1.22112	2.41971	-5.38844	0.000148285	0.000350067	0.258409
Slc38a3	1.22109	5.46525	3.87991	0.00208287	0.0035421	-2.47856
Esyt1	1.22101	4.27314	14.5047	4.05814e-09	7.41878e-08	11.3175
Ier5l	1.22085	2.87729	7.26956	8.46156e-06	3.07264e-05	3.26761
Rwdd3	-1.22081	2.29259	-5.42135	0.000140449	0.000334167	0.315167
Cd164l2	-1.22043	2.13641	-7.16746	9.76556e-06	3.46444e-05	3.11646
Slc6a19	-1.22016	8.56176	-7.00401	1.23183e-05	4.21416e-05	2.87164
Coro1c	1.22001	6.84952	13.8932	6.70939e-09	1.04111e-07	10.7918
Rps18	1.21976	8.34343	10.9948	9.8227e-08	8.34003e-07	7.97163
Prdm1	-1.21918	1.39772	-3.8818	0.00207564	0.00353083	-2.475
Npr2	-1.21892	4.32688	-12.2243	2.94366e-08	3.2248e-07	9.24037
Dlg2	-1.21744	2.48477	-6.0903	4.81415e-05	0.000134686	1.43732
Ccdc120	1.21657	2.58782	5.88996	6.59063e-05	0.00017581	1.10763
Emx1	-1.21616	4.77894	-11.2958	7.23962e-08	6.54953e-07	8.29318
Acat1	-1.21614	9.23033	-12.1361	3.19827e-08	3.44188e-07	9.15314
Tspan8	1.21538	6.05105	13.4502	9.77853e-09	1.39523e-07	10.3973
H2-Q2	-1.21531	-0.71015	-3.4128	0.00496041	0.00776308	-3.36098
Tnfsf15	1.2152	1.96543	4.70516	0.000473514	0.000957503	-0.951194
Abcc2	1.21511	8.21357	9.88931	3.20578e-07	2.17058e-06	6.72373
Ugt3a2	-1.21466	10.1346	-11.5571	5.58525e-08	5.29953e-07	8.56644
Klk1b27	1.21462	0.395747	3.94339	0.00185368	0.00318943	-2.35921
9430083A17Rik	-1.21328	0.196011	-4.30221	0.000966499	0.00180122	-1.68958
Slc15a2	-1.21322	5.67326	-7.40694	6.99168e-06	2.61183e-05	3.46889
Tnfaip1	1.2129	6.72181	13.2603	1.15305e-08	1.56142e-07	10.2246
Cep72	-1.21263	1.61695	-5.42325	0.00014001	0.00033361	0.318443
Gnb1	1.21256	8.06311	17.1018	5.82217e-10	1.72019e-08	13.3364
Tle2	-1.21125	1.61596	-5.08479	0.000246463	0.000543054	-0.271969
Rnh1	1.21085	6.79436	10.8194	1.17708e-07	9.64412e-07	7.78088
Pcdhga6	1.21	0.981679	3.00773	0.0106166	0.0154303	-4.12393
Rplp1	1.20966	8.33563	9.20263	7.05591e-07	4.05472e-06	5.89064
Stk36	-1.20965	2.18934	-9.39264	5.64689e-07	3.38813e-06	6.12591
Mettl22	1.20964	2.79695	5.63778	9.86493e-05	0.000246834	0.684857
Treh	-1.20888	6.3356	-8.64701	1.38175e-06	6.98033e-06	5.18075
Chaf1b	1.20857	1.63333	3.8145	0.00234963	0.00393398	-2.60176
Lyz2	1.20799	4.05058	8.54773	1.56331e-06	7.6723e-06	5.05034
Elovl6	1.20746	5.30385	6.75446	1.76775e-05	5.69458e-05	2.49107
Agbl3	-1.20733	3.56285	-10.0594	2.65452e-07	1.86184e-06	6.92292
Cdkn2b	1.20686	-0.0827779	3.09637	0.0089862	0.013245	-3.95781
Slc22a4	-1.20681	5.28398	-12.6641	1.96147e-08	2.34175e-07	9.66699
Idh2	-1.20679	8.56931	-14.3502	4.59952e-09	8.08024e-08	11.1867
B130034C11Rik	-1.20678	-0.364746	-2.5602	0.0245455	0.0331237	-4.94779
Kifc2	-1.2066	1.72027	-4.81185	0.000393357	0.000813986	-0.758578
Serinc2	1.20612	4.94373	7.35624	7.49974e-06	2.76107e-05	3.39488
BC026585	-1.20555	7.391	-9.56815	4.6109e-07	2.88798e-06	6.33996
Gm16982	-1.20528	-0.20774	-5.38371	0.000149449	0.000351538	0.250235
Cox6b2	1.2049	1.78037	5.12533	0.000230132	0.00051267	-0.200489
Tmem184b	1.2044	4.99986	8.91133	9.99709e-07	5.35068e-06	5.52261
Cdt1	1.20427	3.36036	5.34069	0.000160484	0.000374037	0.175783
Capza1	1.20398	6.82606	17.7199	3.81778e-10	1.33473e-08	13.7723
Gnai2	1.20367	8.0895	16.1258	1.16761e-09	2.86998e-08	12.6151
D130043K22Rik	-1.20366	0.486718	-3.9632	0.00178761	0.00308664	-2.32202
Pik3r1	1.20358	6.369	8.93017	9.77181e-07	5.25415e-06	5.54668
Acss1	-1.20272	8.34918	-9.39755	5.6148e-07	3.3758e-06	6.13193
Cenpw	1.2026	-0.609877	2.56753	0.0242133	0.0327055	-4.93457
Rpl9	1.20236	8.88185	9.60763	4.40717e-07	2.77822e-06	6.38768
Tlcd1	-1.20233	5.01945	-10.7971	1.20477e-07	9.816e-07	7.75637
Slc20a1	1.20199	5.27629	9.02151	8.75389e-07	4.83116e-06	5.66288
Ralb	1.20146	6.75975	18.0961	2.97276e-10	1.12926e-08	14.0302
Klk1b22	-1.20107	-0.434371	-3.11846	0.00862039	0.0127734	-3.9163
Galr3	1.20088	-1.25626	2.60777	0.0224666	0.0305295	-4.86181
Pole2	1.2002	1.61327	4.27138	0.00102156	0.00188998	-1.74673
Pgm1	1.19987	4.38274	10.8219	1.1741e-07	9.64412e-07	7.78355
Gcnt1	-1.19923	9.23175	-8.85967	1.06438e-06	5.65029e-06	5.4564
Bicd2	1.19843	5.68924	5.63449	9.91751e-05	0.00024804	0.679289
Nim1k	-1.19793	2.38025	-6.73488	1.8192e-05	5.83462e-05	2.46086
Homer3	1.19737	3.24425	10.0056	2.81685e-07	1.95475e-06	6.86026
Lipo1	-1.19623	5.69442	-8.72069	1.26162e-06	6.47601e-06	5.27682
Ajuba	1.19598	5.00884	7.73769	4.45862e-06	1.78895e-05	3.94364
Myo1c	1.19564	7.73198	15.1762	2.38716e-09	4.95209e-08	11.8712
Tgif1	1.19554	4.03604	7.8407	3.88604e-06	1.6032e-05	4.08874
Syne2	1.19485	6.40698	7.52325	5.95958e-06	2.28164e-05	3.63741
Cad	1.19456	3.37026	9.95572	2.97713e-07	2.04176e-06	6.80184
Adamtsl5	1.19386	0.472094	2.9218	0.0124782	0.0178959	-4.28427
Hpdl	1.1935	0.977023	4.45679	0.000733329	0.00141257	-1.40439
Trim47	1.19343	5.22631	6.10272	4.7222e-05	0.000132259	1.45757
2023-09-02	1.19244	7.08794	10.9445	1.03437e-07	8.71908e-07	7.91715
Lrrc3	-1.19177	4.5645	-10.2664	2.11683e-07	1.55767e-06	7.1618
Rnf208	-1.19129	3.47572	-10.4912	1.66258e-07	1.27305e-06	7.41666
Mcm2	1.19119	4.22295	6.25747	3.72004e-05	0.000107574	1.70821
Pet112	-1.18976	5.69104	-11.547	5.64138e-08	5.33705e-07	8.55591
Ppa1	1.18937	5.48186	7.39597	7.0984e-06	2.64326e-05	3.4529
H2-T23	-1.18848	6.21953	-10.4477	1.74149e-07	1.31795e-06	7.36774
E2f1	1.18736	2.57137	4.89437	0.000341147	0.000720212	-0.610511
Dnajc28	-1.18697	4.33722	-10.6641	1.38456e-07	1.10651e-06	7.60968
Auh	-1.18639	6.17559	-13.0788	1.35234e-08	1.76589e-07	10.0573
Zik1	1.18624	0.378056	2.97902	0.0112056	0.0162018	-4.17759
Sirt3	-1.18615	6.12845	-12.1386	3.19057e-08	3.44188e-07	9.15568
Aqp11	-1.18442	5.27672	-11.4886	5.97552e-08	5.61105e-07	8.49531
Mal2	1.18338	6.04406	10.1565	2.38601e-07	1.72513e-06	7.03547
Jak3	1.18225	3.71455	8.97854	9.21786e-07	5.01623e-06	5.60833
Plekhm2	-1.18143	5.80461	-10.1973	2.28216e-07	1.65846e-06	7.08244
Vcam1	1.18047	3.34482	7.30962	8.00169e-06	2.92153e-05	3.32655
Mmab	-1.17914	4.37838	-15.8274	1.45567e-09	3.37923e-08	12.386
Hs3st1	1.17876	0.875058	3.76518	0.00257378	0.00426654	-2.69478
Elf3	1.1784	4.27091	8.734	1.24115e-06	6.4084e-06	5.2941
Scimp	-1.17825	-0.885051	-2.89829	0.0130417	0.0186173	-4.32799
Ehd2	1.17796	4.62759	12.2357	2.91249e-08	3.21078e-07	9.25157
Nudt16	-1.17792	3.14902	-8.66624	1.34926e-06	6.85767e-06	5.20588
Mob3a	1.17792	3.24904	10.9367	1.04269e-07	8.76399e-07	7.9087
1810014B01Rik	-1.17752	3.01911	-9.11176	7.8589e-07	4.41639e-06	5.7768
Snapc3	1.17721	1.74156	7.48446	6.28449e-06	2.39195e-05	3.58139
Itgav	1.17716	7.21958	5.73064	8.49462e-05	0.000217192	0.841536
Tcaim	-1.17682	5.71574	-8.71863	1.26482e-06	6.48483e-06	5.27415
Fam154b	-1.17616	0.771899	-5.54539	0.000114615	0.000281132	0.527802
Rps24	1.17333	9.0203	7.92399	3.48051e-06	1.46071e-05	4.20509
AI414108	1.17316	-0.955649	2.36473	0.0352226	0.0461586	-5.29566
Ezr	1.17243	9.1117	14.764	3.29799e-09	6.30497e-08	11.5341
Cd300lh	-1.17165	-0.266193	-2.48802	0.0280617	0.0375311	-5.07733
Ikbkg	1.17151	5.5826	9.3772	5.7493e-07	3.42499e-06	6.10693
Herpud1	-1.17141	8.07908	-10.1032	2.52949e-07	1.79147e-06	6.97384
Hexim2	-1.17078	0.945959	-4.52065	0.000654837	0.00127566	-1.28725
Gabrb3	-1.17024	5.18645	-6.26209	3.69386e-05	0.000106976	1.71563
Folr1	-1.17	8.40683	-10.5281	1.59858e-07	1.23374e-06	7.45807
Apela	-1.16969	3.90526	-9.72333	3.86369e-07	2.50861e-06	6.52665
Rilp	-1.16962	3.32484	-11.9593	3.78244e-08	3.93025e-07	8.97668
Fbln5	-1.16959	6.68	-5.46955	0.00012975	0.00031234	0.39803
Ciita	-1.16949	1.59836	-5.39493	0.000146706	0.000346759	0.2696
Lman2l	-1.1694	5.51135	-8.67233	1.33915e-06	6.82691e-06	5.21383
Zbtb38	1.16938	4.93111	8.87917	1.03945e-06	5.53807e-06	5.48143
Masp1	1.16933	-0.185738	4.09237	0.00141217	0.00250719	-2.08005
Mfsd7b	1.16917	4.31232	5.60801	0.000103521	0.000257153	0.63438
Uprt	1.16883	1.74084	3.93044	0.00189823	0.00325745	-2.38354
D2hgdh	-1.16877	5.22683	-10.5869	1.50203e-07	1.17877e-06	7.52378
Slc51a	-1.1687	6.3307	-5.92224	6.26304e-05	0.000168377	1.16112
Uchl3	1.16774	5.42906	9.72387	3.86135e-07	2.50861e-06	6.52729
Tbc1d17	-1.16737	5.05074	-12.4824	2.3161e-08	2.69368e-07	9.4924
Acvr2b	-1.16619	1.61849	-6.72224	1.85325e-05	5.92756e-05	2.44133
Aamdc	-1.16607	4.7996	-9.09053	8.06028e-07	4.52521e-06	5.75007
Fbxl21	-1.16531	2.33056	-5.74381	8.31719e-05	0.000213965	0.863659
LOC100504703	-1.16507	-0.151734	-4.97693	0.000296116	0.000638746	-0.463182
4930525G20Rik	-1.16451	0.124944	-3.08152	0.00924079	0.013586	-3.98569
Nhp2	1.16355	6.13488	9.61605	4.365e-07	2.75461e-06	6.39783
Mpp4	-1.16326	-0.290608	-3.08407	0.00919657	0.0135244	-3.9809
Wdr31	-1.16315	3.65964	-14.1071	5.61509e-09	9.09924e-08	10.9781
Pold1	1.16266	2.72934	7.09555	1.08114e-05	3.78045e-05	3.00919
Amotl2	1.16263	5.93388	7.52452	5.9493e-06	2.2792e-05	3.63923
Myom3	-1.16246	1.36801	-3.69118	0.00295191	0.00484666	-2.8345
Amica1	-1.16171	-1.03172	-2.77886	0.016318	0.0228375	-4.54903
Zfp52	1.16134	2.83114	8.19363	2.44939e-06	1.10223e-05	4.57609
Dnajc6	-1.15974	5.40457	-8.1886	2.46531e-06	1.10684e-05	4.56925
Traf3	1.15893	4.98487	6.02443	5.3346e-05	0.000146858	1.32953
Fkbp10	1.15724	2.64534	8.31186	2.10514e-06	9.75066e-06	4.73604
Chrna4	-1.15683	5.71774	-8.45469	1.75676e-06	8.45847e-06	4.92712
Ap5z1	-1.15678	3.33434	-8.01584	3.08504e-06	1.32119e-05	4.33244
Gpm6b	1.15659	3.43355	4.77378	0.000420194	0.000863109	-0.827151
Cdc45	1.15648	1.11386	3.65982	0.00312883	0.0050971	-2.89375
Dyrk1b	-1.15611	4.87266	-13.2284	1.18569e-08	1.59454e-07	10.1953
Rbm3	1.15583	7.12394	5.1872	0.000207356	0.00046709	-0.0917786
Arsk	-1.15579	4.31653	-8.99846	8.99958e-07	4.94343e-06	5.63364
Zfp784	-1.15562	2.81004	-7.49449	6.19872e-06	2.36392e-05	3.59589
Eif4a1	1.1542	8.53288	10.8426	1.14913e-07	9.49646e-07	7.80622
Fgr	1.15363	1.2711	3.81094	0.00236512	0.00395652	-2.60847
Flnb	1.15333	7.32183	7.74102	4.43874e-06	1.78342e-05	3.94836
Abhd3	-1.15302	6.35851	-11.9622	3.77206e-08	3.92643e-07	8.97957
Rprm	1.15231	-0.97048	2.56147	0.0244875	0.0330607	-4.9455
Rab3a	-1.15228	3.23916	-8.43121	1.8095e-06	8.67208e-06	4.89588
Ifngr1	1.1522	5.46045	9.7878	3.59239e-07	2.36928e-06	6.60352
Tmem26	-1.15161	4.31495	-6.68171	1.96708e-05	6.23709e-05	2.37856
Csrp1	1.15153	6.3865	13.465	9.65433e-09	1.38766e-07	10.4107
Gucy1a2	1.15134	3.19647	2.57969	0.0236721	0.0320263	-4.91263
Elf5	1.15096	-0.245492	3.78703	0.00247187	0.00411392	-2.65355
Mfge8	1.15031	6.40245	9.37766	5.74622e-07	3.42499e-06	6.1075
Rap1gap	-1.15012	6.02256	-8.0465	2.96395e-06	1.28059e-05	4.37472
Dok4	1.14952	4.48755	11.2809	7.3485e-08	6.62384e-07	8.27745
Fam78a	-1.14943	2.52217	-7.64415	5.05677e-06	1.99667e-05	3.81076
Chst7	-1.14927	4.30712	-6.49199	2.60775e-05	7.91252e-05	2.08181
Lmna	1.14912	6.03916	9.75641	3.72184e-07	2.43816e-06	6.56614
Ift172	-1.14881	4.36557	-12.2976	2.74878e-08	3.08053e-07	9.31239
Abca4	-1.14782	2.82645	-8.97446	9.26326e-07	5.03157e-06	5.60314
1700091H14Rik	1.14761	0.0274697	2.64244	0.0210603	0.0288036	-4.79885
Axl	1.14725	5.29437	8.65339	1.37088e-06	6.94344e-06	5.18909
Nrp1	1.14672	6.81787	5.48195	0.000127137	0.000307082	0.419308
Spink8	-1.14666	3.59174	-6.35323	3.21485e-05	9.49364e-05	1.86165
Glis1	-1.14613	3.35009	-4.97577	0.000296704	0.000639542	-0.465246
Synpo	1.1459	7.21107	3.11992	0.00859689	0.0127418	-3.91357
Tgfbi	1.14586	3.98628	7.53223	5.88696e-06	2.26124e-05	3.65034
Slc5a2	-1.14456	8.64387	-11.6983	4.86498e-08	4.79155e-07	8.7118
Slc18a1	-1.14446	7.84378	-12.0883	3.34598e-08	3.57842e-07	9.10566
Hn1l	1.14426	5.86645	13.2992	1.11456e-08	1.52231e-07	10.2602
Dhdh	-1.14403	4.01659	-10.8725	1.11411e-07	9.28428e-07	7.83885
Cyb5r3	1.14369	8.18583	11.0598	9.19054e-08	7.9529e-07	8.04174
Phyhd1	-1.1432	5.56843	-10.5164	1.61852e-07	1.24747e-06	7.445
Kiz	-1.14296	5.29139	-8.93637	9.69884e-07	5.21971e-06	5.5546
Hcar2	1.14267	-1.83339	3.0375	0.0100385	0.0146593	-4.06822
Gyk	-1.14174	8.82743	-9.58891	4.50257e-07	2.83226e-06	6.36506
LOC100503676	1.13927	1.86967	6.2646	3.67966e-05	0.00010667	1.71968
Zc3h6	-1.13906	3.09667	-4.15164	0.00126811	0.0022826	-1.96941
Mme	-1.13895	7.00928	-9.52403	4.85058e-07	3.00911e-06	6.28644
Me3	-1.13879	5.26951	-10.0217	2.76723e-07	1.92488e-06	6.87902
Sall3	-1.136	2.57982	-6.06685	4.99298e-05	0.000138892	1.39901
Cenph	1.13582	-0.748148	3.87801	0.00209017	0.00355245	-2.48214
Fbp1	-1.13529	9.70778	-8.42102	1.83293e-06	8.76749e-06	4.88229
Ddx59	-1.13516	3.59729	-8.67176	1.34008e-06	6.82691e-06	5.21309
Prrx1	1.13514	0.967499	4.1723	0.00122153	0.00221236	-1.93089
Rapgefl1	-1.13444	0.244331	-2.75	0.0172246	0.0239857	-4.60214
Esm1	-1.13333	5.29046	-6.07132	4.95839e-05	0.000138258	1.40631
Nras	1.133	6.06865	11.4547	6.17942e-08	5.73803e-07	8.45998
Pdk2	-1.13283	8.28483	-12.4696	2.34364e-08	2.71387e-07	9.47998
Plch1	1.13245	1.99593	4.16177	0.00124504	0.00224729	-1.95051
Tasp1	-1.131	3.83373	-8.18047	2.49128e-06	1.11463e-05	4.55818
Tspan4	1.12995	6.41019	8.04248	2.97955e-06	1.28448e-05	4.36918
Tmem171	1.12992	3.06629	9.1629	7.39562e-07	4.22092e-06	5.84097
Rps23	1.12978	8.76641	9.34319	5.98194e-07	3.53836e-06	6.06504
Cmklr1	1.12928	2.70094	6.18719	4.14399e-05	0.000118313	1.59479
Ctdspl	-1.12906	6.05831	-11.6244	5.2287e-08	5.04751e-07	8.6359
Styk1	1.12905	-0.806683	4.17798	0.00120904	0.00219178	-1.92032
Dhrs11	-1.1286	4.40256	-7.72014	4.56479e-06	1.82436e-05	3.9188
Tpmt	-1.12798	6.61923	-12.0716	3.39934e-08	3.61566e-07	9.08902
Xpa	-1.12789	4.10017	-6.70034	1.91385e-05	6.08942e-05	2.40745
Sp3os	-1.12653	1.35423	-5.53006	0.000117517	0.000287305	0.501636
Mybl2	1.12639	-0.975674	2.42141	0.0317358	0.0420128	-5.19578
Psma7	1.12637	7.19504	13.5438	9.02212e-09	1.32279e-07	10.4817
Stx1a	1.12619	-1.13133	2.39884	0.0330828	0.0436084	-5.23566
Acad10	-1.12533	6.01934	-12.3792	2.54776e-08	2.89697e-07	9.39222
Mut	-1.12435	7.86687	-12.8781	1.61685e-08	2.03849e-07	9.86986
Atp13a3	1.12391	8.01316	6.9764	1.28154e-05	4.3562e-05	2.82995
Cd79a	-1.12354	-0.409311	-2.41201	0.03229	0.04265	-5.2124
Slc5a6	-1.12352	5.01425	-8.18019	2.4922e-06	1.11463e-05	4.55779
Mansc4	-1.1227	3.18387	-6.10263	4.7229e-05	0.000132259	1.45742
Dapp1	1.12209	1.22278	4.27652	0.00101216	0.00187438	-1.7372
Clcnka	-1.12098	5.34181	-9.69394	3.9946e-07	2.57078e-06	6.49146
Nop58	1.1207	5.09513	7.10926	1.06032e-05	3.72098e-05	3.02969
Msmo1	1.1196	5.42782	8.08825	2.80713e-06	1.22917e-05	4.43213
Gm4013	-1.11959	1.98625	-8.04512	2.96929e-06	1.28195e-05	4.37282
Palm2	1.11954	-1.71263	2.40354	0.0327977	0.0432814	-5.22737
Fbxo16	-1.11889	-0.20932	-4.90139	0.000337053	0.00071234	-0.597951
Col6a3	1.1181	3.55463	4.151	0.00126958	0.00228384	-1.9706
Slc28a1	-1.11776	3.67814	-6.73381	1.82204e-05	5.84053e-05	2.45922
Tmem88b	-1.11675	1.51779	-3.67552	0.00303893	0.00496481	-2.86408
Sord	-1.11619	10.9078	-11.0584	9.20362e-08	7.9529e-07	8.04024
Agap2	-1.11595	-0.261273	-2.41305	0.032228	0.0426065	-5.21056
Wdr1	1.11589	7.32621	14.226	5.09097e-09	8.57859e-08	11.0806
Asb2	-1.11578	0.625073	-6.73327	1.82351e-05	5.84202e-05	2.45837
Igf2bp2	1.11524	3.65321	10.1178	2.48942e-07	1.77383e-06	6.99069
Enpp1	-1.11452	5.12486	-11.4147	6.42974e-08	5.9328e-07	8.41815
Hprt	1.11441	6.94915	13.8253	7.10296e-09	1.09637e-07	10.7322
S100a16	1.11438	5.90086	11.9387	3.85768e-08	3.99899e-07	8.95596
Plbd1	-1.11408	3.51607	-7.38391	7.2178e-06	2.6792e-05	3.43531
Tmem72	-1.11383	5.76356	-6.83293	1.57658e-05	5.18727e-05	2.61163
Mapk4	1.11351	5.93522	13.7717	7.43161e-09	1.1421e-07	10.6848
Sirt4	-1.11293	3.0838	-8.33633	2.04057e-06	9.51385e-06	4.76895
Tead1	1.11275	6.97354	6.89443	1.44211e-05	4.81526e-05	2.70556
Tirap	1.11265	4.0977	9.34212	5.98944e-07	3.53921e-06	6.06371
Coprs	-1.11248	3.63672	-6.32023	3.38021e-05	9.897e-05	1.80892
Kctd10	1.11174	6.13843	5.78049	7.84319e-05	0.000204104	0.925166
Calml4	-1.11088	7.62119	-13.9526	6.38395e-09	1.00431e-07	10.8439
Dusp3	1.11072	7.14557	8.09044	2.79916e-06	1.22752e-05	4.43513
Cttn	1.11055	7.45102	12.606	2.06807e-08	2.44903e-07	9.6114
Plk3	1.11012	2.83972	2.90618	0.0128498	0.0183613	-4.31333
Gng7	-1.10949	0.111762	-3.50359	0.00418578	0.00664861	-3.18923
Flot2	1.10925	6.7062	14.5851	3.80408e-09	7.02015e-08	11.3851
Stxbp4	-1.10878	4.58724	-6.56184	2.34933e-05	7.25591e-05	2.19162
Postn	1.1087	0.364731	3.41212	0.00496669	0.00777084	-3.36226
Pcmtd2	-1.10835	5.86191	-9.49243	5.03045e-07	3.10031e-06	6.24799
Rell1	1.10825	5.08431	8.43098	1.81002e-06	8.67208e-06	4.89557
Nup210	1.10823	4.96933	5.66752	9.40231e-05	0.00023688	0.735166
Lrrc29	-1.10798	1.55189	-4.93845	0.000316279	0.000675268	-0.531757
Pex11g	-1.10737	3.47419	-4.68694	0.000488821	0.000984035	-0.98421
Wdr45	-1.10719	5.3418	-9.95759	2.97097e-07	2.03993e-06	6.80403
Ttc8	-1.10705	4.53484	-12.352	2.6129e-08	2.95657e-07	9.36568
Nox4	-1.10654	9.06575	-6.34217	3.26926e-05	9.61065e-05	1.84401
Rpl36a	1.10616	6.85119	10.5788	1.51482e-07	1.18314e-06	7.51484
Ddx39	1.10523	4.71796	8.97551	9.25155e-07	5.02989e-06	5.60447
BC018242	1.105	1.46291	4.02581	0.00159423	0.00278728	-2.20459
Mmd	1.10491	5.13825	9.42793	5.42015e-07	3.28807e-06	6.16919
Tmem117	-1.10346	4.04532	-9.9645	2.94825e-07	2.0267e-06	6.81214
Fam221a	-1.10345	0.220643	-3.81935	0.0023287	0.00390565	-2.59262
Ywhag	1.10313	6.6909	13.3586	1.05849e-08	1.47083e-07	10.3143
Agps	-1.10152	8.36711	-7.53666	5.85146e-06	2.24913e-05	3.65673
Ctsc	1.1013	5.04049	8.73056	1.2464e-06	6.41851e-06	5.28964
1810043G02Rik	-1.10114	4.37058	-7.81606	4.0155e-06	1.64501e-05	4.05414
1110032A03Rik	-1.10113	5.56933	-10.6141	1.45938e-07	1.1537e-06	7.55417
Qsox1	1.10033	4.93813	9.3937	5.63997e-07	3.38746e-06	6.12721
Ring1	-1.09995	4.19738	-10.6366	1.42522e-07	1.1359e-06	7.57915
Ppm1e	-1.09986	1.15852	-5.19212	0.000205649	0.000464182	-0.0831522
Birc3	1.09969	3.57637	8.60761	1.45096e-06	7.23622e-06	5.12913
Casp4	1.09941	0.159555	4.09347	0.00140934	0.00250293	-2.07799
Suox	-1.09909	6.053	-8.20628	2.40984e-06	1.08861e-05	4.59328
Igtp	-1.0972	4.03407	-5.76183	8.08056e-05	0.00020898	0.893911
Per3	-1.09678	4.53323	-4.41174	0.000794533	0.001515	-1.48727
Hspa5	1.09651	8.58223	8.56401	1.53187e-06	7.54964e-06	5.07181
Alkbh6	1.09513	3.91131	9.37777	5.7455e-07	3.42499e-06	6.10763
Polg2	-1.09511	2.55078	-5.79408	7.67491e-05	0.000200081	0.947904
Tppp	-1.09504	1.77272	-5.83671	7.17127e-05	0.000188725	1.01907
Bcar3	-1.09478	4.76641	-10.5859	1.50363e-07	1.17877e-06	7.52266
Pla2g5	-1.09438	4.31839	-8.39395	1.89672e-06	8.99176e-06	4.84615
Fkbp5	1.09406	6.60366	5.05341	0.00025994	0.000569959	-0.327457
Ier2	1.0939	3.46289	8.91959	9.89758e-07	5.30518e-06	5.53318
Rap2c	1.09384	5.16149	9.38333	5.70841e-07	3.41454e-06	6.11447
Gm10012	-1.0935	1.35002	-2.33136	0.0374447	0.04883	-5.35406
Sema3f	1.09326	4.22809	6.5743	2.30614e-05	7.1456e-05	2.21116
Mmaa	-1.09249	4.16679	-7.8844	3.66732e-06	1.52371e-05	4.14989
Clcn6	-1.09085	3.62738	-7.76537	4.29643e-06	1.74059e-05	3.98275
Plekha6	-1.09049	7.14267	-6.8324	1.57779e-05	5.18834e-05	2.61082
Rps19	1.09025	7.50759	8.30839	2.11447e-06	9.78612e-06	4.73137
Psmd14	1.09004	6.47334	10.7401	1.27855e-07	1.03308e-06	7.69369
Ccdc107	-1.08905	7.04866	-7.83024	3.94044e-06	1.62335e-05	4.07406
Akr1b10	-1.08886	4.74095	-10.6417	1.41762e-07	1.13139e-06	7.58479
Rnls	-1.08844	1.64394	-6.77022	1.72748e-05	5.58636e-05	2.51535
Emp1	1.08697	5.42906	11.0147	9.62472e-08	8.21965e-07	7.99309
Mid1ip1	1.0868	5.36373	7.20122	9.31222e-06	3.33802e-05	3.16658
Porcn	-1.08613	2.29571	-6.10381	4.71426e-05	0.000132144	1.45934
Il1r1	1.08592	3.43904	6.86832	1.49765e-05	4.97232e-05	2.66574
BC030307	-1.08584	1.09616	-3.92968	0.00190089	0.00326097	-2.38497
Gng4	-1.08496	0.914729	-5.51839	0.000119778	0.000291716	0.481692
Slco1a6	-1.08447	7.69738	-5.8939	6.54972e-05	0.000174958	1.11417
Cct3	1.0844	7.14986	11.0591	9.19734e-08	7.9529e-07	8.04096
Cutc	-1.084	4.03105	-6.27004	3.64921e-05	0.000105892	1.72842
Plscr1	1.08356	5.90962	11.648	5.10955e-08	4.96974e-07	8.66017
Cald1	1.08343	6.4827	6.05774	5.06435e-05	0.000140735	1.38411
Pnpla1	-1.08341	3.63178	-7.68956	4.75636e-06	1.88642e-05	3.87541
Pafah1b3	1.0831	3.606	6.20545	4.02913e-05	0.000115428	1.62432
A1cf	-1.08287	6.09011	-7.58632	5.46893e-06	2.12157e-05	3.72807
1700113A16Rik	-1.08242	2.66375	-7.38522	7.20466e-06	2.67602e-05	3.43723
Capns1	1.08241	7.89708	14.24	5.03313e-09	8.53445e-08	11.0925
1700020L24Rik	1.08241	-0.4826	3.88906	0.00204812	0.00349111	-2.46134
Hbegf	1.08237	4.11814	10.5035	1.64095e-07	1.25978e-06	7.43048
Ccs	-1.08227	6.4627	-8.37362	1.94621e-06	9.17432e-06	4.81895
Oasl1	1.08207	1.44194	4.43066	0.000768208	0.00147104	-1.45244
Slc46a1	-1.08089	5.42165	-8.06669	2.88697e-06	1.25381e-05	4.40251
Kif5b	1.08037	7.74176	5.46016	0.000131765	0.0003163	0.381913
Samd4	1.07868	3.16528	3.8695	0.00212316	0.00360119	-2.49816
1810055G02Rik	1.07839	3.49539	8.83578	1.09578e-06	5.79011e-06	5.42568
Col16a1	1.0783	2.7547	5.06395	0.000255332	0.000560064	-0.308815
Fam84b	1.07806	6.98816	9.37509	5.76346e-07	3.42993e-06	6.10433
2023-09-01	-1.07719	1.28453	-4.9649	0.000302272	0.000650346	-0.484604
Farp2	-1.07655	4.36361	-12.0345	3.52107e-08	3.72483e-07	9.05201
Pxk	1.07625	6.32709	13.9027	6.65635e-09	1.03754e-07	10.8001
Kif18a	1.0755	0.524714	2.43749	0.0308083	0.0408681	-5.16728
Arhgef19	-1.07512	3.39231	-5.61044	0.000103115	0.000256413	0.638494
Nrgn	-1.0745	1.09974	-3.34408	0.00564221	0.0086906	-3.49092
Cpt1b	-1.07428	4.72728	-6.48267	2.64446e-05	8.0156e-05	2.0671
Camk2d	1.07425	5.09069	8.68947	1.3111e-06	6.69863e-06	5.23619
Heg1	1.07408	4.73876	3.48945	0.00429786	0.00679765	-3.21599
Limk1	1.07356	3.55325	5.297	0.000172569	0.000398236	0.0999381
Hps5	-1.07314	5.63993	-11.0415	9.36368e-08	8.05552e-07	8.02207
Mcee	-1.073	5.43441	-8.86198	1.06139e-06	5.63952e-06	5.45937
Akr1c13	1.07285	4.40327	5.7331	8.46114e-05	0.0002166	0.845674
Khk	-1.07284	8.55178	-7.91171	3.53736e-06	1.47706e-05	4.18799
Park2	-1.0728	2.59024	-6.46954	2.69708e-05	8.15818e-05	2.04637
Pfn2	1.07117	6.10007	11.4843	6.00131e-08	5.62623e-07	8.49078
Rps15a	1.07102	7.65475	9.12012	7.78108e-07	4.38529e-06	5.78731
Wdr78	-1.07102	1.58304	-5.0701	0.000252679	0.000554662	-0.297932
Baat	-1.07096	0.616549	-4.12233	0.00133735	0.00239032	-2.0241
Zpbp	-1.07048	0.0990553	-5.74549	8.29483e-05	0.000213577	0.866481
Nudt6	-1.06941	3.50884	-5.95868	5.91374e-05	0.000160387	1.22134
Cdc42se2	1.06894	6.0187	14.7402	3.36089e-09	6.40431e-08	11.5144
Metrn	-1.0688	3.80526	-8.54782	1.56313e-06	7.6723e-06	5.05047
Vwce	-1.06778	3.6042	-5.60296	0.000104373	0.000259161	0.625794
Tm6sf2	1.06747	2.10323	4.92477	0.000323786	0.000688782	-0.55617
H2-Q7	-1.06729	3.26166	-5.71493	8.7115e-05	0.000221961	0.815117
2500004C02Rik	-1.06665	2.03278	-4.03196	0.00157644	0.00276031	-2.19308
Gpr126	1.06591	1.12856	3.6389	0.00325287	0.00528591	-2.9333
Xpo1	1.06511	5.64961	7.85509	3.81255e-06	1.5751e-05	4.10889
Lgals3bp	1.06509	6.08675	7.18283	9.55635e-06	3.4026e-05	3.1393
Hps4	-1.06488	3.85884	-9.63925	4.25098e-07	2.6972e-06	6.42578
Tm7sf2	-1.06382	3.69965	-6.12798	4.54085e-05	0.000128204	1.49871
Gm10033	1.06317	1.69488	3.77343	0.00253479	0.00420667	-2.6792
Mthfd1	-1.06255	7.67049	-10.7525	1.26209e-07	1.02119e-06	7.70735
Ttc38	-1.0624	5.86202	-11.2952	7.24367e-08	6.54953e-07	8.29259
Rpl35	1.06216	7.91538	8.81863	1.11895e-06	5.87598e-06	5.40359
Rhoc	1.0607	6.89777	9.15213	7.49068e-07	4.25442e-06	5.82748
Glt25d1	1.06043	5.73918	11.6366	5.16662e-08	5.0041e-07	8.64847
Tnfsf13	1.06043	1.5197	3.69431	0.00293478	0.0048199	-2.82858
Agmo	-1.06033	3.02748	-5.35997	0.000155436	0.000363543	0.209181
Dusp4	1.06023	4.02334	7.18423	9.53747e-06	3.40001e-05	3.14138
Nlrp6	-1.05985	6.1269	-8.7521	1.21385e-06	6.28965e-06	5.3176
Acad8	-1.05982	5.96596	-10.8854	1.0993e-07	9.18334e-07	7.85296
Nipsnap3b	1.05956	5.04284	13.7238	7.73919e-09	1.17291e-07	10.6423
Fam229b	-1.05903	0.835065	-4.52357	0.000651467	0.00126952	-1.28191
Hlf	-1.05894	7.23325	-7.42474	6.82214e-06	2.5583e-05	3.49478
Cpsf4l	-1.05888	0.919748	-3.72166	0.0027897	0.004601	-2.77693
Faah	-1.05884	5.85825	-10.7095	1.32015e-07	1.06353e-06	7.65992
Trp53	1.05833	5.17996	8.13108	2.65543e-06	1.17328e-05	4.49079
Grtp1	-1.05803	5.28985	-7.43865	6.6927e-06	2.51783e-05	3.51499
Bzw1	1.05744	7.96081	12.292	2.76309e-08	3.09065e-07	9.30693
Tox3	-1.05728	2.72273	-6.66207	2.0249e-05	6.39614e-05	2.34806
Cand2	-1.05717	1.64345	-6.0206	5.36662e-05	0.000147601	1.32324
Rab32	1.05711	4.45306	11.2549	7.54324e-08	6.74739e-07	8.2499
Riok3	1.05577	7.33114	15.6642	1.64488e-09	3.6868e-08	12.2589
Frmpd1	-1.055	0.746887	-2.64127	0.0211064	0.0288555	-4.80098
Cdc34	1.05493	6.02582	9.78199	3.61598e-07	2.38215e-06	6.59661
Cxcl12	-1.05278	6.725	-6.35103	3.22561e-05	9.5158e-05	1.85814
Mpst	-1.05261	6.29234	-7.59781	5.38431e-06	2.09512e-05	3.74453
Ppfia3	1.05236	-0.647268	2.398	0.0331337	0.0436559	-5.23714
Ttpa	1.05203	4.41493	4.14389	0.00128604	0.00230989	-1.98385
Emp3	1.05125	2.4497	4.69654	0.000480694	0.000970679	-0.966811
Adrb1	-1.051	1.35069	-4.43136	0.000767249	0.00146968	-1.45115
Eaf1	1.05066	6.40086	8.02665	3.04176e-06	1.30457e-05	4.34736
Kpnb1	1.05065	7.57934	9.40472	5.56817e-07	3.35812e-06	6.14074
Ldb3	1.05031	0.269834	3.19638	0.00744559	0.0111799	-3.76968
Nfkbie	1.05021	2.55454	7.43911	6.68844e-06	2.51783e-05	3.51566
Mipep	-1.05019	5.41508	-12.1336	3.20568e-08	3.44188e-07	9.15071
Gm6793	1.05018	7.94409	12.3326	2.66067e-08	2.99325e-07	9.34664
Tmem125	1.05008	4.74632	6.99764	1.24311e-05	4.24529e-05	2.86204
Nat9	-1.04952	3.99461	-6.50878	2.54302e-05	7.7402e-05	2.10825
Muc20	1.04886	2.39335	3.38144	0.00526056	0.00815861	-3.42029
Nrxn2	1.04747	2.90528	6.37434	3.11358e-05	9.22718e-05	1.89531
Tmem220	-1.04743	3.66368	-9.76585	3.68239e-07	2.42045e-06	6.57739
A230050P20Rik	1.04691	1.88366	5.27446	0.000179173	0.000412014	0.0607133
Ppfibp1	1.04689	6.96109	6.07025	4.96669e-05	0.000138417	1.40456
St8sia1	-1.04675	7.16949	-5.66776	9.39873e-05	0.00023688	0.735564
Calu	1.04652	7.30942	9.79527	3.5623e-07	2.3574e-06	6.6124
Mbd4	-1.04591	1.99613	-8.54679	1.56515e-06	7.67485e-06	5.04911
Cyp2j5	-1.04576	10.5557	-10.4781	1.68598e-07	1.28202e-06	7.40191
Mtpn	1.04548	7.89501	9.84116	3.38329e-07	2.25939e-06	6.66683
Aldh5a1	-1.04533	6.29756	-10.5135	1.62361e-07	1.24976e-06	7.44168
Tnfrsf10b	1.04514	2.87574	4.51266	0.000664155	0.00129243	-1.30188
Acacb	-1.04512	4.47558	-6.13438	4.49609e-05	0.000127309	1.50911
Itgax	1.0451	1.07331	3.10964	0.00876468	0.0129609	-3.93288
Cbr4	-1.04495	4.63424	-8.07529	2.85484e-06	1.2454e-05	4.41433
Nrtn	-1.04478	2.66864	-4.31856	0.000938554	0.00175641	-1.65931
Zyx	1.04416	6.37169	8.32747	2.06371e-06	9.5985e-06	4.75704
Cnksr1	1.04415	3.66205	6.04405	5.17367e-05	0.000143169	1.36169
Cul9	-1.04252	4.7575	-8.89074	1.02496e-06	5.47084e-06	5.49626
Vcl	1.04216	5.81513	12.519	2.23943e-08	2.61491e-07	9.52777
Tlr4	1.04192	1.98491	3.75483	0.00262352	0.00434283	-2.7143
Smarca2	-1.04177	7.34529	-10.1419	2.42453e-07	1.74031e-06	7.01857
Scn1b	1.04163	3.66507	7.48071	6.31688e-06	2.40198e-05	3.57597
Sepn1	1.04121	2.83943	8.26642	2.23091e-06	1.0244e-05	4.67476
Tmem8	-1.04121	8.29308	-11.1086	8.74566e-08	7.64755e-07	8.09404
Arpc5	1.04069	7.71345	14.8641	3.0467e-09	5.94107e-08	11.6168
Cep83os	-1.04011	4.00938	-8.83513	1.09666e-06	5.79011e-06	5.42484
Hexdc	-1.03901	2.90266	-5.83594	7.17999e-05	0.000188862	1.0178
Prdm5	-1.039	2.51979	-6.11121	4.66042e-05	0.0001312	1.4714
Itga7	1.0388	3.23925	8.4649	1.73432e-06	8.37109e-06	4.9407
Arhgef4	1.03768	0.178277	3.20641	0.00730647	0.0109822	-3.75077
Cav2	1.03765	6.35471	5.5545	0.000112925	0.000277569	0.543348
Map3k2	1.03764	5.93801	5.41191	0.000142651	0.000338543	0.298902
0610011F06Rik	-1.03698	6.98065	-8.06971	2.87565e-06	1.25131e-05	4.40666
Il33	1.03687	3.71746	6.79758	1.65982e-05	5.40943e-05	2.55743
Smpdl3a	-1.03496	8.96113	-10.1245	2.47116e-07	1.76296e-06	6.99846
Slc39a5	-1.03485	4.91742	-8.96851	9.32985e-07	5.06305e-06	5.59557
Klf10	1.03473	4.37728	3.80961	0.00237095	0.00396514	-2.61098
Pdpr	-1.03429	5.04508	-7.8635	3.77025e-06	1.56093e-05	4.12067
Rpl39	1.03354	6.62612	10.9658	1.01187e-07	8.55408e-07	7.94033
Il17rc	1.03258	4.76469	7.10309	1.06965e-05	3.74923e-05	3.02046
Kirrel	1.03168	3.5383	5.33399	0.000162276	0.000377461	0.164181
Tlr12	-1.03164	5.00874	-8.8239	1.11177e-06	5.85407e-06	5.41038
Srm	1.03142	4.65359	7.1437	1.00988e-05	3.56967e-05	3.08108
Mturn	-1.03108	6.99988	-7.45028	6.58646e-06	2.49068e-05	3.53188
Lrrfip2	1.03097	5.51525	12.5335	2.20991e-08	2.59077e-07	9.54172
Camk2n2	1.03086	2.56211	5.77173	7.95368e-05	0.00020652	0.910501
Dixdc1	-1.03042	3.51332	-5.72857	8.5228e-05	0.000217627	0.838065
[truncated: 101 more rows]
