# Supplementary material for: Identification and validation of the diagnostic signature associated with immune microenvironment of acute kidney injury based on ferroptosis-related genes through integrated bioinformatics analysis and machine learning
Source: Front Cell Dev Biol. 2023 Jul 27;11:1210714. doi: 10.3389/fcell.2023.1210714 (PMC10413118; doi:10.3389/fcell.2023.1210714)
Supplement: Supplementary file 5 [file DataSheet1.XLSX]

## Sheet: GSE192883_expression_data
Gene Symbol	GSM5767918	GSM5767919	GSM5767920	GSM5767921	GSM5767922	GSM5767923	GSM5767924	GSM5767925	GSM5767926	GSM5767927	GSM5767928	GSM5767929	GSM5767930	GSM5767931	GSM5767932	GSM5767933	GSM5767934	GSM5767935	GSM5767936	GSM5767937	GSM5767938	GSM5767939	GSM5767940	GSM5767941	GSM5767942	GSM5767943	GSM5767944
Zglp1	0.07	0.19	0.13	0.31	0.31	0.06	0.06	0.06	0.19	0.06	0.18	0.13	0.19	0.25	0.18	0.36	0.3	0.25	0.06	0.18	0.13	0.34	0.82	0.52	0.46	0.3	0.55
Ldlrap1	6.48	6.58	7.61	8.84	8.65	7.6	9.1	9.12	8.42	8.67	8.48	8.58	8.73	8.75	9.14	8.98	8.91	8.27	9.47	8.82	9.28	12.79	13.74	12.71	12.88	14.11	15.57
Mdn1	1.56	1.95	1.7	1.28	1.13	1.44	0.97	1.06	1.23	0.98	1.11	1.23	1.25	1.32	1.09	1.2	1.12	1.14	1	1.03	1.36	1.34	1.36	1.46	1.36	1.18	0.94
Ifi208	0.41	0.31	0.34	0.19	0.27	0.12	0.19	0.27	0.17	0.24	0.23	0.28	0.31	0.31	0.17	0.18	0.16	0.25	0.12	0.29	0.25	0.13	0.11	0.13	0.14	0.23	0.49
Wfdc17	1.2	1.16	1.44	1.72	3.15	0.43	1.42	2.21	2.14	3.85	1.4	1.43	2.13	1.27	1.37	1.8	1.66	0.99	2.81	1.67	1.18	1.44	1.87	1.6	1.85	1.9	2.8
Mfap1b	10.55	7.84	7.09	8.49	8.82	11.59	7.44	9.57	7.56	8.06	8.38	9.16	7.44	8.55	8.66	11.68	9.02	8.72	9.07	11.03	9.05	8.59	10.69	6.94	6.24	5.96	11.16
Tmsb15b2	0.88	0.52	0.55	0	0	0	0.37	0	0.3	0	0	0	1.64	0	0	0	0.69	0	0.8	0.24	0.56	0.23	0.65	1.42	0.75	0.69	0
Cstdc5	0	0	0	0	0	0	0.15	0	0	0	0	0	0.3	0	0.39	0	0	0.3	0	0	0.32	0.42	0.72	0	1.42	0	0.45
Gm15114	NaN	NaN	NaN	0	0	0	0	0	0	0	0	0	0	0	0	0	0	0	0	0	0	0	0.03	0	0	0	0
A930017K11Rik	2.75	2.34	3.76	4.11	2.82	2.76	3.01	2.32	2.44	2.83	3.14	3.12	2.53	3.24	3.58	2.52	3.36	3.83	4.38	2.8	2.68	2.85	2.84	2.53	2.43	2.9	3.18
Umad1	14.76	15.53	13.29	12.41	10.82	14.21	11.14	13.56	13.66	12.92	13.02	11.77	12.23	11.3	12	11.91	11.98	12.06	12.34	14.31	13.01	11.59	12.14	10.89	10.3	9.32	9.83
Gm3373	0.19	0	0.08	0.12	0.24	0.17	0.26	0	0	0.11	0.14	0	0	0.26	0.07	0.15	0.14	0.06	0	0	0.19	0.16	0.27	0.09	0.34	0.24	0.09
Dnajc3	38.69	39.11	38.05	36.31	29.79	43.14	31.25	31.39	35.93	31.2	36.39	38.67	34.01	35	33.86	40.55	32.59	37.62	31.61	31.77	36.67	27.11	28.18	27.69	24.53	23.73	24.85
Niban3	0.43	0.36	0.48	0.61	0.37	0.38	0.27	0.5	0.48	0.61	0.57	0.78	0.45	0.52	0.4	0.52	0.52	0.8	0.55	0.34	0.52	0.87	0.65	0.55	0.6	0.42	0.32
Rsph3b	33.04	31.83	33.81	34.51	29.9	31.12	28.64	31.17	34.81	30.73	29.06	32.63	31.82	31.96	31.5	32.65	33.45	32.72	30.09	29.1	31.62	24.75	25.95	28.15	23.9	25.36	24.2
Rnaset2a	197.05	259.21	257.24	207.37	207.02	208.45	208.7	231.29	237.75	241.06	226.24	218.64	214.22	244.91	230.32	198.9	278.68	220.86	241.1	196.56	193.58	193.75	198.96	175.64	179.62	162.75	167.88
Fam174b	7.12	6.74	7.97	12.08	9.21	5.16	7.84	4.62	10.87	7.81	6.44	11.28	7.71	9.89	11	8.87	8.35	9.52	6.85	4.27	7.55	8.66	10.41	7.56	16.84	11	14.31
Spink13	0	0	0	0	0.09	0	0	0	0	0	0	0	0	0	0	0	0	0	0	0	0	0	0.08	0	0	0	0
Apela	70.1	48.2	64.69	79.07	30.81	44.54	37.96	19.62	65.24	36.11	28.52	73.48	38.75	51.17	44.02	24.44	38.15	47.53	33.14	14.08	32.07	11.28	23.61	19.82	20.54	12.17	25.17
Gm11837	2.51	2.89	2.03	1.27	2.94	4.81	2.95	3.83	2.67	3.2	3.18	2.86	2.98	3.32	2.5	3.49	1.96	3.03	3.49	4.58	2.82	3.4	3.96	2.31	2.92	3.55	1.04
Gm10767	1.78	1.96	1.62	1.24	1.56	2.44	1.36	1.45	1.7	1.38	1.75	1.93	1.41	1.63	1.1	1.59	1.94	1.37	1.75	1.15	1.54	1.56	1.57	1.77	0.92	0.96	1.27
Prcd	0.73	0.89	0.62	1.27	1.03	0.52	0.73	0.86	0.7	0.8	0.35	0.53	0.4	0.41	0.48	0.74	0.31	0.64	0.53	0.8	0.89	0.43	0.38	0.83	0.4	1.06	0.51
Cep85l	1.14	1	0.86	0.78	0.83	0.9	0.62	0.71	0.7	0.78	0.76	0.76	0.79	0.79	0.79	0.58	0.58	0.74	0.81	0.97	0.86	0.66	0.77	0.89	0.75	0.72	0.92
Gm10406	0	0	0.11	0.34	0.16	0.09	0.13	0.2	0.17	0.47	0.23	0.45	0.32	0.05	0	0.06	0	0	0.05	0.31	0.07	0.23	0.32	0.08	0.17	0.55	0.22
Cstdc6	0	0	0.18	0	0	0	0	0	0	0	0	0	0	0	0	0	0	0	0	0	0	0	0	0.62	0	0	0
Olfr55	0	0	0	0	0	0	0	0	0	0.03	0	0	0	0	0	0	0	0	0	0	0	0	0	0	0	0	0
Olfr239	0	0	0	0	0	0	0	0	0	0.03	0	0	0	0	0	0	0	0	0	0	0	0	0	0	0	0	0
Btnl1	NaN	NaN	NaN	0	0	0	0	0	0	0	0	0	0	0	0	0	0	0	0	0	0.06	0	0	0	0	0	0
Isg15	3.24	41.16	44.45	6.89	9.18	4.27	7.66	8.61	8.66	9.09	6.01	6.14	6.53	7.65	7.43	7.87	12	5.57	6.76	5.79	5.86	4.79	6.06	3.52	3.95	4.5	4.57
Gm14548	0	0	0.11	0.1	0.54	0.13	0.05	0.31	0.2	0.32	0.23	0.17	0.29	0.02	0	0.14	0	0	0.13	0.14	0.23	0.25	0.2	0.26	0.51	0.52	0.53
Sirpb1c	0.12	0.09	0	0.61	0.82	0	0.59	0.59	0.93	0.83	0.5	0.17	0.45	0.31	0.41	0.07	0.37	0	0.46	0.49	0.7	0.67	0.62	1.34	0.73	0.69	1.12
Mup9	0	0	0	0	0	0	0	0	0	0	0	0	0	0	0	0.07	0	0	0	0	0	0	0	0	0	0	0
Gm1979	0	0	0.03	0.03	0	0	0.06	0	0	0.03	0	0	0	0.03	0	0	0	0	0	0.03	0.03	0	0	0	0	0	0
Gm2001	0	0	0	0	0	0	0	0	0	0	0	0	0	0	0	0	0	0	0.34	0	0	0	0	0	0	0	0
Gm2002	0.04	0.15	0.12	0.03	0.15	0.03	0.17	0.05	0.15	0.08	0.17	0.13	0.16	0.17	0.15	0.08	0.13	0.08	0.18	0.13	0.09	0.11	0.06	0.1	0.05	0.08	0.15
Gm2003	NaN	NaN	NaN	0	0	0	0	0	0	0	0	0	0	0	0	0	0	0	0	0	0	0.09	0	0	0	0	0
Gm20793	NaN	NaN	NaN	0	0	0	0	0	0	0	0	0	0	0	0	0	0	0	0	0	0	0	0	0	0.05	0	0
Mup11	NaN	NaN	NaN	0	0	0	0	0	0	0	0	0	0	0	0.1	0	0	0	0	0	0	0	0	0	0	0	0
Gm2016	NaN	NaN	NaN	0	0	0	0	0	0	0	0	0	0	0	0	0	0	0	0	0.04	0	0	0	0	0	0	0
Gm10471	0.02	0	0	0	0	0	0	0.02	0	0	0.02	0	0	0	0	0.02	0	0	0	0.02	0	0	0	0	0.08	0.02	0
Gm2023	0.24	0.27	0.33	0.24	0.26	0.2	0.2	0.13	0.12	0.27	0.17	0.22	0.24	0.24	0.19	0.12	0.19	0.11	0.24	0.09	0.13	0.1	0.16	0.22	0.23	0.23	0.26
Mup12	0.11	0.08	0.03	0	0.14	0.11	0.16	0.11	0.08	0.14	0	0.06	0	0.11	0.08	0	0.06	0.06	0.09	0	0.06	0.11	0.05	0.06	0.06	0	0.06
Gm2026	1.52	1.38	1.6	2.15	1.28	1.5	1.69	0.91	2.82	1.5	1.02	1.25	2.06	1.86	1.03	2.1	1.78	1.43	2.31	1.55	1.22	1.78	2.53	2.37	2.64	1.33	1.44
Gm2036	0	0	0	0.22	0	0	0.19	0.45	0	0	0	0	0	0	0	0	0	0	0	0	0	0	0	0	0	0.25	0
Mup13	0	0	0	0.07	0	0	0.26	0	0	0	0	0	0	0	0	0	0	0	0	0	0	0	0	0	0	0	0
Gm2046	0	0	0	0	0	0	0	0	0	0	0	0	0	0	0	0	0	0	0	0	0	0	0.06	0	0	0.08	0
Gm14295	6.45	7.84	8.03	5.61	5.52	8.19	6.39	7.6	7.17	6.95	7.6	7.74	6.57	6.71	7.83	7.76	7.53	5.82	5.91	8.73	6.63	8.04	7.91	7.2	7.74	10.19	7.95
Ccdc152	1.14	1.27	1.87	0.77	0.29	1.79	0.61	0.47	0.64	1.18	1.01	1.19	1.01	0.51	0.83	1.32	1.38	1.04	0.58	0.5	1.03	0.7	0.85	1.19	1.34	0.93	1.33
Mup15	NaN	NaN	NaN	0	0	0.16	0	0	0.11	0	0	0	0	0	0	0	0	0	0	0	0	0	0	0	0	0	0
Gm9780	0	0	0	0	0	0	0	0.31	0	0	0.35	0	0.43	0.32	0	0	0.37	0.34	0	0	0	0	0	0	0	0.41	0.75
Mup16	NaN	NaN	NaN	0	0	0	0	0	0	0	0	0	0	0	0	0.07	0	0	0	0	0	0	0	0	0	0	0
Tmem254c	1.61	9.12	2.14	11.25	7.71	1.25	2.09	5.72	8.36	11.01	5.84	14.87	6.94	14.41	3.36	14.03	7.52	2.85	7.71	10.24	12.37	17.68	10.83	8.3	7.04	4.47	28.06
Gm2102	0	0	0	0.02	0	0.02	0	0	0.02	0.02	0	0.02	0.02	0	0.04	0.02	0.02	0.02	0	0	0	0	0.04	0.05	0.07	0.02	0.02
Cphx2	0	0.04	0	0.09	0	0.07	0.08	0.19	0	0	0.04	0.04	0.06	0.09	0.04	0.22	0.05	0	0	0.04	0.03	0	0.06	0	0	0	0
Duxbl2	0.02	0	0	0	0.09	0.04	0	0.07	0	0	0.01	0.02	0	0.21	0	0	0	0.13	0.11	0.03	0.12	0.1	0.07	0	0	0	0.19
Plac9b	1.6	0.89	1.98	2.19	1.86	1.98	1.95	1.2	2.95	2.62	1.82	2.09	1.85	1.32	2.3	1.48	2.93	1.73	1.83	1.49	1.35	2.2	2.05	1.94	1.62	1.25	12.75
Tmem254b	83.8	65.62	68.85	84.9	95.28	92.57	107.45	95.53	90.49	73.17	79.53	81.13	90.43	81.6	78.35	71.91	88.65	85.04	75.87	77.73	55.57	60.34	61.2	72.39	66.84	55.94	162.78
Cphx3	0.04	0.05	0	0.09	0	0.06	0.07	0	0	0	0.04	0.04	0.06	0.09	0.06	0	0.05	0	0	0.05	0.09	0	0	0	0	0	0
Gm2137	0.86	1.05	0.68	0.64	0.67	0.38	0.95	0.74	1.01	0.65	0.66	1.4	0.37	0.92	0.8	0.83	0.69	0.65	0.76	0.6	0.57	0.52	0.74	0.77	0.25	1.35	1.06
Duxbl3	0.1	0	0.1	0	0	0	0.25	0.01	0.22	0.03	0	0.14	0	0	0.06	0	0	0	0.01	0.09	0	0	0	0	0.18	0	0
Gm10436	0	0	0	0.04	0.08	0	0	0	0	0	0	0	0.04	0.04	0	0	0	0.04	0	0	0.04	0.04	0	0	0	0.04	0
Gm2237	0	0	0	0.06	0.32	0.09	0.05	0.06	0	0.24	0.3	0.05	0.1	0.14	0	0	0.17	0.05	0	0	0.08	0.1	0.16	0.12	0.22	0.08	0.03
Gm2240	0.04	0.04	0.04	0	0	0.11	0.04	0.07	0	0.04	0.04	0.11	0.08	0.04	0	0	0.04	0.15	0.15	0.04	0.08	0.28	0.11	0.11	0.11	0.04	0.04
Gm2260	0	1.73	1.66	11.34	5.4	2.19	13.52	2.18	5.69	9.4	1.94	0	9.3	8.47	7.12	3.55	7.87	5.6	1.61	0.85	0.04	3.45	2.99	3.7	3.02	9.55	2.18
Vmn1r187	NaN	NaN	NaN	0	0	0.01	0	0	0	0	0	0	0	0	0	0	0	0	0	0	0	0	0	0	0	0	0
Gm2274	7.27	1.73	2.01	0	4.67	2.12	0	2.01	2.85	0	1.94	7.58	0	0	0	0	0	0	1.72	0.92	3.9	3.45	2.99	4.02	4.23	11.38	2.18
Gm20806	NaN	NaN	NaN	0	0	0	0	0	0	0	0	0	0	0	0	0	0	0	0	0	0	0	0	0	0	0.09	0
Gm20807	NaN	NaN	NaN	0	0	0	0	0	0	0	0	0	0	0	0	0	0	0	0	0	0	0	0	0	0	0	0
Tcf24	5.81	5.5	5.13	6.13	6.78	7.58	6.77	8.12	6.33	8.1	6.95	7.43	7.28	7.12	7.57	7.92	6.44	6.31	7.91	9.61	9.36	8.81	7.83	7.36	7.58	6.57	5.46
Msmp	0	0	0	0.32	0.47	0.6	0	0.3	0	0	0	0	0	0	0	0.48	0	0.64	0	0	0	0	0	0	0	0	0
Gm20873	NaN	NaN	NaN	0	0	0	0	0	0	0	0	0	0	0	0	0	0	0	0	0	0	0	0	0	0	0	0.02
Mthfsl	30.18	31.11	28.17	30.73	30.8	30.33	31.92	34.19	30.56	31.52	33.82	29.81	30.1	33.34	31.32	31.97	30.77	32.39	36.05	34.32	25.94	30.16	29.94	28.47	27.51	32.46	29.86
Gm20815	NaN	NaN	NaN	0.03	0	0	0	0	0	0	0	0	0	0	0	0	0	0	0	0	0	0	0.04	0	0	0	0
Gm2411	NaN	NaN	NaN	0	0	0	0	0	0	0	0	0	0	0	0	0	0	0	0	0	0	0	0	0.18	0	0	0
Hrct1	1.02	1.76	1.33	2.09	1.32	1.54	1.66	0.87	2.85	1.8	1.16	1.95	1.59	1.99	1.26	0.94	1.75	1.37	1.98	1.15	0.86	1.65	1.56	1.55	2.12	5.14	8.63
Gm12407	1.07	0.93	0.78	0	0	0.75	0.4	0	0.77	0.22	1.06	0	0.31	0	0	0	0	0.2	0	0	0	0	0.44	0	0	0.08	0
Gm2427	0.09	0	0.07	0	0.11	0.07	0	0.03	0.08	0.05	0.05	0	0.16	0.02	0.06	0.04	0	0.11	0	0	0.04	0	0.07	0	0	0.02	0
Ildr2	15.38	16.4	16.9	8.11	11.74	13.76	11.9	13.43	9.78	10.5	12.7	10.65	12.11	10.26	10.91	11.51	9.85	8.99	12.1	15.38	13.83	16.63	15.32	16.17	16.02	12.62	12.05
Tgtp2	3.68	162.91	135.12	1.52	1.59	1.37	3.31	1.67	2.84	2.09	2.55	1.29	2.07	2.05	1.86	2.61	3.31	1.45	1.4	1.89	0.82	0.75	1.08	1.03	0.36	0.31	0.87
Cldn24	0	0	0.53	0	0	0	0	0.01	0	0	0	0	0.22	0	0.3	0	0	0	0	0	0	0.22	0.04	0	0	0	0.32
Gm2436	2.35	2.42	2.43	2.45	1.22	2.37	2	2.22	1.92	2.05	1.11	1.71	1.65	1.64	2.04	1.79	2.31	2	1.71	1.44	1.5	1.16	2.12	1.19	2.47	1.76	1.81
Gm2446	2.35	2.42	2.43	2.45	1.22	2.37	2	2.22	1.92	2.05	1.11	1.71	1.65	1.64	2.04	1.79	2.31	2	1.71	1.44	1.5	1.16	2.12	1.19	2.47	1.76	1.81
Gm2457	0	1.68	0.56	0.3	0	0.15	0.62	0.51	0.54	0.07	0	0.38	0	0.3	0.95	0	0.58	0.66	0.54	0.37	0	0	0	0.01	0	0	0.48
Gm13306	1.77	2.61	1.46	1.24	1.22	1.37	0.26	0.72	0.01	1.66	0.72	1.24	1.56	0.64	0.49	1.32	0.94	1.96	0	0.91	0.49	1.24	2.37	0.67	1.25	1.27	1.7
Tex13d	NaN	NaN	NaN	0	0	0	0	0	0	0	0	0	0	0	0	0.03	0	0	0	0	0	0	0	0	0.03	0	0
Gm20819	NaN	NaN	NaN	0	0	0	0	0	0	0	0	0	0.09	0	0	0	0	0	0	0	0	0	0	0	0	0	0
Gm2506	0	0	0.61	0.6	0.5	0	0	0.46	0	0.13	1.1	0.39	0	0	0	0.17	0.97	0.35	0.74	0.35	0	0	0.25	1.42	0	0.54	0
Gm2511	0	0	0	0	0	0	0	0	0	0	0	0	0	0	0	0	0	0	0	0	0	0	0	0	0	0.2	0
Gfy	0	0	0	0	0	0	0.03	0	0	0	0	0	0	0	0	0	0	0	0	0	0	0	0	0	0	0.03	0
Tmem35b	14.12	13.74	14.52	15.73	15.59	11.51	16.23	14.97	15.81	16.85	14.19	13.55	15.09	14.35	14.35	13.9	14.5	13.89	15.05	12.93	12.37	11.3	12.06	11.96	9.29	9.09	7.11
Gm13309	NaN	NaN	NaN	0	0.47	0	0	0	0	0	0	0	0	0	0	0	0	0	0	0	0	0	0	0	0	0	0
Gmfg-ps	0	0	0	0	0	0	0	0	0	0.18	0	0.12	0.16	0	0.15	0	0	0	0	0	0	0	0	0	0	0	0.18
Gm20822	NaN	NaN	NaN	0.05	0	0	0	0	0	0	0	0	0	0	0	0	0	0	0	0	0	0	0	0	0	0	0
Gm20823	NaN	NaN	NaN	0	0	0	0	0	0	0	0	0	0	0	0	0	0	0	0	0	0	0	0	0	0	0.1	0
Gm2564	0	1.68	0.56	0.3	0	0.15	0.62	0.51	0.54	0.07	0	0.38	0	0.3	0.95	0	0.58	0.66	0.54	0.37	0	0	0	0.01	0	0	0.48
Ccl27b	1.72	0.58	0.93	1.86	1.15	1.32	2.39	1.88	2.88	1.21	1.52	0.96	1.15	1.84	2.63	1.61	1.67	1.24	1.85	1.03	1.24	2.13	0.61	1.27	1.14	1.26	0.62
Smim38	0.14	0.28	0.34	0.2	0.34	0.14	0.07	0.2	0.2	0.41	0.07	0.27	0.27	0.34	0.2	0.33	0.13	0.34	0.2	0	0.07	0.06	0.13	0	0.32	0	0.13
Gm20827	NaN	NaN	NaN	0	0	0	0	0	0	0	0	0	0	0	0	0	0	0	0	0	0	0	0	0	0	0	0
Gm20828	NaN	NaN	NaN	0.05	0	0	0	0	0	0	0	0	0	0	0	0	0	0	0	0	0	0	0	0	0	0	0
Gm20833	NaN	NaN	NaN	0	0	0	0	0	0	0	0	0	0	0	0	0	0	0	0	0	0	0	0	0	0	0	0
Gm15501	0	0.01	0	0	0	0.37	0	0	0.13	0.06	0.49	0	0	0	0.01	0	0	0.32	0	0	0	0	0.74	0.58	0	0	0
Gm20836	NaN	NaN	NaN	0	0	0	0	0	0	0	0	0	0	0	0	0	0	0	0	0	0	0	0	0	0.05	0	0
Mndal	4.16	9.32	10.09	4.57	3.9	5.84	6.02	5.59	5.63	6.57	4.88	4.7	4.06	6.5	4.15	6.05	7.82	5.45	5.17	6.61	4.4	3.89	4.9	3.49	3.19	2.79	3.8
Gm2808	0	0.03	0	0.03	0.02	0	0	0	0.07	0.03	0	0	0	0	0	0	0	0	0	0.04	0.04	0	0	0	0	0	0
Dynlt1f	6.19	4.41	9.21	10.44	13.76	5.89	14.66	14.3	11.75	13.25	13.67	8.49	14.28	15.17	13.18	14.27	14.81	10.97	14.74	13.07	10	10.62	14.75	13.84	10.94	16	16.15
Gm2832	0.04	0.2	0	0.1	0.2	0.18	0.1	0.16	0.06	0.09	0.34	0.05	0.13	0.05	0.18	0.43	0.07	0.14	0.09	0.1	0.23	0.24	0.41	0.2	0.14	0.3	0.42
Dynlt1c	74.06	62.05	73.71	105.27	113.24	76.3	114.88	133.49	115.12	113.89	101.31	89.56	108.5	100.77	93.45	92.39	122.3	118.47	107.01	114.98	104.5	119.72	111.41	126.85	116.54	125.38	71.56
Zfp980	0	0	0	0	0	0	0	0	0	0	0	0	0	0	0	0	0	0	0.02	0	0	0	0	0	0	0	0
Kcnj13	0.31	0.32	0.32	0.2	0.24	0.28	0.3	0.25	0.22	0.12	0.12	0.18	0.16	0.39	0.11	0.14	0.25	0.26	0.2	0.14	0.29	0.16	0.17	0.07	0.11	0.08	0.21
Gm15319	0	0.01	0.01	0.01	0.02	0.04	0.01	0.01	0.05	0	0.01	0.02	0	0.08	0.01	0	0	0	0.05	0	0	0.02	0.01	0.01	0	0	0
Fancf	1.32	1.66	1.81	2.9	2.65	1.62	2.5	2.92	2.66	2.67	2.33	1.78	2.7	2.47	2.83	2.23	2.55	2.25	2.83	2.14	2.46	3.72	3.04	3.73	4.22	2.99	3.03
Gm2888	0	0	0	0	0	0	0	0	0	0	0	0	0	0	0	0	0	0	0	0.08	0	0	0	0	0	0	0
Gm2897	0.24	0.1	0.13	0.06	0	0.24	0.07	0.24	0	0.15	0.16	0	0.29	0.29	0.42	0.29	0.22	0.76	0.26	0	0.2	0.01	0.02	0	0.3	0.23	0
Gm10340	0	0.02	0	0	0	0	0	0	0	0	0	0	0.12	0	0.05	0	0	0	0	0	0	0	0	0	0.28	0	0
Gm20851	0	0	0	0	0	0	0	0	0	0	0	0	0	0	0	0.03	0	0	0	0	0	0	0	0	0	0	0.02
Btbd35f14	NaN	NaN	NaN	0	0	0	0	0	0	0	0	0	0	0	0.03	0	0	0	0	0	0	0	0	0	0	0	0
Mroh2a	0.04	0.02	0.05	0.17	0.09	0.17	0.17	0.15	0.24	0.1	0.1	0.11	0.18	0.13	0.2	0.27	0.22	0.06	0.07	0.1	0.24	0.19	0.16	0.28	0.31	0.16	0.31
Gm2959	0	0	0	0	0	0	0.11	0	0.08	0	0.07	0	0	0	0.17	0	0	0	0	0	0.12	0	0	0	0	0	0.28
Gm20852	NaN	NaN	NaN	0	0	0	0	0	0.01	0	0	0	0	0	0	0	0	0.03	0.03	0	0	0	0	0	0	0	0
Gm2977	0	0	0.03	0	0	0	0	0	0	0.02	0	0	0	0	0	0	0	0	0	0	0	0	0	0	0	0	0.04
Cyp4a32	2.47	1.77	1.66	2.68	2.41	3.78	3.58	3.17	2.31	4.15	5.22	4.07	3.84	2.05	2.03	2.15	1.9	2.58	2.87	2.52	1.9	1.17	1.41	0.89	1.23	2.01	0.82
Gm3005	0.34	0.02	0	0.07	0.13	0	0.33	0.26	0.22	0.28	0.51	0.23	0.32	0.11	0.52	0.26	0.16	0.32	0.07	0.15	0.3	0.12	0.23	0.34	0.17	0.18	0.33
Gm15142	0	0	0	0.08	0	0	0	0.08	0	0	0	0	0	0	0	0	0	0.08	0	0	0	0	0	0	0.14	0	0
Gm3043	0.06	0	0	0	0	0	0	0	0.03	0	0	0	0	0	0	0	0	0	0	0	0	0	0	0	0	0	0
Gm3045	0.07	0.08	0	0.05	0.03	0.04	0	0.02	0.04	0	0.07	0.07	0.06	0.06	0	0.02	0.03	0.03	0	0	0.03	0.04	0.01	0.01	0.07	0.05	0.08
Gm3050	0	0	0	0.07	0	0	0.03	0	0	0.06	0	0	0	0	0	0	0	0	0	0	0	0	0	0	0	0	0
Gm3055	1.11	1.23	0.59	1.62	0.95	0.64	1.16	0.99	0.28	0.7	1.33	0.91	1.07	0.68	0.56	0	0.55	0	0.75	0.6	0.88	0	1.4	1.3	0	0.81	0.56
Tceal7	0	0	0	0	0	0	0	0	0	0.06	0	0	0	0.06	0	0	0	0	0	0	0	0	0	0	0	0	0
Gm3095	0	0.14	0.07	0.07	0.03	0.19	0.11	0	0.08	0.09	0.08	0.04	0.06	0.04	0.08	0.1	0.11	0.06	0.08	0.18	0	0.04	0.03	0.09	0.04	0.11	0.03
LOC100041057	0.17	0	0.09	0.04	0.05	0	0	0	0	0.07	0	0.04	0	0.03	0.1	0.08	0.07	0.12	0	0	0	0	0.05	0	0	0	0
Gm13286	NaN	NaN	NaN	0	0	0	0	0	0	0	0	0	0	0	0	0	0	0	0	0.05	0	0.06	0	0	0	0	0.23
Gm13102	0	0	0	0	0	0	0	0	0	0	0	0.12	0	0	0	0	0	0	0	0	0	0	0	0	0	0	0
Gm3139	NaN	NaN	NaN	0	0	0	0	0	0	0	0	0	0	0	0	0	0	0	0	0	0	0.06	0	0	0	0	0
Gm15448	0	0.07	0	0.04	0.1	0	0.09	0	0.04	0	0	0.06	0.2	0	0	0	0	0	0.05	0.08	0	0.15	0	0.03	0.08	0	0.04
Gm3636	0.71	0.57	0.1	0.89	1.3	0.58	1.15	0.66	0.86	0.96	1.01	0.81	0.93	0.7	0.96	1.02	1.05	0.63	0.62	0.71	0.74	1.17	1.64	0.97	1.11	1.37	1.05
Ahnak2	0.06	0.04	0.1	0.27	0.38	0.09	0.24	0.09	0.32	0.27	0.2	0.15	0.16	0.23	0.22	0.19	0.2	0.36	0.24	0.19	0.19	0.34	0.39	0.36	0.74	0.41	0.67
Gm20865	NaN	NaN	NaN	0	0	0.15	0	0	0.07	0	0	0	0	0	0	0	0	0	0	0	0	0	0	0	0	0	0
Gm3213	0	0	0	0	0	0	0	0	0	0	0	0	0	0	0	0	0	0	0.11	0	0	0	0.42	0	0	0	0
H4c17	0	0	0	0	0	0	0	0	0	0.25	0	0	0	0	0	0	0	0	0.27	0	0	0	0	0	0	0	0
Gm20867	NaN	NaN	NaN	0	0	0	0	0	0	0.03	0	0	0	0	0	0	0	0	0	0	0	0	0	0	0	0	0
Gm3239	NaN	NaN	NaN	0	0	0	0	0	0	0	0	0	0	0	0	0	0	0	0	0	0	0	0	0	0	0.08	0
Ndufb4c	67.02	58.85	61.85	77.16	54.87	74.41	55.61	75.48	61.42	63.13	61.31	60.82	72.46	46.61	68.99	56.56	76.66	65.23	52.57	66.57	48.39	42.3	42.46	49.15	37.38	31.06	39.1
Gm3248	0	0.09	0.15	0	0	0	0	0	0.12	0	0	0	0	0	0	0	0	0	0	0.1	0.09	0	0	0	0	0	0
Supt4b	0.32	0.16	0.31	0.16	0	0.65	0.32	0.15	0.3	0.16	0.15	0.65	0.47	0.17	0.16	0.15	0.31	1.01	0	0.46	0	0	0.6	0.31	0.14	0.16	0.31
Gm3259	0	0	0	0	0	0	0	0	0	0	0	0	0.03	0	0	0	0	0	0	0	0	0	0	0	0	0.03	0.03
Gm3264	0.19	0	0.18	0.16	0	0	0.16	0	0.23	0.08	0	0	0	0.14	0.23	0	0.1	0.11	0.15	0.07	0.02	0.32	0.09	0.25	0	0.02	0.04
Tcp10c	0	0.12	0	0	0	0	0	0	0	0	0.14	0	0	0	0	0	0.07	0	0	0	0.07	0	0	0	0	0	0.05
Gm3286	0.08	0	0	0	0	0	0.13	0	0.09	0.09	0.09	0.13	0	0	0.08	0	0	0	0.13	0.17	0	0	0	0.08	0	0	0
Gm3325	1.31	0.96	1.06	1.59	2.15	1.48	2.17	2.1	1.72	1.95	2.09	1.49	1.81	1.91	1.62	2.1	1.53	1.78	1.89	2.38	1.86	2.04	2.65	2.29	1.81	1.29	1.46
Zfp981	0.03	0.04	0.02	0.05	0.06	0	0.12	0.02	0	0.01	0	0.02	0	0.05	0	0	0.02	0.04	0.05	0.08	0.1	0.09	0.07	0	0.02	0.06	0.02
Cyp3a59	0.02	0.02	0.03	0.02	0	0.04	0.07	0.05	0.07	0	0.02	0.03	0	0.03	0	0	0.05	0.02	0.02	0.03	0.02	0.02	0	0.05	0.03	0	0.03
LOC100041504	0	0	0	0	0	0.56	0	5.41	0	0	0	0	0	1.67	0	0	0	0.94	0	2.8	1.04	0.09	0	0	1.65	0	2.19
Gm3376	0.01	0	0	0	0	0.01	0	0	0	0.03	0.19	0	0.09	0.02	0.21	0.04	0.02	0.15	0	0.01	0.01	0	0	0.02	0	0.77	0.47
Gm3383	0	0.38	0.52	0.43	0.63	0.19	0.24	0.48	0.51	0.33	0.37	0.31	0	0.03	0.63	0	0.57	0	0.15	0	0.29	0.08	0.39	0	0.19	0	0.05
Ly6c2	1.36	2.38	1.39	1.5	1.66	0.38	1.46	1.4	0.78	1.39	2.07	2.93	1.36	2.05	1	0.59	1.19	0.65	0.23	1.03	0.76	0.47	0.48	0.99	0.29	0.08	0.41
Gm20877	NaN	NaN	NaN	0	0	0	0	0	0	0	0	0	0	0	0	0	0	0	0	0	0	0.05	0	0	0	0	0
9030025P20Rik	22.05	16.37	17.59	17.34	15.36	15.82	14.55	12.71	16.85	12.92	14.11	18.54	16.14	15.03	12.54	13.92	15.84	16.11	13	10.15	11.81	11.61	13.49	14.66	13.21	15.74	11.01
Zkscan16	0.06	0.03	0.03	0.05	0.04	0.05	0.03	0.06	0.09	0.07	0.02	0.03	0.04	0.06	0.06	0.01	0	0.02	0.04	0.02	0.05	0.02	0.03	0.06	0.02	0.02	0.02
Amd2	0.11	0.11	0.11	0.22	0.2	0.5	0.37	0.21	0.2	0.1	0.32	0.24	0.22	0.3	0	0.11	0.18	0.2	0	0.32	0.11	0.1	0.18	0.3	0.56	0.19	0.1
Gm3417	0.51	0.64	0.68	0	0.77	1.01	0.96	0.62	1.32	0.07	0.51	1.32	1.03	0	0	0.3	0	0	0.76	0.68	0.93	1.07	0.82	0.72	0	0	0.33
LOC100041593	0	0	0	0	0	0	0.05	0	0	0	0	0	0	0	0.02	0	0	0	0.05	0	0	0	0	0	0	0	0.05
Gal3st2b	0	0.02	0.02	0	0	0	0	0.02	0	0	0.03	0	0	0	0.01	0	0	0.02	0.01	0.01	0.03	0	0.03	0.02	0.05	0	0.03
Gm3424	NaN	NaN	NaN	0	0	0	0	0	0	0	0	0	0	0	0	0	0	0	0	0	0	0	0	0	0	0.15	0.41
LOC100041599	0.09	0	0	0.08	0.12	0.09	0	0	0.23	0.17	0	0.09	0	0.04	0	0	0	0.01	0	0	0	0	0	0	0	0.17	0.44
Gm3435	6.72	7.55	6.64	3.78	4.01	6.12	5.05	5.86	5.26	7.12	5.25	5.41	4.72	6.58	6.66	4.67	5.64	5.65	4.08	4.24	4.27	3.87	2.62	5.17	4.78	3.85	2.55
Gm3448	0.51	0.64	1.42	0	0.77	0.79	0.96	0.62	1.32	0.5	0.51	1.32	1.03	0	0	0.76	0	0	0.76	0.68	0.93	1.07	0.82	1.75	1.02	0	0
Zfp984	4.5	5.95	5.52	5.09	4.95	4.96	5.95	5.67	5.23	4.85	4.94	4.77	5.35	4.89	4.65	6.04	3.8	4.16	4.55	6.12	5.4	6.67	5.49	6.39	5.86	5.63	4.72
Gm3500	0.19	0	0	0	0.37	0	0	0	0.04	0	0	0.21	0.14	0	0	0	0	0.4	0.18	0.18	0	0	0	0.47	0	0.42	0.12
Gm3476	0.09	0	0	0	0	0	0	0	0	0	0	0.03	0	0	0.08	0	0.09	0	0	0	0	0	0	0	0	0	0
1700049E17Rik2	0.08	0.07	0.1	0.46	0.58	0.3	0.21	0.37	0.42	0.54	0.18	0.51	0.47	0.24	0.11	0.61	0.43	0.49	0.7	1.02	0.67	0.95	0.25	0.81	0.5	0.34	1.82
4930522L14Rik	0.75	0.85	0.48	0.82	0.74	0.58	0.95	0.73	0.7	0.95	0.73	0.73	0.62	0.73	0.65	0.89	0.79	0.87	0.66	0.75	0.93	0.74	1	0.86	0.93	0.44	0.56
Gm3488	0.09	0	0	0	0	0.24	0	0.17	0.13	0.08	0	0	0	0	0	0	0.27	0.17	0.24	0	0	0.11	0.32	0	0	0	0.1
Speer4f2	0	0	0	0	0	0	0	0.1	0	0.05	0	0	0	0.1	0	0.05	0	0.05	0	0	0	0.13	0.19	0	0.14	0.14	0.15
LOC100041806	NaN	NaN	NaN	0	0	0	0	0	0	0	0	0.02	0	0	0	0	0	0	0	0	0	0	0	0	0	0	0
Gm10408	0.25	0.18	0.13	0.14	0	0.08	0.08	0	0.2	0	0	0.39	0.21	0.17	0.27	0	0.07	0.17	0	0.22	0	0.09	0.17	0.08	0.18	0.22	0
Gm3558	0	0	0.04	0	0	0	0.05	0	0	0	0	0	0.37	0.31	0	0	0	0	0	0.18	0	0.48	0	0.16	0	0	0.09
LOC100041903	0	0.11	0	0	0.05	0.01	0	0	0	0	0.08	0	0	0	0	0	0	0	0	0	0	0	0	0	0	0	0
Sap18b	106.13	113.71	115.84	121.63	126.69	106.88	132.54	134.1	122.6	125.5	126.6	110.06	125.69	118.43	135.25	130.26	131.57	123.53	129.26	120.91	129.55	156.56	146.25	153.91	148.23	151.52	125.27
Lamtor3-ps	0.06	0	0	0	0	0	0	0.19	0.09	0	0.17	0	0	0	0	0	0	0.13	0.24	0	0	0	0	0	0	0	0
Gm3604	0.77	0.59	0.57	0.95	1.17	0.86	0.7	0.73	0.72	0.59	0.76	0.83	0.73	0.78	0.86	1	0.73	1.03	0.98	0.81	0.75	1.09	1.05	0.91	0.8	0.83	0.52
Gm3629	0	0.38	0.38	0.26	0.38	0.21	0.25	0.15	0.33	0.26	0.15	0.18	0.1	0.1	0.15	0.37	0.14	0.21	0.05	0.36	0.18	0.29	0.1	0.32	0.1	0.14	0.21
Gm3194	NaN	NaN	NaN	0	0.12	0.02	0	0	0	0	0	0	0	0	0	0	0	0	0	0	0	0	0	0	0	0	0
Gm10377	0	0	0	0	0	0	0	0.07	0	0	0.08	0	0	0	0.45	0	0	0	0	0	0	0	0	0	0	0	1.62
Gm3650	4.69	4.37	5.27	5.49	5.35	3.68	5.81	4.95	5.32	5.14	5.13	3.94	6.55	4.38	6	4.92	5.84	4.78	4.88	4.3	5.44	6.2	6.16	7.68	8.4	5.84	5.06
Gm20901	NaN	NaN	NaN	0	0	0	0	0	0	0	0	0	0	0	0	0	0	0	0	0	0.16	0	0	0	0	0	0
Gm3667	0	0	0.09	0	0	0.09	0	0	0	0	0	0	0	0.03	0	0.15	0.09	0	0	0	0	0	0.09	0.26	0	0.07	0.09
Gm20903	NaN	NaN	NaN	0	0	0	0	0	0	0	0.01	0	0	0	0	0	0	0	0	0	0	0	0	0	0	0	0
Gm3696	0.14	0.04	0.26	0	0.15	0.18	0.53	0	0	0	0.25	0	0.17	0	0.14	0.42	0	0.06	0	0.14	0	0	0	0.11	0.34	0.21	0.08
Nrg2	0.12	0.04	0.06	0.08	0.03	0.18	0.1	0.08	0.06	0.05	0.02	0.19	0.08	0.14	0.13	0.04	0.15	0.06	0.22	0.1	0.12	0.04	0.13	0.02	0.03	0.07	0.14
Thoc2l	2.86	2.45	2.6	3.15	2	2.87	2.17	1.99	2.21	2.04	2.3	2.46	2.17	2.19	1.77	1.93	2.05	2.06	2.27	2.09	2.38	2.39	2.41	2.73	2.9	2.72	2.7
Gm3739	0.03	0	0.02	0	0	0.06	0.04	0	0	0	0	0	0.03	0.09	0.14	0	0	0	0.04	0	0	0	0.03	0	0.06	0	0.03
Gm20907	0	0	0	0	0	0	0	0	0	0	0	0	0	0	0	0	0	0	0	0	0.01	0	0	0	0	0	0
Gm20908	NaN	NaN	NaN	0	0	0	0	0	0	0	0.01	0	0	0	0	0	0	0	0	0	0	0	0	0	0	0	0
Gm3776	0	0	0	7.49	31.24	4.15	52.07	18.47	10.93	32.65	50.18	13.64	23.3	44.49	26.61	24.17	27.19	54.25	77.83	22.1	35.52	158.88	124.72	129.95	116.33	155.47	83.67
Gm38418	0	0	0.08	0.04	0.06	0.31	0.1	0	0.21	0.22	0	0.39	0	0.34	0	0.17	0	0.17	0.28	0	0	0.2	0	0.12	0	0.05	0
Gm10639	2.3	3.23	2.07	4.54	11.73	12.79	12.75	16.25	11.44	17.31	22.28	12.09	12.06	20	12.18	12.48	15.1	17.33	34.72	19.65	14.41	34.66	39.85	22.07	14.8	29.56	14.7
Gm20910	NaN	NaN	NaN	0	0	0	0	0	0	0	0	0	0	0	0	0	0	0	0	0	0	0	0	0	0	0	0
Gm10375	0	0	0	0.15	0.23	0	0.99	0	0	0.23	0	0	0.08	0.36	0	0.7	0	0	0.76	0.29	0.34	3.19	3.02	2.05	3.9	2.77	3.3
Vmn1r79	0.02	0	0	0.02	0	0	0	0	0.02	0	0.02	0.03	0	0	0	0.02	0	0.02	0.02	0	0.02	0	0.06	0	0	0	0
Smim17	0	0	0	0	0	0	0	0.03	0	0	0	0	0	0	0	0	0.03	0	0.03	0	0	0	0	0	0	0	0
Nhsl2	2.31	1.96	1.74	1.89	1.95	2.47	2.1	2.09	1.85	1.72	1.84	1.89	2.05	1.93	1.5	2.13	2.13	2.19	2.29	2.09	1.88	1.92	1.97	2.12	1.78	1.43	1.29
Ccl21b	0	0.57	0	2.72	0	1.64	0	0	0	4.62	0	0	1.96	0	0	1.34	0.54	3.17	0	0	1.9	0	0	0	0	1.48	0
Vmn2r55	0.47	0.35	0.29	0.29	0.18	0.37	0.23	0.28	0.18	0.31	0.36	0.41	0.46	0.14	0.25	0.23	0.28	0.15	0.41	0.51	0.19	0.19	0.22	0.39	0.19	0.17	0.14
Ndufb4b	0.57	0	0	0	0	0	0	0	0	0	0	0	0	0	0	0	1.59	0	0	0	0	0	0	0	0	1.6	0
Sprr2a3	0.59	1.53	3.56	6.78	11.07	0.19	10.6	1.1	10.27	3.56	17.01	12.74	2.97	2.49	23.67	4.7	0.8	0.16	3.62	0.08	4.28	9.47	2.6	5.84	34.06	5.76	2.36
Gm13305	0	0	0	0	0	0	0.02	0	0	0	0	0	0	0	0	0	0	0	0	0	0	0	0	0	0	0	0
Gm20928	NaN	NaN	NaN	0	0	0	0	0	0	0	0	0	0	0	0	0	0	0	0	0	0	0	0	0	0	0	0
Vmn2r31	0	0	0	0	0	0	0	0	0	0	0	0	0	0	0	0	0.03	0	0	0	0	0	0.03	0	0	0	0
Vmn2r34	NaN	NaN	NaN	0	0	0	0	0	0	0	0	0	0	0	0	0	0	0	0	0	0	0	0	0.07	0	0	0
Vmn2r36	NaN	NaN	NaN	0	0.06	0	0	0	0	0	0	0	0	0	0	0	0	0	0	0	0	0	0	0	0	0	0
Gm10302	NaN	NaN	NaN	0	0	0	0.03	0	0	0	0	0	0	0	0.05	0.02	0	0.01	0	0	0	0	0	0	0	0	0
Gm3973	0.03	0	0	0	0	0.22	0	0.26	0	0.24	0.11	0	0.02	0.1	0.07	0	0.14	0	0	0.16	0	0	0.06	0.38	0.06	0.16	0.34
Tdpoz7	0	0.03	0	0	0	0	0	0	0	0	0	0	0	0	0	0.03	0	0	0	0	0	0	0	0	0	0	0
Vmn2r40	NaN	NaN	NaN	0	0	0	0	0	0	0	0	0	0	0	0	0.04	0	0	0	0	0	0	0.03	0	0	0	0
Prdm11	0.66	0.42	0.66	0.52	0.63	0.88	0.56	0.42	0.53	0.75	0.38	0.64	0.79	0.72	0.69	0.59	0.75	0.45	0.48	0.69	0.6	0.38	0.82	0.34	0.54	0.85	0.98
Gm16381	NaN	NaN	NaN	0	0	0	0	0	0	0	0	0	0	0	0.09	0	0	0	0	0	0	0	0	0.09	0	0	0
Eif3j2	0.21	0.43	0.37	0.61	0.65	1.01	0.18	0.7	0.81	0.55	0.56	0.72	0.39	0.89	0.6	1.19	1.46	0.63	0.6	1.35	1.12	0.6	0.79	0.45	2.26	1.16	0.59
Vmn2r45	NaN	NaN	NaN	0	0	0	0	0	0	0	0	0	0	0	0.05	0	0	0	0	0	0	0	0	0	0	0	0
Gm4064	0.01	0	0.02	0.01	0	0.01	0.07	0	0	0.03	0	0	0	0.02	0.03	0.04	0	0	0	0.01	0.01	0.11	0.03	0.02	0	0	0
Gm4070	0.55	5.75	3.9	0.74	2.28	1.64	0.99	0.44	0.47	1.21	1.35	0.52	0.74	1.7	2.28	1.81	1.48	1.07	0.97	3.22	2.44	2.55	1.69	1.66	1.41	3.23	2.39
Gm20896	NaN	NaN	NaN	0	0	0	0	0	0	0	0	0	0	0	0	0	0	0	0	0	0	0	0	0.05	0	0	0
Gm10256	0.01	0	0.02	0.01	0	0.01	0.07	0	0	0.03	0	0	0	0.02	0.03	0.04	0.02	0	0	0.01	0.01	0.11	0.03	0.02	0	0.49	0
Gm10352	0.01	0	0.02	0.01	0	0.01	0.07	0	0	0.03	0	0	0	0.02	0.03	0.04	0.02	0	0	0.01	0.01	0.11	0.03	0.02	0	0.49	0
Vmn2r47	0	0	0	0	0	0	0	0	0	0	0	0	0	0	0	0.02	0	0.01	0	0	0	0	0	0	0	0	0
Vmn2r46	0.1	0.09	0	0.2	0.21	0	0.26	0	0.09	0	0	0	0	0	0.05	0	0	0	0	0	0	0	0	0	0	0	0
H2al1c	0.06	0	0	0	0	0	0	0	0	0	0	0	0	0	0	0	0	0	0	0	0	0	0.05	0	0.05	0.05	0.05
H2al1d	0.06	0	0	0	0	0	0	0	0	0	0	0	0	0	0	0	0	0	0	0	0	0	0.05	0	0.05	0.05	0.05
H2al1f	0.06	0	0	0	0	0	0	0	0	0	0	0	0	0	0	0	0	0	0	0	0	0	0.05	0	0.05	0.05	0.05
H2al1h	NaN	NaN	NaN	0	0	0	0	0	0	0	0	0	0	0	0	0	0	0	0.15	0	0	0	0	0	0	0	0
Gm4120	0.38	0.5	0.34	0.39	0.26	0.35	0.89	0.74	0.31	0.29	0.36	0.26	0.24	0.41	0.42	0.77	0.51	0.39	0.43	0.55	0.58	0.69	0.53	0.76	0.95	1.16	1.35
H2al1i	0.06	0	0	0	0	0	0	0	0	0	0	0	0	0	0	0	0	0	0	0	0	0	0.05	0	0.05	0.05	0.05
Gm4131	2.35	2.64	2.43	1.91	2.83	1.92	1.56	2.3	2.5	2.35	2.5	1.49	1.59	1.72	1.32	1.87	1.85	1.44	1.65	1.88	1.79	1.21	1.71	1.36	0.96	0.64	0.41
Vmn1r131	NaN	NaN	NaN	0	0	0	0	0	0	0	0	0	0	0	0	0	0	0	0	0	0	0	0.01	0	0	0	0
Vmn1r138	NaN	NaN	NaN	0	0	0	0	0	0	0	0	0	0	0	0	0	0	0	0	0	0	0	0.01	0	0	0	0
Rex2	0	0	0.03	0.04	0	0	0.02	0.06	0.05	0.07	0.04	0	0.04	0.02	0.05	0.07	0	0	0.02	0.03	0.02	0	0.04	0.03	0.02	0.02	0.02
Tmem207	13.84	11.04	10.91	8.69	1.73	14.26	4.24	3.2	7.1	4.5	2.73	14.09	5.28	7.56	2.55	2.1	5.66	6.2	2.93	1.3	2.95	0.3	0.83	0.49	0.37	0.23	1.38
Vmn1r166	NaN	NaN	NaN	0	0	0	0	0	0	0	0	0	0	0	0	0	0	0	0	0	0	0	0.01	0	0	0	0
Vmn1r168	NaN	NaN	NaN	0	0	0	0	0	0	0	0	0	0	0	0	0	0	0	0	0	0	0	0.02	0	0	0	0
Cyp2c69	0.52	0.37	0.34	0.21	0.27	0.69	0.46	0.41	0.38	0.19	0.14	0.45	0.42	0.62	0.24	0.34	0.41	0.34	0.53	0.38	0.18	0.13	0.1	0.03	0	0	0.09
Cd300ld4	0	0	0	0	0	0	0	0	0	0.33	0	0	0	0	0.26	0	0	0	0	0	0	0	0.2	0	0	0	0
Cd300ld5	0	0.37	0	0	0	0	0	0	0	0.61	0	0	0.55	0	0.26	0	0	0	1.07	0	0	0	0	0	0	0	0
9130023H24Rik	3.34	3.26	3.11	2.58	3.21	3.71	2.33	2.99	3.22	2.78	2.81	3.3	3.04	3.15	2.26	3.05	2.56	2.89	2.54	3.24	2.69	2.89	2.85	2.35	2.42	2.05	1.59
Spopfm2	0	0	0.03	0	0	0.05	0.03	0	0	0	0	0.03	0	0.05	0	0	0.05	0.03	0	0.03	0	0	0	0	0	0	0
Sult2a2	NaN	NaN	NaN	0	0	0	0	0	0	0	0.08	0	0	0	0.08	0	0	0	0	0	0	0	0	0	0	0	0
Amy2a1	NaN	NaN	NaN	0	0	0	0	0	0	0.11	0	0	0	0	0	0	0	0	0	0	0	0	0	0	0	0	0
Gm4301	0.07	0	0.07	0	0	0	0	0	0	0.07	0	0.23	0.14	0.05	0	0.12	0.07	0	0.08	0	0	0	0	0.16	0.31	0	0
Gm4302	0	0	0	0	0	0	0	0	0	0	0.33	0	0	0	0	0	0	0	0	0	0	0	0	0	0	0	0
Gm4303	0	0	0	0	0.11	0	0	0	0	0	0	0	0	0	0.04	0	0	0.03	0.05	0	0	0.05	0.03	0	0.07	0	0
Gm4305	0	0	0	0	0.11	0.3	0.04	0	0	0.16	0	0.11	0	0	0.04	0	0	0.03	0.05	0	0	0.05	0.03	0	0.07	0	0
Gm4307	0	0	0	0	0.11	0	0.04	0	0	0.16	0	0	0	0	0.04	0	0	0.03	0.05	0	0	0.05	0	0	0.07	0	0
Gm4312	0.07	0	0	0.14	0	0.12	0	0	0	0.03	0	0	0.14	0.05	0	0.12	0	0	0.08	0	0	0	0	0.16	0.31	0	0
Nps	0	0.08	0.15	0	0.07	0.07	0	0	0.07	0.07	0	0.07	0	0.07	0	0.07	0.07	0	0	0.07	0	0.14	0.14	0.07	0.14	0	0.07
Inafm2	7.24	6.79	8.1	8.97	8.32	8.57	9.28	7.42	8.04	8.64	7.32	8.73	8.93	8.01	9.05	7.38	7.76	8.33	8.72	7.11	8.2	9.06	9.22	9.13	9.91	9.48	10.94
Gm4340	0	0	0	0	0	0	0	0.01	0	0	0	0	0	0	0	0	0	0.04	0	0	0.07	0	0	0.04	0	0	0.02
Tigit	11.22	9.92	6.61	9.8	9.87	10.42	8.46	8.56	9.51	9.26	9.93	10.57	9.59	8.94	8.24	8.82	8.8	10.53	8.72	9.37	9.75	7.32	7.7	8.16	6.47	5.03	7.12
Ankrd66	0.05	0	0	0.14	0.05	0.05	0.09	0.05	0.05	0.05	0.05	0	0.05	0	0	0	0.05	0	0	0	0.05	0.09	0.04	0	0.13	0.13	0.14
Gm14308	1.53	1.31	1.35	2.01	1.33	2.43	1	2.29	1.03	1.84	1.91	1.45	1.5	1.74	1.36	1.86	0.91	2.26	1.49	2.01	1.64	2.04	1.67	1.89	2.04	1.21	1.24
Gm14305	1.72	1.76	1.39	1.78	1.51	3.27	1.32	2.46	1.17	1.67	1.86	1.82	2.16	1.72	1.85	1.57	1.25	1.56	1.94	2.88	2.21	2.17	2.02	1.39	1.75	1.46	0.78
Gm14410	2.35	2.29	3.11	2.8	2.43	3.37	2.27	2.11	2.45	2.12	2.46	2.31	1.64	3.18	2.36	2.83	2.6	2.47	2.83	2.28	2.83	3.16	3.45	3.42	2.9	3.24	1.73
Gm10681	497.07	550.09	630.47	252.87	340.27	348.88	264.27	271.59	278.53	352.48	336.45	302.93	305.79	423.12	292.78	208.58	339.34	249.95	233.25	271.15	251.63	77.1	150.77	177.67	107.47	18.49	24.22
Gm4450	80.64	111.79	109.04	44.94	77.23	71.11	51.77	51.57	68.03	55.75	68.48	74.43	66.74	78	58.42	47.49	72.66	51.2	58.7	61.25	71.04	23.78	35.27	42.01	19.51	5.18	6.17
Zfp955b	2.85	2.56	2.39	2.57	2.75	3	2.02	2.11	2.23	2.09	2.09	2.13	2.25	2.05	1.88	1.92	2.31	2.41	2.17	2.44	2.3	2.23	2.06	2.58	2.57	2.08	1.7
Nat8f7	35.31	29.02	37.36	41.12	44.62	64.09	50.16	40.22	53.75	45.24	49.49	59.88	55.16	50.79	40.81	45.85	55.42	53.76	39.69	45.33	27.09	8.23	13.9	15.01	6.96	5.73	4.74
Gm10668	0.03	0.04	0.02	0	0	0.03	0	0	0	0.02	0.02	0.02	0	0	0	0	0	0	0	0	0	0	0	0	0	0	0
Srcap	13.41	11.4	10.84	14.3	15.46	13.79	13.71	12.3	12.69	13.66	13.15	13.78	14.4	12.98	13.28	13.18	12.45	13.66	14.48	15	14.81	13.63	14.24	13.37	13.35	12.69	16.27
Vmn1r132	NaN	NaN	NaN	0	0	0	0	0	0	0	0	0	0	0	0	0	0	0	0	0	0	0	0	0	0	0.02	0
Gm4565	0	0	0	0	0	0	0	0	0	0	0	0	0	0	0.02	0	0.02	0	0	0	0	0	0	0	0	0.04	0
Gm4567	0.03	0.04	0.02	0	0	0.03	0	0	0	0.02	0.02	0.02	0	0	0	0	0	0	0	0	0	0	0	0	0	0	0
Gm10662	0.21	0.15	0	0.11	0.23	0.1	0.05	0.12	0.07	0.21	0.11	0.04	0.05	0.1	0	0.05	0	0.13	0.27	0.1	0.08	0.16	0.17	0.08	0.07	0.16	0.1
Amy2a4	0	0	0.08	0	0	0	0	0	0.01	0	0	0.08	0.11	0.1	0	0	0.09	0	0	0.05	0	0	0	0.05	0	0.07	0
Amy2a3	0	0.08	0	0.01	0.04	0	0.09	0	0.01	0	0.09	0	0	0	0	0.07	0	0	0.08	0.06	0.05	0	0	0	0.04	0	0
Amy2a2	0.11	0	0	0	0.02	0.09	0	0	0	0.02	0	0	0	0	0.07	0	0	0	0	0	0.05	0.11	0.05	0	0.05	0	0.04
Zfp831	0.04	0.03	0.01	0.03	0.03	0	0.01	0.01	0.02	0.02	0.01	0.01	0.03	0.01	0	0.02	0	0.01	0	0.03	0.01	0	0	0.01	0.02	0.01	0.02
Zfp850	0.21	0.12	0.37	0.22	0.46	0.38	0.42	0.44	0.25	0.42	0.43	0.37	0.35	0.39	0.3	0.43	0.29	0.34	0.43	0.53	0.36	0.68	0.56	0.6	0.62	0.35	0.6
Frg2f11	0	0	0	0	0	0	0	0	0	0	0.05	0	0	0	0	0	0	0	0	0	0	0	0	0	0	0	0
Frg2f12	NaN	NaN	NaN	0	0	0	0	0	0	0	0	0	0	0	0	0	0	0	0	0	0	0	0	0	0	0.08	0
Rps27rt	0	2.17	0	0	0	2.15	0	2.07	0	2.14	2.1	4.3	2.13	2.12	2.05	0	2.08	4.23	2.11	2.09	4.42	13.75	0	2	9.93	8.13	6.29
Klrb1	0	0.06	0	0.06	0	0	0	0.05	0	0.06	0.06	0	0	0	0	0.05	0.11	0	0.06	0	0	0	0	0	0	0	0
Scgb1b30	0	0	0	0	0	0	0	0	0	0	0.28	0	0	0	0	0	0	0.28	0	0	0.14	0	0	0.26	0	0	0.28
R3hdml	1.25	1.3	0.83	0.55	0.92	0.92	0.46	0.89	0.85	1.01	0.63	0.83	0.91	0.91	0.44	0.8	1.07	0.9	0.99	1.38	0.66	0.5	0.34	0.6	0.26	0.62	0.45
Gm4724	2.09	1.04	1.57	1.18	2.62	2.1	1.6	1.24	1.76	0.71	2.77	1.66	1.69	1.63	1.79	2.73	0.7	1.27	1.81	1.46	2.73	3.52	1.98	1.83	2.17	3.36	1.24
LOC100043918	0	0	0	0	0.07	0	0	0	0	0	0.2	0	0	0	0	0.2	0	0	0	0.39	0	0.25	0	0.41	0	0	0
Fam205a4	0.2	0	0.11	0.04	0.13	0	0.16	0.12	0	0	0.05	0.14	0.16	0	0	0	0.1	0	0	0	0.12	0	0.15	0.1	0.03	0.05	0.09
LOC100043921	0.62	1.1	1.97	0.86	0.56	0.98	0	0	0.46	0.24	0	1.55	0	0	0	0.47	0	0	0	0	1.26	0.18	0	0	0.22	0.08	0
Gm20939	1.47	1.21	1.13	1.84	1.52	1.56	1.15	1.04	0.9	1.38	1.42	1.59	1.22	0.97	0.96	0.98	1.47	1.14	0.98	1.3	1.47	1.01	1.19	1.16	0.9	1.03	0.7
Tgfbr3l	3.18	3.56	3	3.87	5.91	3.12	5.46	4.81	5.33	4.96	4.24	4.29	5.46	5.43	4.43	4.07	5.1	4.79	6.56	3.93	2.59	2.52	2.96	3.33	2.6	3.22	3.72
LOC100044627	233.29	232.49	245.72	321.91	355.53	246.79	351.71	300.59	299.34	317.36	351.21	291.7	307.48	311.35	330.5	313.51	313.98	292.74	348.53	301.79	324.18	451.08	463.85	475.6	494.02	400.58	373.15
Gm17768	NaN	NaN	NaN	0	0	0	0.03	0	0	0.03	0	0.03	0.03	0	0.06	0.02	0	0	0	0	0	0	0	0	0	0	0
Rnf223	0.08	0	0.12	0.2	0.44	0.08	0.28	0.16	0.28	0.08	0.28	0.24	0.36	0.16	0.66	0.43	0.16	0.28	0.2	0.24	0.37	0.77	0.9	0.9	1.01	1.64	1.14
Ect2l	0.13	0.07	0.14	0.04	0.12	0.11	0.19	0.12	0.23	0.09	0.11	0.12	0.07	0.16	0.1	0.19	0.1	0.17	0.1	0.17	0.07	0.06	0.08	0.06	0.07	0.1	0.14
Gm17783	0	0	0	0.09	0.09	0.09	0.05	0.23	0.19	0.19	0.14	0	0.19	0.14	0.09	0.09	0.05	0.12	0	0.32	0.15	0.09	0.13	0.09	0.04	0	0
Gm29692	0.1	0.2	0.1	0	0	0.1	0	0	0.2	0.2	0	0.2	0.2	0.29	0	0.19	0	0.1	0.1	0	0	0.09	0.09	0.09	0	0.19	0
Cfap43	0.16	0.06	0.08	0.07	0.08	0.08	0.12	0.09	0.16	0.17	0.11	0.15	0.12	0.09	0.15	0.15	0.13	0.16	0.09	0.16	0.12	0.1	0.13	0.09	0.11	0.12	0.16
Pet117	0.47	0	0	0	0	0	0	0	0.43	0.36	0.74	1.4	0.7	0	1.43	0.44	0.32	0.38	1	0.4	1.16	0	0.37	0	0.64	0	1.26
Ddx43	0.14	0.09	0	0.06	0.09	0.09	0.09	0	0.06	0.13	0	0.09	0	0	0.05	0.05	0	0	0	0.09	0.05	0.04	0.04	0.05	0.04	0.08	0.05
Lrrc19	70.53	74.36	67.79	38.42	41.17	69.05	44.35	53.58	51.6	50.23	52.52	52.68	48.69	50.45	43.63	51.54	47.09	46.65	48.9	58.66	47.61	35.04	33.7	36.56	26.66	24.07	21.04
Cyp2j11	133.68	121.76	99.9	65.61	50.66	96.36	49.85	65.41	73.32	58.87	63.09	81.76	68.93	68.19	50.31	55.03	81.09	71.2	52.3	63.4	38.85	16.14	16.19	16.12	10.61	9.89	12.38
Camta1	3.19	3.16	3.07	3.35	3.72	3.66	3.72	3.52	3.35	3.35	3.66	2.91	2.7	3.29	2.69	3.69	3.3	2.95	3.46	3.98	3.77	3.55	3.69	3.81	3.58	4.68	4.99
Yy2	0.33	0.78	0.62	0.47	0.49	0.56	0.42	0.49	0.6	0.36	0.44	0.53	0.36	0.34	0.35	0.49	0.39	0.5	0.42	0.39	0.46	0.64	0.82	0.73	0.71	0.59	0.75
Kti12	11.84	12.97	14.35	16.45	18.45	11.28	15.1	14.72	16.74	15.08	16.24	15.76	17.25	14.31	17.7	17.02	17.08	14.72	14.1	14.67	17.78	20.32	21.33	24.32	22.44	20.51	19.67
Rcc1	6.79	6.4	7.23	10.08	12.99	9.58	11.05	10.18	10.65	10.62	11.7	8.45	10.61	9.82	12.25	12.51	10.65	10.66	11.32	11.57	10.43	14.84	15.44	14.89	12.84	13.63	10.64
Zbtb48	4.35	4.34	4.53	6.38	5.22	4.28	5.32	5.52	5.51	5.22	4.97	5.49	5.2	4.85	4.79	4.87	6.65	6.02	5.4	4.63	4.03	5.22	5.22	5.6	5.84	5.78	4.87
Srp54c	32.92	30.18	29.83	33.97	25.27	39.97	32.02	31.28	31.32	30.1	23.47	34.66	31.14	31.62	31.91	34.05	30.57	31.19	34.62	36.58	35.8	34.36	37.4	31.95	34.48	32.05	39.14
Fam177a2	5.93	2.78	5.79	0	6.18	6.82	7.67	5.83	6.4	0	2.61	0.26	3.51	7.28	0	3.1	0	0.26	0.02	0.34	4.34	0	0.24	10.43	6.31	1.48	1.28
Dnah7c	0.17	0.12	0.18	0.14	0.06	0.11	0.07	0.09	0.1	0.18	0.08	0.06	0.14	0.16	0.14	0.11	0.09	0.12	0.14	0.11	0.1	0.1	0.06	0.07	0.07	0.03	0.06
Pcsk9	1.67	1.07	2.11	14.42	10.65	14.05	8.93	9.92	10.42	4.51	8.92	12.95	14.13	5.2	8.14	16.26	10.42	10.34	9.15	13.31	17.19	9.35	12.53	14.67	8.08	4.6	4.9
Adat3	1.11	1.22	0.9	2.23	1.78	0.71	1.8	1.67	1.82	2.35	1.62	1.6	1.2	1.35	1.41	2.03	1.59	2.1	2.02	1.81	1.79	2.3	1.95	2.16	2.42	2.1	2.91
Tdrd7	8.87	11.23	11.53	8.64	9.4	10.53	8.06	9.54	8.52	8.54	8.74	8.74	8.97	8.77	9.07	9.06	9.19	8.38	8.86	9.49	8.43	9.4	8.61	8.5	8.9	9.64	9.09
Vmn2r2	0	0	0	0	0	0.02	0.02	0	0	0	0	0	0	0.02	0	0	0	0	0	0	0	0	0.02	0	0	0	0.04
Krt83	0	0	0	0	0	0	0.03	0	0	0	0	0	0.03	0.03	0	0	0	0	0	0	0.04	0	0	0.03	0	0	0
Esp24	NaN	NaN	NaN	0	0	0	0	0	0	0.2	0	0	0	0	0	0	0	0.19	0	0	0	0	0	0	0	0	0
Sco2	7.91	7.04	7.86	6.48	7.06	6.76	6.99	7.21	6.51	6.36	7.23	7.93	7.5	7.85	8.24	7.59	7.99	6.89	8.1	4.45	6.06	9.78	9.14	12.44	9.46	10.38	9.55
Gpr153	0.79	0.64	0.87	2.82	2.71	2.08	3.55	4.55	3.3	3.38	2.88	3.21	2.99	3.31	2.74	4.57	5.23	4.05	3.75	3.98	2.82	1.58	2.73	2.45	1.17	0.67	2.19
4933428G20Rik	0.32	0.18	0.17	0.28	0.36	0.28	0.41	0.16	0.23	0.49	0.34	0.3	0.27	0.31	0.43	0.34	0.27	0.31	0.41	0.43	0.3	0.24	0.44	0.51	0.38	0.4	0.81
Shoc1	0.06	0.1	0	0.12	0.05	0.05	0.05	0.04	0.04	0.04	0.08	0.09	0.08	0.02	0.04	0.03	0.09	0.1	0.03	0.06	0.08	0.04	0.09	0.06	0.05	0.03	0.12
Pafah2	49.84	46.67	46.09	59.66	54.24	53.37	54.5	59.82	53.69	56.87	55.96	54.32	54.72	52.74	53.32	55.77	55.29	53.54	53.83	56.71	56.5	52.08	47.01	50.26	45.07	42.44	38.74
Phactr4	21.25	22.42	21.73	20.64	26.74	21.51	22.17	21.27	21.01	22.38	21.55	22.5	23.38	24.05	22.14	22.72	20.98	22.15	22.92	25.8	23.83	20.96	21.68	22.4	20.27	19.77	24.42
Gm44504	1.07	0	0.91	1.58	2.77	4.04	1.35	4.26	0.22	2.28	3.48	5.93	3.16	4.6	4.69	5	2.46	3.66	5.62	2.69	7.22	6.29	8.01	6.1	3.16	4.03	0.12
Gm3173	0	0	0	0.25	0.17	0	0.15	0	0	0.12	0.19	0.11	0.08	0.08	0.1	0	0.04	0.21	0	0.05	0.07	0	0.16	0.13	0.09	0	0.18
Gm10910	0.56	0.85	0.54	0.42	0.48	0.36	0.53	0.46	0.36	0.48	0.23	0.84	0.47	0.41	0.63	0.58	0.69	0.59	0.35	0.23	0.25	0.55	0.33	0.22	0.5	0.62	0.47
EU599041	NaN	NaN	NaN	0.04	0	0.04	0	0	0.04	0.04	0.03	0	0	0	0	0	0	0	0	0	0	0	0	0.03	0	0	0
Zmym6	5.46	5.24	4.81	5.35	4.69	5.32	4.88	4.73	5.59	4.75	4.71	4.78	4.65	5.22	4.77	4.48	4.8	4.77	4.88	4.49	4.41	5.53	4.97	5.13	5.77	6.01	4.5
Gm36182	0	0	0	0	0.02	0	0	0.02	0.01	0.01	0	0.01	0	0	0	0	0	0	0	0.01	0	0.01	0.01	0	0	0	0
Akna	0.86	0.68	0.53	0.78	0.94	0.53	1.05	0.98	1	1.25	0.94	0.61	0.62	0.82	1.01	0.8	1.01	0.96	0.92	0.85	0.71	0.82	1	0.93	0.78	0.81	1.65
Gm45915	0.03	0.06	0	0.09	0.06	0	0.09	0	0.03	0.06	0.06	0.06	0.06	0.06	0.06	0.08	0.08	0.09	0	0	0.03	0	0.03	0.11	0	0.22	0.06
Mup19	0	0.12	0	0	0	0	0	0	0	0	0	0	0	0	0	0	0.14	0	0	0	0	0	0	0	0	0	0
H6pd	57.6	68.03	69.06	67.75	78.38	52.38	81.37	83.32	66.98	74.62	73.41	61.5	70.12	62.37	85.31	92.92	71.35	66.92	78	83.92	96.23	137.43	116.86	125.33	143.31	149.52	131.87
Tmem64	41.82	31.26	30.68	33.76	28.98	55.24	35.28	46.31	37.08	27.39	35.17	43.47	34.6	36.3	25.62	33.04	35.5	37.5	33.92	47.26	25.93	20.42	22.8	21.66	17.98	13.82	15.83
Adprhl2	10.72	9.79	10.3	14.19	11.61	10.93	14.64	13.91	13.16	12.97	13.64	11.24	12.47	13.29	13.3	12.58	14.62	13.46	15.17	12.02	13.79	17.76	16.62	17.95	17.08	17.18	14.51
Gpn2	9.29	9.79	10.25	13.29	11.44	10.41	13.69	10.85	11.86	12.12	12.37	11.96	11.95	11.33	11.13	11.5	9.88	10.55	10.93	9.35	10.23	12.6	13.84	13.84	14	15.86	13.64
Rusc2	4.42	4.39	4.83	6.17	5.56	5.52	5.96	4.84	6.04	6.18	5.09	7.72	6.22	7.26	6.5	5.5	7.04	7.26	6.39	5.64	6.64	7.7	7.11	7.58	8.71	11.86	13.39
Gm14124	0	0	0	0	0	0	0	0	0	0.02	0	0	0	0.02	0	0	0	0.04	0	0.02	0	0	0	0	0	0	0
Ttll2	0	0	0	0	0.03	0.04	0	0	0	0	0	0.08	0.11	0	0.04	0	0	0	0	0.04	0	0	0	0	0.04	0.04	0.04
Stx12	22.52	23.83	23.29	24.03	25.02	24.46	22.83	24.75	24.51	23.29	25.2	22.24	22.81	22.27	24.81	24.18	22.97	24.64	24.43	25.91	26.94	29.83	28.9	27.48	32.01	30.96	34.44
Gon7	4.34	4.08	4.82	5.38	5.38	4.88	5	4.08	5.32	5.01	4.55	5.29	4.51	5.15	4.65	7.11	5.04	4.49	5.47	4.01	4.94	8.41	8.73	9.34	12.09	8.32	7.07
Gm17359	0.04	0.04	0	0.12	0	0	0.12	0.08	0	0.1	0.04	0	0.12	0	0.04	0.12	0.08	0.1	0.04	0.04	0.08	0.23	0.12	0.15	0.15	0.08	0.04
Gm10778	1.21	0.79	1.13	0.96	0.94	0.77	0.83	0.58	0.74	0.74	0.62	0.84	0.54	0.89	0.9	0.7	0.66	0.77	0.37	0.69	0.34	0.73	0.74	0.88	0.67	0.6	0.69
Btbd18	0	0.02	0	0.02	0	0.02	0	0	0.02	0.05	0	0.02	0.02	0.07	0.02	0.02	0.05	0.02	0.03	0.02	0	0	0.02	0.02	0.02	0.03	0.03
Osbpl9	111.47	115.51	115.6	95.65	72.46	120.24	84.3	84.98	85.19	89.5	86.73	106.39	91.44	92.09	79.43	72.82	83.74	83.01	81.13	87.37	76.92	66.31	59.31	65.59	63.83	55.56	67.28
Alkal2	0.26	0.17	0.08	0.04	0.04	0	0.08	0.04	0.04	0.04	0.08	0.08	0	0.12	0.08	0	0.2	0.16	0.12	0	0.12	0	0	0	0.04	0.04	0
Gm17455	0	0	0	0	0.08	0	0	0.08	0	0	0	0	0	0	0	0	0	0	0	0	0	0	0	0	0	0.11	0.16
Zfp967	0	3.8	1.31	3.58	3.29	4.88	3.82	1.57	2.42	0	0.17	2.79	4.52	3.9	0.15	2.7	3.53	3.55	2.47	1.15	2.78	1.56	2.19	0	0.01	4.78	0
Sprr2a2	0.25	0.42	0.78	2.11	2.36	0.06	0	0.23	2.47	0.91	4.09	0	0.53	0	0	1.49	0.21	0.13	0	0.03	0	3.19	0	0	5.47	1.28	0.77
Gm10509	0.78	0.88	0.78	0.75	0.76	1.07	1.08	0.92	0.71	0.8	0.71	0.88	0.81	0.9	0.58	0.75	1	0.61	0.79	1.12	0.63	0.89	0.97	0.93	0.85	0.91	0.77
Dynlt1a	1.5	0.83	1.49	1.67	2.18	1.24	1.81	1.3	1.53	1.68	1.4	1.52	1.55	1.52	1.66	1.49	1.84	1.4	1.2	1.43	1.43	1.5	1.38	1.3	1.21	1.39	0.71
Vmn1r2	0.02	0	0	0.02	0.03	0	0	0	0.02	0	0.02	0	0	0	0	0	0	0.02	0.02	0	0.02	0	0	0	0	0	0
Vmn1r3	0.02	0	0	0.02	0.03	0.07	0	0	0.02	0	0.02	0.03	0	0	0	0.02	0	0.02	0.02	0	0.02	0	0.06	0	0	0.07	0
Vmn1r238	0.02	0	0	0.02	0	0	0	0	0.02	0	0.02	0	0	0	0	0.02	0	0.02	0.02	0	0.02	0	0	0	0	0	0
Vmn1r184	0.07	0	0	0	0	0.13	0	0	0	0	0	0	0	0	0	0	0	0	0	0	0	0	0	0	0	0	0
AU040320	23.71	26.43	24.44	29.95	30.25	26.63	29.79	31.86	27.13	31.76	30.15	28.64	28.55	28.73	30.3	30.56	28.68	28.71	30.43	31.84	34.17	27.73	28.34	27.42	22.09	22.3	22.76
Dthd1	0	0	0	0	0	0	0	0	0	0	0.02	0	0	0	0	0	0	0	0	0	0	0	0	0.04	0	0	0
Il4i1b	0.42	0.43	0.26	0	0.73	0.51	0.81	0.32	0.38	0.65	0.82	0.55	0.82	0.61	0.69	0.53	0.78	0.63	0.5	0.89	0.52	0.65	0.72	0.63	0.44	0.27	0.31
Ppp1r8	9.98	9.69	10.4	12.68	15.58	12.08	15.43	13.64	13.47	12.61	14.67	12.89	13.47	12.49	13.91	14.13	14.29	13.33	14.56	12.8	13.16	15.34	16.64	16.72	16.56	14.32	13.2
Smpdl3b	0.37	0.49	0.74	6.99	12.65	1.7	14.48	9.32	5.95	11.22	9.91	6.26	8.61	8.21	14.5	13.74	5.67	10.94	13.02	10.44	13.49	26.7	20.37	22.34	21.59	22.85	21.53
Gm20920	NaN	NaN	NaN	0	0	0	0	0	0	0	0.01	0	0	0	0	0	0	0	0	0	0	0	0	0	0	0	0
Tent5b	1.18	1.47	1.67	3.55	1.77	3.02	1.81	1.74	2.31	2.3	2.08	2.5	2.53	3.39	2.9	2.33	2.65	2.93	2.64	1.85	2.96	2.04	2.01	1.95	2.53	2.44	5.24
Bsdc1	28.38	28.34	26.98	34.31	38.71	27.94	31.1	33.52	31.65	31.55	29.67	34.38	29.22	29.32	32.03	29.65	29.22	30.62	27.25	31.24	30.39	22.4	22.92	22.73	23.24	22.64	26.31
Gm37013	0	0	0	0	0	0	0	0	0	0	0	0	0	0.04	0	0	0	0	0	0.01	0	0.08	0	0	0	0	0
Zfp729b	2.91	3.01	2.25	2.45	2.3	2.48	2.01	2.26	2.14	2.3	2.53	2.21	1.96	2.17	1.98	2.46	2.06	2.17	2	2.73	2.43	2.34	1.95	2.18	1.97	2.1	1.68
Adh6b	0	0	0.04	0.09	0.06	0.11	0.07	0.07	0	0	0	0	0.07	0.08	0.07	0.03	0.03	0.03	0	0.03	0	0.03	0	0	0.11	0.03	0.1
Slc44a1	14.32	13.48	15.71	18.96	16.93	15.34	16.34	15.43	17.41	16.74	16.33	16.56	15.55	18.19	18.27	16.74	15.74	17	17.22	14.26	18.25	18.91	19.14	17.61	21.76	18.45	24.75
Gm20594	954.47	991.71	1143.81	793.28	637.06	1132.67	723.14	686.51	796.7	613.97	670.69	891.11	919.42	822.18	775.49	742.88	711.29	695.19	813.19	815.52	1187.94	663.3	684.21	812.14	1261.78	1718.75	866.44
Mob3c	5.96	6.66	6.52	5.82	7	4.53	5.3	5.35	5.42	6.34	5.62	5.29	5.43	4.99	4.61	5.64	6.32	6.49	6.4	5.83	5.51	4.94	5.57	5.75	4.79	5.12	4.35
Lao1	0	0	0	0	0	0	0	0	0	0	0	0	0	0	0	0	0.03	0	0	0	0	0	0	0	0	0	0
Zfand2a	5.46	5.42	6.14	5.16	6.33	4.6	5.79	5.47	5.03	4.61	5.26	5.25	5	4.66	5.33	5.58	5.44	5.38	5.18	4.95	4.97	7.93	7.17	8.11	10.15	9.79	9.42
Tex50	0	0.07	0	0.2	0	0.07	0.2	0.06	0.27	0.07	0	0.07	0.07	0	0.06	0	0	0	0.07	0.26	0.07	0	0.06	0.06	0.06	0	0.06
Rubcn	8.44	8.38	9.51	10.82	11.04	9.55	9.75	10.43	9.73	9.91	9.51	9.8	9.41	9.88	10.34	10.62	10.38	10.09	10.15	10.56	10.21	9.82	10.73	11.15	10.55	9.58	10.26
Gm19345	0.07	0	0.13	0	0.06	0.06	0.06	0.04	0.15	0.06	0.06	0.06	0	0.1	0	0.06	0.05	0	0.06	0.11	0	0.02	0	0	0.23	0	0.06
Kifc1	1.27	0.65	0.83	3.06	8.04	4.01	5.99	7.06	4.82	4.93	6.36	2.43	5.62	6.52	5.03	7.15	3.73	3.91	5.49	8.07	3.88	3.19	3.8	3.94	2.55	1.02	0.75
Rpl37rt	17.48	31.89	22.12	10.28	21.23	21.86	29.91	11.91	26.87	19.95	21.6	21.67	13.41	18.1	17.72	19.71	17.21	19.8	24.68	25.82	18.93	24.34	24.12	23.05	29.26	33.1	10.94
Epg5	4.37	3.66	3.6	3.23	3.35	4.09	3.39	3.58	3.36	3.27	3.36	3.4	3.26	3.46	3.11	3.21	3.68	3.4	3.42	3.35	3.7	3.43	3.07	3.36	3.27	2.71	3.16
Gm19410	0.01	0.01	0.03	0.01	0.01	0	0.02	0.01	0	0	0	0.03	0.03	0	0.01	0	0	0.01	0.02	0	0.02	0.05	0.04	0.05	0.05	0.02	0.02
Ccdc13	0.17	0.06	0.16	0.12	0.06	0.04	0.08	0.03	0.04	0.12	0.07	0.04	0.13	0.16	0.07	0.07	0.13	0.13	0.11	0.04	0.03	0.07	0.09	0.06	0.04	0.07	0.02
Kcnmb3	0.19	0.14	0.07	0.1	0.09	0.11	0.06	0.04	0.07	0.06	0.07	0.11	0.07	0.09	0.05	0.2	0.11	0.06	0.07	0.02	0.15	0.04	0.09	0.08	0.05	0.15	0.14
Gm19428	NaN	NaN	NaN	0	0.02	0	0	0	0	0	0	0	0	0	0	0.02	0	0.04	0	0.02	0.02	0	0	0	0	0	0
Gm38423	NaN	NaN	NaN	0	0	0.05	0	0	0	0	0	0	0	0	0	0	0.15	0	0	0	0	0	0	0	0	0	0
E330021D16Rik	0.03	0	0.11	0	0	0.16	0	0.02	0	0	0.04	0	0.05	0.05	0	0.03	0.05	0	0.1	0	0.05	0	0.03	0	0	0.04	0
Colca2	0.84	0.81	0.66	1.05	1.11	0.62	0.91	0.33	1.84	1.17	0.9	0.74	0.67	0.59	0.82	1.19	0.89	1.33	1.09	0.66	0.63	0.5	0.86	0.86	0.85	0.76	0.72
Gm17353	0	0.03	0	0.03	0	0	0.04	0	0	0	0	0.04	0	0.03	0	0	0.06	0.03	0	0.03	0.06	0	0	0.06	0	0	0
Gm3336	3.08	2.02	2.06	2.45	2.12	2.13	1.62	1.57	2.29	2.01	2.03	2.99	2.16	1.88	1.75	1.99	2	2.83	1.71	1.42	1.74	1.64	0.76	1.62	1.51	1.45	1.12
Gm19470	0.21	0.39	0.08	0.08	0.16	0.42	0.24	0.23	0.36	0.2	0.35	0.26	0.28	0.52	0.2	0.27	0.15	0.2	0.28	0.35	0.12	0.15	0.22	0.15	0.07	0.08	0.15
Zfp993	0	0.04	0.01	0.02	0	0.04	0	0	0	0.06	0	0	0.04	0	0	0.03	0	0	0	0	0.01	0.04	0.06	0	0	0.02	0
Pdzd7	0.39	0.53	0.58	0.27	0.34	0.39	0.29	0.34	0.37	0.31	0.43	0.34	0.36	0.32	0.25	0.42	0.67	0.4	0.37	0.34	0.32	0.21	0.3	0.27	0.29	0.32	0.36
Armcx4	0.72	0.65	0.8	1.15	1.26	1.15	1.05	1.11	1.19	1.05	1.3	0.83	1.34	1.2	1.35	1.43	1.19	1.19	1.44	1.5	1.3	1.27	1.79	1.28	1.5	1.34	1.39
Gm10264	NaN	NaN	NaN	0	0	0	0	0	0	0	0	0	0	0	0	0	0	0	0	0	0	0	0	0	0	0.15	0
Klhl3	12.34	13.92	10.57	6.62	5.46	10.54	6.88	6.99	6.54	6.59	6.57	8.16	6.58	7.52	4.58	6.42	8.11	6.91	7.39	8.7	4.03	2.81	2.7	2.22	2.36	2.64	2.76
LOC108168565	NaN	NaN	NaN	0	0	0	0	0	0.05	0	0	0	0	0	0	0	0	0.03	0.03	0	0	0	0	0	0	0	0
Btbd8	0.41	0.06	0.17	0.17	0.44	0.5	0.16	0.16	0.28	0.17	0.38	0.11	0.11	0.16	0.26	0.21	0	0.16	0.33	0.38	0.17	0.35	0.26	0.15	0.1	0.1	0.11
Trpc5os	0	0.02	0	0	0	0	0	0	0	0	0	0	0	0.02	0	0	0.02	0	0.03	0.02	0	0.07	0	0.02	0.02	0.02	0
Gm38425	0	0.04	0.04	0.04	0	0	0	0	0	0	0	0.04	0.04	0	0	0	0	0	0	0	0.04	0	0.07	0.03	0	0.03	0.07
Pifo	0	0	0	0	0	0	0	0	0	0	0	0	0	0	0	0	0	0.07	0	0	0	0	0	0	0	0	0
Gm14440	3	2.89	3.13	2.75	2.12	4.77	2.41	3.1	2.51	2.43	2.5	2.52	2.53	2.96	2.38	2.58	2.81	2.28	2.7	2.88	2.91	2.94	2.4	3.38	3.11	2.1	1.83
Zfp648	0.13	0.43	0.36	0.36	0.42	0.67	0.34	0.45	0.34	0.2	0.31	0.34	0.3	0.46	0.31	0.43	0.39	0.18	0.36	0.55	0.29	1.45	0.64	0.26	1.3	1.29	2.92
Tmem95	0.21	0.24	0.11	0.42	0.63	0.1	0.55	0.2	0.58	0.6	0.51	0.21	0.58	0.36	0.32	0.35	0.22	0.45	0.66	0.56	0.43	0.37	0.85	0.68	0.61	0.4	0.54
Gm20599	0	0.07	0	0.06	0	0	0	0	0	0	0	0	0	0	0.07	0	0	0	0	0	0	0	0.06	0	0.06	0	0.07
Tpbgl	0.55	0.39	0.57	0.56	0.5	0.73	0.5	0.74	0.88	0.6	0.57	0.87	0.46	0.52	0.44	0.52	0.84	0.65	0.63	0.78	0.6	0.61	0.58	0.41	0.48	0.3	1.06
Nuggc	0.02	0.11	0.18	0.05	0.15	0.04	0.04	0.05	0.15	0.11	0.08	0.04	0.05	0.05	0.09	0.09	0.07	0.12	0.08	0.11	0.02	0.02	0.03	0	0	0	0
Gm10354	0	0	0	0	0	0.1	0	0.16	0.07	0.08	0	0	0	0	0	0	0	0.08	0	0.06	0	0	0	0	0.07	0	0.55
Bbip1	12.34	11.61	13.36	15.42	13.12	13.94	14.04	11.48	13.12	13.47	13.26	12.48	12.28	12.78	12.84	13.46	13.23	12.82	12.61	12.59	14.25	15.31	14.99	15.04	13.4	12.89	14
Fsbp	0.41	0.16	0.25	0.34	0.57	0.13	0.57	0.36	0.37	0.28	0.49	0.26	0.26	0.47	0.33	0.43	0.42	0.16	0.39	0.51	0.52	0.44	0.34	0.42	0.18	0.28	0.26
Zfp534	0.51	0.21	0.14	0.17	0.49	0.32	0.1	0.43	0.07	0.38	0.25	0.08	0.19	0.18	0.15	0.32	0.15	0.27	0.38	0.2	0.26	0.52	0.52	0.53	0.68	0.33	0.42
Hbb-bs	193.26	69.17	43.45	106.64	151.75	126.74	234.36	355.96	229.3	132.39	141.07	114.37	325.57	175.83	155.1	183.83	146.18	173.79	141.43	154.95	102.62	92.09	110.64	313.27	405.57	430.63	234.89
Cbarp	1.86	1.77	1.73	3.45	3.57	2.18	3.15	2.52	3.94	3.18	2.52	3.79	3.12	3.14	3.76	3.11	3.13	3.94	2.87	2.17	3.12	3.5	3.95	3.09	4.81	4.24	4.66
Rpl5	369.5	378.27	385.14	394.41	436.94	372.97	429.38	398.46	402.36	412.14	441.77	390.97	404.85	409.44	453.53	431.5	395.49	406.59	455.23	417.05	466.49	627.31	629.29	655.48	709.3	644.88	499.91
Gm5741	0.9	0.87	0	1.08	0.43	0.43	0.43	0	0.22	0.43	0.21	0.43	0.64	0	0	0.21	0.83	0.21	0.21	0.21	0	0.2	0.2	0.2	0.6	0.2	0
Ccdc149	1.5	1.81	2.03	2.11	1.75	2.16	1.95	1.57	1.38	1.89	1.87	1.88	2.05	2.13	2.16	2.1	1.8	1.72	1.72	2.15	2.25	2.93	2.37	2.35	2.96	3.4	3.44
Pet100	20.76	21.24	22.96	28.08	25.36	23.83	28.85	23.55	28.82	25.15	25.19	26.66	25.95	24.23	26.08	26.28	27.78	23.69	25.59	26.33	21.04	22.21	24.17	23.63	22.27	24.68	20.27
Smpd5	0.94	0.4	0.4	0.59	1.01	0.56	0.65	0.56	0.89	1.08	0.83	0.6	0.72	0.92	1.04	0.74	1	0.66	0.76	0.67	0.7	1.63	0.8	0.7	1.23	1.68	0.74
Fcor	1.01	0.32	0.32	1.6	0.64	0.48	2.86	0.77	0.96	0.96	0.78	0.96	1.43	0	1.84	1.24	0.77	1.1	0.79	0.62	0.33	0.59	1.2	1.64	1.48	0.46	0.94
Zfp965	1.61	1.22	1.19	0.14	0.5	1.39	1.01	1.15	0.19	0.63	0.59	1.2	1.17	1.11	1.06	0.68	2.75	0.78	0.4	1.72	2.3	1.24	1.75	1.25	1.18	1.22	0.97
Gm17266	0.03	0	0.01	0.01	0	0	0	0	0.02	0.01	0.01	0.01	0.02	0.02	0.01	0	0	0	0	0	0	0	0	0.01	0	0.01	0
Acp4	0.04	0	0.1	0	0.04	0.04	0	0	0.13	0.04	0.09	0.04	0	0.04	0	0.05	0.04	0	0	0.05	0	0.04	0	0	0.04	0	0.04
Gm15056	NaN	NaN	NaN	0	0	0	0	0	0	0	0	0	0	0	0	0.08	0	0	0	0	0	0	0	0	0	0.08	0
Ccer2	0.05	0	0	0	0	0	0	0	0	0	0	0.06	0.05	0	0.29	0.23	0	0	0	0	0	0	0	0	0	0	0
Brd3os	5.02	5.27	5.11	5.56	4.25	4.62	4.13	5.44	4.97	4.13	4.21	4.69	4.36	3.96	4.76	4.75	4.52	4.13	3.85	4	3.62	2.97	3.5	3.09	2.79	2.82	2.74
Fam181a	NaN	NaN	NaN	0	0	0	0	0.04	0	0	0	0.04	0	0	0	0	0.04	0	0.04	0.09	0	0	0	0	0	0	0
Prss51	NaN	NaN	NaN	0	0.08	0	0	0	0	0	0	0	0	0	0	0	0	0	0	0	0	0	0	0	0	0	0
Cmtm1	0	0	0	0	0	0	0	0	0	0	0	0	0	0.02	0	0	0	0	0	0	0	0	0	0	0	0	0
LOC100504180	0	0	0.02	0.02	0	0.02	0	0	0	0	0	0	0	0	0	0	0	0.02	0	0.05	0	0	0.02	0	0	0	0
Micalcl	0.16	0.23	0.36	0.18	0.31	0.36	0.25	0.32	0.31	0.15	0.33	0.21	0.3	0.23	0.34	0.2	0.12	0.1	0.28	0.55	0.37	0.56	0.36	0.29	0.69	0.73	0.4
Efcab8	0.09	0.08	0.08	0.13	0	0.07	0.11	0.07	0.08	0.05	0.13	0.13	0.07	0.05	0.04	0.06	0.04	0.07	0.07	0.1	0.06	0.09	0.06	0.04	0.16	0.1	0.14
Ccdc170	0.6	0.55	0.43	0.33	0.62	0.77	0.32	0.47	0.37	0.46	0.47	0.58	0.53	0.49	0.3	0.44	0.52	0.3	0.17	0.5	0.25	0.04	0.13	0.13	0.07	0.11	0.07
Gm10591	1.73	1.42	1.21	0	1.01	0	1.1	0.71	1.53	0	0.78	0.78	0.6	1	0.74	0.58	0.67	0	1.08	1.29	0.38	0.71	0.83	0.45	0.74	0	1.12
2210418O10Rik	1.62	0.98	4.11	0.15	1.31	2.55	1.15	2.31	0.62	2.76	1.97	0.13	0.82	3.09	1.91	1.71	3.44	2.54	2.31	1.23	3.53	1.03	2.28	2.07	2.68	1.99	2.39
Abhd12b	0.26	0.38	0.39	0.43	0.33	0.36	0.34	0.23	0.42	0.36	0.3	0.31	0.12	0.4	0.24	0.39	0.31	0.3	0.33	0.33	0.12	0.26	0.36	0.28	0.17	0.21	0.28
Gm20153	NaN	NaN	NaN	0	0	0	0	0	0	0	0	0	0	0	0.04	0	0	0	0	0	0	0.04	0	0	0	0	0
Smim27	21.09	24.53	21.55	18.49	19.1	11.72	20.21	18.05	21.86	17.97	16.21	17.89	14.74	18.42	18.08	21.53	20.94	19.23	18.56	14.88	12.9	17.88	16.08	14.04	10.02	13.88	11.41
Gm20172	1.41	0.51	0.83	0.66	0.92	0.34	0.46	0.15	0.49	1.04	0.43	0.28	0.59	0.81	0.33	0.49	0.23	0.54	0.59	0.6	0.19	0.49	0.15	0.19	0.19	0.24	0.36
Gm13304	1.73	1.42	1.21	0	1.01	0	1.1	0.71	1.53	0	0.78	0.78	0.6	1	0.74	0.58	0.67	0	1.08	1.29	0.38	0.71	0.83	0.45	0.74	0	1.12
Gm21977	0.1	0	0.01	0.27	0.23	0.41	0.61	0.35	0.49	0.38	0	0.72	0.56	0.28	0.12	0.04	0	0.13	0.41	0.37	0.25	0	0.23	0	0.85	0	0.85
Prr22	0.53	0.51	0.65	1.76	1.62	0.93	1.24	1.07	0.69	1.56	0.86	0.97	1.28	1.23	1.28	0.89	1.61	1.64	1.54	0.99	0.81	1.01	1.55	1.42	1.62	1.01	1.08
Smlr1	18.9	20.17	19.52	19.16	16.62	18.04	16.78	21.64	20.66	16.94	23.06	18.71	17.26	17.15	18.86	18.66	17.48	20.07	17.09	15.07	16.53	11.7	16.36	18.89	10.23	4.01	6.01
Dcdc2b	2.03	1.44	1.36	1.48	1.98	1.37	1.91	1.21	1.73	1.46	1.31	1.99	1.73	1.66	1.44	1.65	1.57	1.61	2.17	1.2	1.47	1.67	1.52	1.17	1.32	1.59	1.87
3425401B19Rik	0.01	0	0	0	0	0	0	0	0	0	0	0	0	0	0	0	0.01	0	0	0	0	0	0	0	0	0	0
Eef1akmt3	3.02	2.73	2.44	1.11	2.42	2.73	1.76	1.61	2.42	1.75	2	1.86	1.39	2.75	2.75	1.99	1.71	2.56	2.2	2.81	1.96	4.17	2.19	1.47	3.88	5.02	2.91
Gm21996	NaN	NaN	NaN	0	0	0	0	0	0	0	0	0	0	0	0	0	0	0	0	0	0	0.1	0	0	0	0.35	0
Atg14	6.5	6.55	6.27	4.21	4.47	4.13	4.01	4.64	4.7	3.68	3.84	4.5	3.61	3.71	4.68	4.66	4.61	4.1	4.48	4.11	4.46	3.75	4.05	4.13	3.55	3.75	3.83
Plscr5	0.02	0.05	0	0.04	0.04	0.04	0	0.04	0.06	0	0.04	0.02	0.02	0	0.04	0.05	0.04	0	0	0.02	0.03	0.04	0.04	0.04	0.01	0.04	0.03
Nat8f6	59.42	46.66	54.49	91.41	83.91	119.66	81.05	86.96	114.65	85.26	96.56	127.45	92.88	97.63	64.77	74.63	114.47	109.4	57.54	79.58	37.02	9.5	14.43	15.64	4.72	3.06	5.83
Tmppe	5.97	6.23	6.62	7.82	5.82	6.28	6.15	6.47	5.52	6.19	6.51	6.38	6	6.04	5.09	4.96	6.27	6	5.47	5.93	5.1	5.5	5.16	5.63	5.89	4.54	4.61
Zfp518b	1.59	1.3	1.29	1.28	1.17	1.52	1.22	1.24	1.25	1.3	1.2	1.4	1.12	1.29	1.23	1.21	1.15	0.99	0.96	1.42	1.15	1.07	1.09	1.13	1.08	1.11	0.93
Gm11127	12.7	16.89	16	3.95	2.68	3.08	3.99	3.62	4.18	1.85	3.09	3.99	3.96	3.48	3.09	2.83	3.91	2.89	2.21	3.82	2.37	1.32	1.62	1.92	1.87	1.24	2.63
Rell1	4.09	3.95	4.63	6.9	9.63	5.62	7.61	7.31	6.72	7.71	7.19	6.04	8.34	6.55	9.67	9.17	6.28	7.08	7.68	7.98	10.91	11.85	11.79	12.26	13.62	13.66	20.15
Fer1l5	0	0	0.02	0	0	0	0	0.05	0.01	0	0	0	0	0	0.02	0.03	0.02	0	0	0	0	0	0	0.04	0	0.02	0
Dchs2	0	0	0.01	0	0	0	0.01	0.01	0	0.02	0	0.01	0.01	0.01	0	0.01	0.01	0.01	0	0	0.01	0	0	0.01	0	0.01	0.01
Gm9805	0.03	0.03	0.06	0	0.11	0.02	0.1	0.03	0.05	0.03	0	0.04	0.03	0	0	0	0	0.08	0	0.15	0.05	0.07	0.05	0.05	0.02	0	0
AA792892	0	0	0.07	0	0	0	0	0.06	0	0	0	0	0	0	0	0	0	0	0.07	0	0	0	0	0	0	0	0
Ugt2b38	351.25	415.75	378.02	194.29	231.57	295.73	243.78	280.75	254.16	226.91	269.57	228.84	205.03	168.54	230.14	216.14	170.07	239.05	175.13	257.42	190.64	104.48	125.88	121.48	69.28	35.72	48.73
Slc15a4	5.07	5.89	6.09	5.81	5.5	4.48	5.14	4.69	5.49	4.65	6.08	5.59	5.22	5.62	5.3	5.87	6.45	5.21	5.88	5.08	6.11	5.27	5.05	4.78	5.03	4.28	4.82
Lrrc8c	1.4	1.07	1.29	0.98	1.86	1.15	1.32	1.41	1.43	1.41	1.18	1.13	1.14	1.03	1.26	1.42	1.23	1.15	1.25	1.59	1.23	1.42	1.76	1.61	2.09	3.15	3.62
Noc4l	6.76	8.81	8.59	10.76	12.83	7.21	10.3	9.04	9.6	10.55	10.58	9.69	11.38	10.06	12.68	10.91	11.12	10.01	10.64	11.43	12.13	15.78	17.65	17.41	14.53	16.97	13.39
Nsun5	4.68	4.68	5.74	5.95	5.22	4.8	4.99	5.84	4.68	5.47	5.38	5.48	5.2	5.23	5.68	6.07	5.18	5.21	4.96	4.92	5.2	7.67	6.83	7.22	7.94	6.5	6.6
N4bp2l1	4.47	5.71	3.61	1.98	2.39	1.59	2.76	2.47	2.36	2.8	2.19	2.08	1.67	2.11	2.26	1.56	1.78	2.29	2.07	2.27	1.97	1.78	1.76	1.24	2.01	1.87	2.31
Upk3b	1.08	0.92	1.46	3.57	1.12	1.4	1.71	0.18	5.23	1.57	1.63	5.46	1.35	2.71	4.14	1.02	1.17	1.25	0.92	0.06	1.21	0.5	1.07	1.15	3.72	1.2	2.1
Psph	8.2	11.34	10.64	9.06	14.42	12.7	12.6	14.83	12.28	11.4	14.65	13.78	12.35	12.47	15.06	14.22	12.8	12.09	14.63	12.84	12.98	22.26	16.19	20.32	19.49	13.76	11.71
Trrap	5.71	5.05	5.01	5.58	5.81	5.68	5.23	5.88	5.47	5.91	5.31	5.66	5.28	6.02	5.6	5.51	5.88	5.68	5.84	6.27	6.2	5.64	6.16	5.59	5.65	5.35	6.06
Spon2	0.1	0.06	0.19	0.06	0.1	0.1	0.06	0.06	0.06	0.03	0.03	0.03	0.03	0.09	0.18	0.12	0.06	0	0.13	0.06	0.16	0	0.12	0.09	0.09	0.36	0.12
Gbp6	17.74	465.99	290.6	1.52	2.32	0.88	3.37	2.14	3.19	2.83	2.27	1.29	2.1	2.03	2.02	1.94	2.36	2.5	1.56	1.97	0.91	0.69	1.01	0.61	0.36	0.57	0.53
Acacb	5.76	5.56	4.8	5.51	2.89	7.33	5.31	3.92	5.48	4.52	2.97	6.62	4.69	5.81	4.86	4.15	5.28	5.41	4.33	4.36	3.31	2.11	2.26	1.61	2.17	2.2	5.13
Pds5b	5.22	4.75	5.72	5.42	5.16	6.45	4.81	5.68	5.25	4.75	5.79	5.17	5.06	5.72	5.59	6.28	4.72	5.15	5.51	6.39	6.08	5.15	6.37	5.68	5.32	4.28	4.63
Tent2	7.03	8.36	7.44	6.24	7.55	6.92	6.52	7.68	6.77	7.02	7.57	6.5	7.12	7.28	6.68	7.65	6.73	7.11	7.91	7.91	7.72	8.83	8.25	9.54	8.57	10.05	9.87
Ugt2b34	5.78	7.01	7.96	3.81	13.76	13.81	10.54	16.17	10.46	13	15.19	10.94	14.35	14.83	14.41	11.84	10.75	13.13	17.13	22.48	13.15	21.91	23	12.75	13.79	15.2	8.55
Mapre3	25.9	27.3	24.85	36.65	33.1	27.13	31.27	27	30.61	31.13	29.56	34.42	33.29	31.28	31.32	28.18	34.02	32.72	32.19	25.92	29.27	27.94	26.32	25.99	26.74	45.91	37.36
Dcun1d4	14.01	14.69	15.14	13.29	12.56	15.17	12.33	14.13	12.38	13.45	13.14	13.66	13.41	14.03	13.37	15.18	12.03	11.73	13.69	13.84	16.6	14.96	13.82	13.74	12.82	13.48	12.93
Usp30	9.44	9.73	10.01	9.31	8.05	9.04	7.66	9.25	9.16	9.51	8.75	9.22	9.36	8.42	8.59	8.57	8.91	7.81	7.97	8.18	9.21	7.64	8.73	8.59	7.86	9.68	8.39
Ube3c	10.51	10.2	11.24	10.76	10.17	12.04	10.35	13.33	10.52	11.61	10.88	10.81	11.53	11.16	10.84	12.41	10.35	11.5	11.02	12.78	12.24	13.18	12.73	12.61	12.58	12.41	12.59
Rita1	5.81	5.73	6.56	6.8	5.5	6.02	5.69	6.46	6.18	6.16	5.73	6.09	5.8	6.9	5.92	5.77	7.35	5.99	6.23	5.49	4.66	5.32	5.57	5.45	4.21	4.2	3.66
Tbc1d14	18.3	18.11	20.78	16.16	15.93	20.94	16.82	16.34	15.9	16.21	16.42	17.36	16.18	17.69	15.33	15.24	15.87	15.67	16.25	17.02	14.12	15.74	13.63	13.75	14.93	15.05	14.83
Gm20604	2.22	3.18	2.2	2.7	2.62	2.12	2.32	3.35	2.59	3.39	3.23	1.8	2.43	3.15	2.25	2.33	2.47	3.36	1.96	1.8	3.05	2	1.46	3.78	2.74	1.66	1.31
Gm21064	0	0.07	0.17	0.1	0.1	0	0.07	0.1	0	0.07	0	0.1	0.13	0.06	0	0.23	0.14	0.06	0.16	0.25	0.11	0.06	0.22	0.14	0.34	0.77	0.06
Gm3411	0.53	0.24	0	0.5	0.33	0.86	0.04	0.53	0.41	0.35	0.39	0.53	0.6	0.44	0.49	0	0.59	0	0.45	0.16	0.28	0.55	0.27	0.42	0.19	0	0.06
Gm21104	0	0.35	1.15	0.68	0	0	0.34	0	0	0	0	0	0.31	0.41	0	0.34	0.55	0.21	0	0.03	0	0	0	0	0.22	0.08	0
Gm21119	0.12	0.01	0.01	0.03	0.02	0.06	0.01	0.05	0.02	0.09	0.01	0	0	0.02	0.01	0	0.02	0.02	0.05	0.02	0.02	0.05	0.01	0.01	0.02	0	0.04
Gm21154	0.13	0	0.09	0.84	0.85	0.47	0.75	0.69	0.83	1.08	0.75	0.45	1.18	0.65	0.76	0.68	1.13	0.92	0.81	0.93	0.93	0.84	0.76	0.88	0.99	0.92	3.74
Gm21162	0.18	0.1	0	0.19	0	0	0.3	0	0	0	0.34	0	0.39	0.09	0	0	0	0.11	0.14	0.2	0.37	0	0	0	0.3	0	0.53
Gm12394	0.19	0.34	0.27	0.07	0.11	0.2	0.12	0.12	0.15	0.12	0.14	0.17	0.12	0.14	0.14	0.11	0.2	0.15	0.17	0.17	0.15	0.1	0.16	0.12	0.13	0.12	0.19
Gm21188	0.43	0.77	0.79	0.77	0.6	0.49	0.5	0.62	0.34	0.96	0.67	0.62	0.25	0.31	0.24	0.62	0.63	0.42	0.39	0.57	0.32	0.49	0.67	0.43	0.48	0.57	0.79
Gm21190	0.09	0	0	0	0.16	0.08	0.11	0	0.08	0	0	0	0	0.16	0	0	0	0	0.21	0.15	0	0.05	0.05	0	0	0	0
Gm6098	0.09	0.09	0	0	0	0	0	0	0	0	0	0	0.1	0	0	0	0.05	0	0	0.12	0	0	0	0	0.04	0	0
Gm3371	0	0	0	0.06	0	0	0.1	0.07	0.09	0	0	0.05	0.05	0	0.05	0	0.05	0	0.16	0	0.05	0.09	0.12	0.07	0	0	0.19
Gm21292	NaN	NaN	NaN	0	0	0	0	0	0	0	0	0	0	0	0	0	0.04	0.08	0	0.04	0	0	0	0.04	0	0.05	0
Gm21293	0	0.12	0	0.02	0.03	0	0.08	0.01	0.01	0	0.05	0	0.11	0.07	0	0.07	0.09	0.04	0.02	0	0.07	0	0.06	0.03	0.04	0	0
Gm21304	0	0	0	0.05	0	0.12	0.07	0.01	0.01	0	0.05	0	0.04	0	0.01	0.08	0.08	0	0	0	0	0.25	0.06	0.12	0	0	0.02
Gm21936	0	0	0	0	0	0	0	0	0	0	0	0	0	0	0	0	0	0	0	0	0	0	0	0	0	0	0.15
Gm21310	NaN	NaN	NaN	0	0	0	0	0	0	0	0	0	0	0	0	0	0	0	0	0	0	0	0	0	0	0	0
Gm21312	0	0	0	0	0.07	0.12	0	0.01	0.01	0	0	0	0	0	0	0	0	0	0	0	0.07	0	0	0.04	0	0	0.02
Gm21319	0.28	0.24	0.32	0.18	0.26	0.25	0.21	0.1	0.29	0.21	0.29	0.23	0.13	0.18	0.08	0.1	0.15	0.1	0.35	0.04	0.12	0.16	0.17	0.21	0.29	0.16	0.14
LOC100861969	0	0	0	0	0	0	0.02	0	0	0	0	0	0	0	0	0	0	0	0	0	0	0	0	0	0	0	0
Gm21366	NaN	NaN	NaN	0	0	0	0.01	0	0	0	0.01	0	0	0	0	0	0	0	0	0	0	0	0	0	0	0	0
LOC100861978	0	0	0	0	0	0.37	0	0	0	0	0	0.62	0	0	0	0	0.82	0.89	0.78	0	0.9	0	0	0	0	0	0
Gm21425	NaN	NaN	NaN	0	0	0	0	0	0	0	0	0	0	0	0	0	0	0	0	0	0	0	0	0	0	0	0
LOC100862043	0.04	0.04	0	0	0	0	0	0	0	0	0	0	0.02	0	0	0	0	0	0	0.02	0	0.01	0.02	0.04	0	0	0
Cfap99	0.09	0	0	0	0.03	0.03	0.03	0.04	0.02	0.08	0.01	0.12	0	0.03	0.03	0.03	0.01	0.03	0.05	0	0	0.02	0	0	0.05	0.1	0.03
Gm21451	NaN	NaN	NaN	0	0	0	0	0	0	0	0	0	0	0	0	0	0	0	0	0	0	0	0	0	0	0	0.51
Gm16867	0.53	0.24	0.39	0.31	0.34	0.46	0.52	0.42	0.35	0.5	0.45	0.3	0.37	0.45	0.41	0.59	0.35	0.21	0.33	0.36	0.47	0.47	0.38	0.5	0.32	0.77	3.27
Ccl21d	1.73	1.42	1.21	0	1.01	0	1.1	0.71	1.53	0	0.78	0.78	0.6	1	0.74	0.58	0.67	0	1.08	1.29	0.38	0.71	0.83	0.45	0.74	0	1.12
Gm6712	1.58	1.97	1.85	1.97	1.42	2.12	1.63	0.94	1.27	1.2	1.35	1.44	1.12	1.13	1.37	1.92	1.3	1.4	1.54	1.88	1.75	1.44	2.03	1.66	1.98	2.29	2.4
LOC100862220	0	0	0.13	0.45	0	0.62	0	0	0	0	0	0	0	0	0	0	0	0	0	0	0	0	0	0	0	0	0
Gm21586	0.46	0.46	0.58	0.15	0.07	0.35	0.15	0.21	0.22	0.37	0.14	0.15	0	0	0.28	0.07	0.21	0.07	0.14	0.15	0	0.07	0.14	0.14	0	0	0.16
Fam205a3	0	0.22	0	0	0	0.22	0.02	0	0	0.1	0	0	0	0.14	0.13	0.15	0.08	0.1	0.1	0.07	0	0.02	0	0.02	0.03	0	0
Gm21637	NaN	NaN	NaN	0	0	0	0	0	0	0	0.05	0	0	0	0	0	0	0	0	0	0	0	0	0	0.05	0	0
LOC100862324	0	0	0	0	0	0	0	0.05	0	0	0	0	0	0.02	0	0	0	0	0	0	0	0	0	0	0	0	0
Gm21660	NaN	NaN	NaN	0	0	0	0	0	0	0	0	0	0	0	0	0	0	0	0	0	0	0	0	0	0	0	0
Gm9295	0.1	0.08	0.04	2.01	0.11	0.12	0.1	1.5	1.86	1.74	0.07	0.09	0.1	0.03	2.15	0	0.14	0.07	0.08	0.08	0	1.49	0.04	0.09	0.31	0.38	0.41
Gm21677	0.01	0.03	0.02	0.01	0.23	0.01	0.07	0.04	0.02	0.03	0	0.18	0.09	0.02	0.03	0.04	0	0	0	0.01	0.01	0.11	0.03	0.02	0.3	1.37	0
Entpd4b	52.57	52.16	49.04	65.45	54.9	59.3	60.83	66.87	66.59	66.32	66.22	58.72	57.43	59.89	55.05	55.9	63.14	66.4	58.2	60.39	51.95	45.63	46.03	43.71	41.23	42.33	74.39
Gm21693	0.01	0	0	0.01	0	0.01	0	0.04	0.02	0.03	0	0	0	0	0.03	0.04	0	0	0	0	0.01	0	0.03	0	0	0	0
Gm21698	NaN	NaN	NaN	0.03	0	0	0	0	0	0	0	0	0	0	0	0	0	0	0	0	0	0	0	0	0	0	0
Gm21704	0.01	0.03	0.02	0.01	0.23	0.01	0.07	0.04	0.02	0.03	0	0.18	0	0.02	0.03	0.04	0	0	0	0.01	0.01	0.11	0.03	0.02	0.3	1.37	3.51
Gm21708	0.01	0.03	0.02	0.01	0.23	0.01	0.07	0.04	0.02	0.03	0	0	0.09	0.02	0.03	0.04	0.02	0	0	0.01	0.01	0.11	0.03	0.02	0.3	0.49	0
LOC100862413	NaN	NaN	NaN	0	0	0	0	0	0	0	0	0	0	0	0	0	0	0	0	0	0	0	0	0.04	0	0.04	0
LOC100862433	0	0	0.38	0	0.23	0	0	0	0.44	0	0	0.37	0	0.18	0.33	0.04	0	0.31	0.22	0.18	0	0	0.46	0.17	0.17	0.18	0.26
LOC100862446	18.99	18.91	19.79	20.5	31.38	13.07	33.21	24.08	25.37	24.34	21.22	26.13	24.9	20.31	27.52	29.82	21.47	23.02	22.26	20.99	18.84	35.26	31.09	37.93	30.84	28.34	18.62
LOC100862455	233.29	232.49	245.72	321.91	355.53	246.79	351.71	300.59	299.34	317.36	351.21	291.7	307.48	311.35	330.5	313.51	313.98	292.74	348.53	301.79	324.18	451.08	463.85	475.6	494.02	400.58	373.15
LOC100862468	28.73	25.59	33.54	34.49	34.14	33.12	38.8	42.36	29.28	39.83	41.24	33.58	44.04	42.84	48.22	39.54	37.34	41.54	37.4	41.03	46.8	52.32	54.39	48.69	46.85	40.51	46.65
LOC100862470	0.05	0.05	0.05	0	0.1	0	0	0.04	0	0	0.04	0	0.09	0.08	0.05	0	0.14	0.04	0	0.04	0.04	0	0	0.03	0.05	0	0.04
LOC100862473	0.43	0.44	0.43	0.24	0.23	0.44	0.64	0.37	0.47	0.45	0.3	0.21	0.34	0.44	0.25	0.51	0.4	0.57	0.37	0.51	0.24	0.37	0.33	0.2	0.26	0.22	0.26
Gm20913	NaN	NaN	NaN	0	0	0	0	0	0	0	0	0	0	0	0	0	0	0	0	0	0	0.01	0	0	0	0	0
Hscb	19.74	17.9	24.54	17.32	17.18	19.64	17.93	20.95	20.72	21.72	20.22	18.23	18.24	18.39	18.81	13.45	19.64	19.61	17.35	17.37	15.6	16.02	15.33	13.42	12.3	16.34	10.81
Chpf2	8.36	8.3	7.36	10.08	9.02	9.07	9.08	10.41	9.59	9.98	8.86	9.74	9.13	8.06	9.59	9.06	9.37	9.09	10.44	9.13	9.92	11.12	11.09	12.28	11.13	12.66	16
Tyw1	7.21	7.95	7.25	8.17	8.63	8.05	8.26	9.79	8.64	8.83	8.06	7.78	8.37	8.5	8.46	9.47	8.48	8.1	9.08	9.18	9.28	10.06	9.29	8.44	8.84	8.4	7.43
Emilin1	6.41	4.83	7.63	12.32	11.49	11.7	16.86	19.28	17.62	16.77	14.13	12.45	13.77	16.67	14.81	17.15	22.38	18.64	17.32	15.8	14.14	8.87	12.85	11.42	7.96	6.31	18.23
Rab28	17.98	18.14	19.42	18.67	17.45	18.17	15.83	17.9	16.23	17.96	17.5	18.09	19.19	19.45	20.19	18.54	16.16	16.91	17.22	15.86	15.91	16.06	19.2	17.37	16.45	16.48	18.96
Nfxl1	3.75	3.81	3.57	3.84	4.04	3.88	3.57	4.03	3.43	3.43	3.12	4.11	3.63	3.64	4.57	3.9	3.3	3.51	3.46	3.9	4.99	3.4	4.19	3.42	3.99	3.35	3.69
Akap9	6.04	5.67	5.68	5.88	5.5	7.05	5.41	5.59	5.67	5.35	5.87	6	5.29	6.21	5.41	5.59	5.25	5.8	6.03	5.93	6.67	5.91	6.2	6.34	5.78	4.99	5.6
Zfp513	7.23	8.23	8.73	10.54	11.73	7.73	9.78	8.52	10.11	11.43	10.89	10.56	10.32	9.85	11.23	10.04	11.44	10.21	11.5	9.47	8.65	9.9	10.68	9.15	10.74	11.42	12.73
LOC101055663	0	0.15	0	0	0	0	0	0	0.07	0	0.12	0	0.11	0	0	0	0	0.06	0	0	0.06	0	0	0	0	0	0
Heatr4	0	0	0	0.03	0.04	0.03	0.01	0.03	0	0	0.02	0	0.03	0.02	0.01	0.06	0.03	0	0	0	0.05	0.01	0.03	0.01	0	0.04	0
Lipo2	0.2	0.21	0.15	0	0	0.3	0.06	0.13	0.31	0.11	0.16	0.11	0.07	0.07	0.06	0.06	0	0.03	0.04	0.03	0.06	0.03	0.04	0	0	0	0.04
LOC101055672	0	0	0	0	0	0.05	0	0.05	0	0.05	0	0.05	0.06	0.06	0	0.05	0	0	0.07	0	0.06	0	0	0	0	0	0
LOC101055676	0	0	0	0	0.07	0	0	0	0	0	0	0	0	0	0	0	0	0	0.01	0	0	0.13	0	0	0	0	0
Gm29721	0.05	0	0	0	0	0	0.06	0	0	0	0	0	0	0	0	0	0	0	0	0	0	0	0	0	0	0	0
Gm2974	0.15	0	0	0.18	0	0.1	0	0.09	0.18	0	0.11	0.24	0.07	0	0.14	0.15	0	0.11	0.24	0.32	0	0.09	0.09	0.21	0.53	0	0.11
Gm7592	0.3	0.23	0.3	0.15	0.35	0.07	0.18	0.07	0.21	0.09	0.14	0.1	0.09	0.14	0.1	0.35	0	0.14	0.04	0.15	0.08	0	0	0.07	0	0.14	0.24
Gm10378	0.1	0.05	0.18	0.34	0.79	0	0.44	0.43	0.21	0.38	0.48	0.44	0.64	0.34	0.42	0.29	0.43	0.49	0.36	0.65	0.46	0.84	0.81	0.34	0.76	0.17	1.74
Gm29733	0	0	0	0.16	0.31	0	0.09	0	0	0.16	0	0	0	0	0.16	0	0	0.16	0	0	0	0	0	0.15	0.3	0	0
Gm4513	0	0	0	0	0	0	0	0	0	0	0	0	0	0	0.02	0	0.02	0	0	0	0	0	0	0	0	0.04	0
Gm29737	0.18	0.4	0.21	0.2	0.27	0.13	0.26	0.36	0.81	0	0.32	0.4	0.3	0.51	0.21	0.23	0	0.11	0.23	0.21	0.35	0.25	0.22	0.29	0.2	0.17	0.31
Gm15246	0.37	0.4	0.56	0.42	0.37	0.43	0.1	0.46	0.21	0.31	0.36	0.42	0.28	0.35	0.33	0.23	0.25	0.28	0.44	0.31	0.45	0.31	0.5	0.38	0.29	0.41	0.28
Gm4869	0	0	0.02	0.02	0.02	0	0	0	0.02	0.02	0	0.02	0	0.02	0	0.02	0	0	0	0	0.02	0.02	0	0	0.04	0	0.02
Gm14569	0	0	0	0	0	0	0	0	0	0	0	0.01	0	0	0	0	0	0	0	0	0	0	0	0	0	0	0.01
Gm29758	0.14	0.27	0.51	0.07	0.42	0.59	0.33	0.25	0.38	0.73	0.36	0.4	0	0.63	0.27	0.76	0.13	0.16	0.58	0.22	0.43	0	0.38	0.91	0.5	0.17	0.43
Gm28802	0	0.03	0	0.03	0.03	0	0.02	0	0.03	0	0.03	0	0.03	0	0.05	0	0	0.03	0	0	0	0.02	0.1	0.05	0.07	0.08	0.13
Gm9831	0.03	0.04	0.02	0.02	0.02	0.04	0.04	0	0.04	0.02	0.04	0.06	0.03	0.04	0.04	0.04	0.06	0.03	0.06	0.04	0.03	0.03	0.04	0.03	0.05	0.05	0.05
Gm28455	0.22	0.19	0.13	0.25	0.21	0.22	0.15	0.1	0.31	0.19	0.15	0.3	0.28	0.22	0.22	0.27	0.15	0.13	0.18	0.12	0.19	0.26	0.06	0.27	0.22	0.22	0.23
Zfp990	0.03	0	0	0.04	0	0	0.05	0.04	0	0.06	0	0	0.03	0	0.03	0.05	0.04	0	0.11	0	0	0.03	0.06	0	0.08	0.04	0.04
Gm29776	0.02	0.12	0.06	0.06	0.02	0.03	0.08	0.07	0.07	0.03	0.03	0.04	0.04	0.03	0.03	0	0.05	0.02	0.04	0.02	0	0.03	0	0.03	0.04	0.03	0
Gm17067	0.06	0.06	0.05	0.02	0.06	0.05	0.02	0.08	0.02	0.08	0	0.03	0.03	0.09	0	0.05	0	0.03	0.03	0.02	0.05	0.02	0	0.02	0.12	0	0
Gm13302	0	0	0	0	0	0	0	0.09	0	0	0	0.08	0	0.16	0.16	0	0	0	0	0	0	0	0	0	0	0	0
Gm8104	0.22	0.13	0.12	0.15	0.71	0.12	1.11	0.39	0.62	0.76	0.95	0.5	0.57	0.4	0.73	0.75	0.35	0.49	0.37	0.59	0.96	2.31	2.57	1.29	1.18	1.23	2.56
Gm28998	NaN	NaN	NaN	0	0	0	0.01	0	0	0	0	0	0	0	0	0	0	0	0	0	0	0	0	0	0	0	0
Gm29797	0.09	0.14	0.09	0.06	0.03	0	0.03	0.05	0.06	0.03	0.06	0.08	0.02	0.03	0.02	0.08	0.08	0.05	0.03	0.03	0	0.05	0.03	0.08	0	0.08	0.06
Gm28576	NaN	NaN	NaN	0	0.01	0	0.01	0	0	0	0	0	0	0	0	0	0	0	0	0	0	0	0	0	0	0	0
Gm29804	0	0.07	0	0	0	0	0	0	0	0	0.03	0	0.15	0	0.08	0.02	0	0.07	0.13	0.04	0	0	0.09	0.09	0.12	0.04	0.2
Gm29808	0	0	0	0	0	0	0.07	0.3	0	0	0.51	0	0	0	0	0.39	0	0	0	0	0	0	0	0	0	0	0
LOC101056296	NaN	NaN	NaN	0	0	0	0	0	0	0.06	0	0	0	0	0	0	0.06	0	0	0	0	0.03	0	0	0	0	0
LOC101056300	NaN	NaN	NaN	0	0	0	0	0	0	0.06	0	0	0	0	0	0	0.06	0	0	0	0	0.03	0	0	0	0	0
Gm15816	0.08	0.04	0.04	0	0.04	0.04	0.09	0	0.04	0.18	0.11	0.15	0.04	0.14	0.05	0	0.14	0.18	0	0	0	0	0.08	0.03	0.06	0	0.04
Zfp282	3.3	2.79	3.27	4.27	4.23	3.98	3.84	4.4	3.8	3.84	4.03	3.95	3.97	4.82	4.28	4.5	4.02	4.13	3.88	4.5	4.17	4.19	4.65	4.27	4.38	3.91	3.9
Ttll3	1.57	0.88	1.24	1.39	1.99	1.08	1.34	1.56	1.41	1.24	1.29	1.13	1.65	1.24	1.47	1.27	1.82	1.48	0.9	1.14	1.43	1.24	1.3	1.69	1.72	1.26	1.59
Snx21	10.67	9.79	11.64	12.66	11.04	9.86	10.7	10.8	11.29	11.4	8.84	12.76	10.83	11.51	10.44	10.7	12.37	11.4	11.45	8.87	9.6	7.11	7.23	8.53	6.83	8.26	9.22
Tmem168	10.58	10.69	10.69	8.9	9.48	10.89	9.82	9.54	9.55	9.6	10.58	9.19	10.34	8.91	8.81	10.24	8.33	8.86	9.45	10.7	11.21	11.36	11.17	11.26	9.72	11.31	9.85
Rpusd3	16.18	14.67	14.47	18.39	21.48	21.16	22.38	25.85	23.29	25.31	23.54	20.51	22.19	23.42	23.71	20.43	25.93	22.45	26.04	21.72	21.1	20.61	21.75	17.95	14.83	20.64	14.4
Itfg2	8.76	9	8.86	9.92	8.75	9.15	8.33	6.78	9.57	8.47	8.89	9.8	8.77	9.29	8.32	9.45	8.36	8.2	8.39	7.69	7.58	8.29	9.23	9.84	10.16	9.26	8.89
Bmt2	5.54	5.1	5	4.92	4.58	4.94	4.14	3.77	4.64	4.46	4.29	5.17	4.63	4.62	4.67	5.12	4.04	4.09	4.36	5.42	6.38	5.75	4.77	5.05	5.44	4.77	4.53
Pot1a	3.72	3.69	3.11	3.08	3.58	3.36	3.72	4.04	3.16	3.4	3.15	3.36	3.19	3.83	2.93	3.32	3.24	3.74	3.6	3.76	3.63	3.06	2.75	2.52	3.18	2.58	2.77
Parp11	6.56	8.46	10.1	6.38	7.25	5.53	6.82	5.66	7.06	6.44	7.08	6.38	6.37	6.87	7.16	7.18	5.67	7.57	6.73	5.55	6.16	7.76	6.86	8.85	6.58	6.25	5.77
Zfp956	3.43	2.42	2.76	2.24	2.55	2.02	2.75	3.25	2.48	2.62	2.36	2.47	2.48	2.75	2.57	2.87	3.36	2.49	3.11	2.18	1.87	2.6	2.38	2.25	2.5	2.44	2.03
Hepacam2	9.68	8.49	9.24	6.96	7.29	7.17	6.56	7.4	6.14	6.35	7.6	6.98	6.65	7.23	5.38	7.42	8.12	6.5	6.74	8.35	5.28	6.74	5.09	3.82	7	8.83	10.17
Tada3	12.73	11.67	13.65	15.7	14.98	12.94	13.83	14.41	14.41	15.42	13.91	14.76	14.37	14.87	15.08	13.39	16.44	14	14.38	13.14	14.55	12.11	14.63	14.16	12.02	13.8	11.46
Tra2a	20.51	20.9	24.71	27.88	26.93	24.92	24.47	22.82	24.81	25.27	27.49	27.05	25.63	26.81	29.05	29.32	27.62	27.56	27.28	25.2	30.84	29.76	32.59	30.4	30.08	24.73	19.37
Wdr91	19.64	17.08	18.2	14.37	12.16	15.01	15.22	17.18	13.88	16.71	14.57	14.6	13.98	16.32	12.89	12.51	17.35	14.58	16.74	16.9	13.7	14.79	12.94	13.15	17.37	17.75	16.95
Brk1	83.8	84.81	89.26	99.85	90.78	78.64	94.61	93.08	96.51	92.88	99.07	87.87	92.66	88.73	88.11	86.17	95.04	90.55	86.38	82.92	92.39	104.4	100.63	111.28	111.99	116.37	103.61
Dyrk4	0	0	0	0	0	0	0	0.03	0	0	0	0	0	0	0	0	0	0	0	0	0	0	0	0	0	0	0
Eogt	7.92	8.06	6.97	8.96	9.44	8.77	8.58	8.62	9.93	7.67	8.15	7.54	8.24	8	8.8	9.21	9.2	9.01	8.49	9.29	8.28	9.58	10.19	10.02	10.98	10.73	11.13
Fbxl14	6.63	6.66	7.13	8.28	9.24	7.9	8.06	7.46	7.59	8.79	9.49	8.86	8.33	8.24	8.63	7.79	8.33	7.63	7.77	7.5	7.99	8.67	9.38	8.91	8.15	7.35	7.57
Prrt4	0.06	0.02	0.04	0.02	0.02	0.16	0.13	0.12	0.05	0.11	0.12	0.05	0.05	0.15	0.09	0.06	0.05	0.07	0.09	0.07	0.06	0.03	0.05	0.08	0.1	0.07	0.07
Adamts9	2.04	1.59	1.72	2.21	2.57	2.64	2.23	2.76	2.4	2.69	2.68	1.94	2.5	2.63	2.35	2.18	2.7	2.42	2.52	2.56	2.81	2.36	2.65	2.7	2.61	2.26	2.63
Dhx32	11.92	13.09	14.44	14.16	17.55	13.86	15.14	17.27	14.82	14.15	14.49	14.97	14.56	13.8	15.23	16.39	14.79	13.88	15.82	17.63	16.43	19.63	19.32	18.19	21.73	19.12	20.65
Phrf1	8.36	6.93	8.44	10.25	9.71	9.45	9.43	8.33	8.89	9.83	9.07	9.25	10.03	8.57	10.28	9.19	10.12	9.42	10.57	9.59	10.55	9.68	11.51	9.94	10.04	9.58	10.29
Plekha1	19.93	18.11	22.81	22.1	21	26.3	20.69	20.53	21.65	20.22	21.18	22.18	22.94	23.92	22.18	23.58	21.24	21.8	22.15	26.27	24.39	29.38	26.58	28.34	35.3	32.41	30.08
Slco2b1	6.25	6.87	6.83	3.64	2.43	6.71	4.06	4.77	5.55	4.02	2.94	4.92	3.64	4.13	3.07	4.41	6.13	4.17	3.42	4.14	2.93	1.1	2.28	1.58	0.9	1.12	4.42
Hbb-bt	24.38	5.92	6.22	13.48	18.02	25.85	29.36	56.72	27.31	9.67	14.05	10.31	38.5	23.31	24.29	19.6	17.56	26.05	23.17	24.49	13.47	13.88	16.28	43.91	58.12	56.43	29.29
Evi2	0.28	0	0	0	0	0	0	0.6	0	0.5	0	0	0.46	0	0	0	0	0	0.16	0	0	0	0	0	0	0	0
Ric8a	8.9	10.93	11.53	11.62	12.73	10.37	13.71	12.04	10.73	11.71	10.75	11.33	11.6	10.83	13.26	12.28	11.94	11.15	11.94	11.97	13.23	15.92	15.75	16.42	18.23	19.19	18.73
Inpp5f	18.61	19.04	18.92	21.37	19.82	23.24	20.26	20.1	18.31	20.81	22.87	20.78	20.32	19.71	22.04	19.94	18.47	22.3	20.63	20.72	21.66	21.22	20.35	21.08	20.35	21.86	17.63
Plekhg2	3.45	3.12	4.1	7.28	8.27	5.35	8.2	7.53	7.38	8.08	7.22	5.99	6.9	7.53	8.49	7.71	9.1	7.86	8.35	8.72	7.61	8.49	9.7	7.98	9.26	8.83	14.69
Hsd3b7	9.83	9.47	8.78	15.29	14.09	9.14	16.8	12.14	13.21	13.86	12.39	11.97	12.87	14.26	15.82	13.98	14.81	15.09	14.37	13.68	13.4	18.47	18.09	17.33	17.84	21.5	19.56
Mob2	15.02	14.76	16.39	14.01	16.76	12.63	15.71	14.22	14.31	16.29	15.85	13.93	14.72	15.12	15.52	14.52	17.16	14.22	14.76	13.26	13.35	13.93	15.61	15.04	15.85	14.62	16.23
Klk9	0.06	0	0	0.16	0.08	0.05	0.11	0.15	0.11	0.11	0	0	0.17	0	0	0	0	0.05	0.05	0.16	0.05	0	0.15	0	0	0.1	0.21
Prkd2	2.51	2.4	2.61	2.55	2.84	2.46	3.12	2.58	3.01	3.12	2.93	2.42	2.09	3.17	3.26	2.89	3.04	2.8	3.11	2.78	2.77	3.03	3.41	3.22	3.77	3.95	5.15
Wtip	7.77	7.21	8.54	11.19	12.33	6.35	9.71	7.91	10.22	10.37	8.75	9.31	8.81	8.78	10.84	9.79	10.65	9.76	10.11	7.6	8.91	10.43	12.04	12.4	11.13	11.84	13.22
Zfp575	0.23	0.13	0.14	0.45	0.59	0.23	0.61	0.38	0.34	0.53	0.55	0.25	0.28	0.32	0.56	0.32	0.4	0.5	0.28	0.29	0.33	0.8	0.52	0.73	1.23	1.01	1.34
Ccp110	2.27	2.04	1.89	2.49	3.03	2.53	2.9	3.12	2.79	2.91	2.94	2.69	2.92	3.14	2.81	3.56	2.43	2.53	3.32	3.03	3.26	3.19	3.35	3.53	2.51	2.12	2.04
Vrk3	27.26	28.12	28	31.14	32.29	27.94	32.29	30.36	30.21	30.06	30.24	29.43	30.68	27.19	33.41	30.76	31.92	29.28	32.01	31.35	32.18	31.89	32.39	36.49	31.63	30.88	27.19
Efl1	4.59	4.92	5.22	5.64	5.59	5.55	5.37	6.04	5.2	4.98	5.24	5.54	5.26	5.1	6.57	6.5	5.13	6.01	6	6.36	6.41	7.54	8.05	6.77	7.93	6.09	6.9
AI467606	1.11	0.62	0.52	1.03	1.16	0.55	0.89	0.75	1.06	0.61	0.94	0.77	0.73	0.95	0.62	0.87	0.75	0.66	0.58	0.81	0.46	0.38	0.81	0.72	0.8	0.27	0.69
E430018J23Rik	2.17	2.67	2.08	1.71	1.63	1.95	1.96	1.57	1.87	1.81	1.95	1.72	1.96	1.86	1.39	2.06	2.18	1.95	1.91	1.97	1.8	1.72	1.95	1.62	1.79	1.62	1.55
Grwd1	6.35	6.94	7.93	9.21	11.21	6.62	11.26	8.79	8.57	8.64	10.28	8.15	8.85	9.66	11.24	12.57	10.28	9.19	9.77	8.22	11.46	18.32	17.55	20.06	17.78	16.9	12.46
Nlrp6	55.01	52.68	50.14	25.27	22.53	32.58	23.58	25.36	32.49	30.15	28.17	30.79	25.16	29.62	20.72	20.16	34.02	27.46	23.34	23.25	16.16	8.78	8.48	7.79	6.14	4.69	3.46
Pwwp2b	2.23	2.42	2.62	3.87	3.54	2.16	2.92	2.13	3.57	2.73	2.91	4.35	3.19	3.08	3.73	3.54	3.35	3.35	3.24	2.42	3.3	3.83	4.84	4.4	6.18	5.79	5.35
Spty2d1	6.51	6.06	6.89	6.5	6.69	8.38	5.9	6.45	6.88	6.29	6.81	6.48	6.32	7.06	6.85	7.22	7.04	6.42	6.45	8.26	7.1	7.26	7.61	6.4	7.27	5.84	7.18
Trim68	2.17	2.5	2.45	2.98	3.36	3.05	3.07	3.57	3.9	2.66	2.87	2.9	3.78	3.97	4.04	3.96	3.02	3.84	3.75	3.3	2.86	3.4	4.46	2.53	3.07	3.46	2.93
Numa1	22.02	21.15	18.01	18.06	18.78	19.32	18.1	17.93	17.55	18.33	17.36	18.7	17.65	19.66	17.6	19.21	18.39	18.6	19.43	20.15	17.75	17.99	18.11	17.04	15.15	14.56	14.38
Psip1	12.96	12.61	12.07	15.47	20.26	16.6	19.95	18.87	15.42	19.25	18.8	15.34	18.93	18.26	18.66	20.97	15.27	18.06	19.56	21.63	21.28	20.53	24.41	22.35	21.2	13.08	15.64
Acp7	NaN	NaN	NaN	0	0	0	0	0	0	0	0	0	0	0	0	0	0	0	0	0	0	0	0.03	0	0	0	0
Ano1	0.51	0.43	0.65	1.14	1.04	1.06	0.85	0.71	1.04	0.81	0.99	0.91	0.8	1.29	1.38	0.59	1.08	0.81	0.93	0.64	0.96	1.19	1.05	0.95	1.56	1.03	1.25
Spred3	0.73	0.91	0.72	1.98	3.23	0.99	2.19	2.05	1.86	2.31	2.06	1.16	2.1	2.08	2.66	2.32	1.86	2.13	2.71	2.21	2.76	5.67	5.21	4.63	5.78	7.51	8.35
Faap24	3.59	3.54	4.12	4.97	4.25	3.69	4.08	5.16	5.01	4.56	4.4	5.11	4.87	4.56	4.35	5.01	4.16	4.73	4.68	5.31	4.72	5.72	5.45	5.21	5.52	4.91	4.55
Gm272	0.02	0	0.01	0	0	0	0.02	0	0.04	0.02	0.01	0.03	0.01	0.02	0.05	0.02	0.02	0.01	0	0.02	0.02	0	0.02	0.02	0.01	0	0
AW146154	2.34	1.89	2.61	2.01	1.91	2.21	2.09	1.54	2.03	1.81	2.01	1.96	1.63	1.72	2.06	1.74	1.92	2.18	1.87	1.98	2.07	2	2.03	1.87	1.96	1.5	1.98
Ints4	13.31	11.22	11.6	12.81	13.4	12.17	13.47	13.21	13.21	12.97	11.83	13.22	12.46	12.63	14.05	12.38	12.71	13.14	12.6	12.2	13.51	12.74	14.02	12.51	13.16	12.12	11.75
Rrp8	5.33	5.31	6.37	6.67	6.35	6.02	6.11	5.21	5.97	6.61	6.26	6.31	6.63	7.15	6.59	6.86	6.09	5.75	5.99	6.31	7.63	7.41	8.24	8.35	7.75	7.46	7.24
Unc45a	11.25	10.16	10.67	16.93	14.29	11.12	13.21	13.83	13.79	14.33	13.58	14	14.12	14.1	17.06	17.22	17.25	14.11	14.56	14.72	20.09	17.84	15.2	18.95	21.35	19.41	19.61
Igflr1	4.42	4.12	4.04	6.19	5.02	3.18	4.56	3.68	4.33	5.05	3.98	4.51	4.46	4.27	4.45	4.19	5.62	5.26	4.93	3.96	4.03	6.14	5.09	6.15	5.43	4.31	5.37
Sf3b3	14.87	13.92	16.62	17.7	21.86	16.61	19.8	19.1	18.54	18.12	19.5	16.74	19.6	19.81	21.41	20.94	18.4	18.29	20.69	22.14	23.1	28.55	31.57	28.9	29.56	27.57	26.92
D8Ertd738e	132.14	131.23	142.19	176.75	171.35	136.77	178.55	154.25	163.38	155.33	160.87	154.21	169.37	163.08	163.47	152.4	175.63	165.69	172.04	145.16	153.16	178.16	171.71	182.15	192.5	188.29	163.08
Usb1	10.01	10.58	9.12	12.77	14.85	8.44	12.83	13.97	12.06	12.52	12.65	11.97	13.32	11.05	12.81	9.41	12.7	11.84	13.87	11.77	11.45	16.72	14.5	15.73	16.99	16.37	15.73
Champ1	5.45	5.56	5.68	6.74	6.12	5.99	5.86	5.57	5.62	5.7	5.37	5.61	5.82	5.85	6.41	5.93	5.87	5.66	5.67	6.43	5.92	6.65	7.07	6.96	7	5.77	5.89
Ces2a	0	0.03	0.03	0.03	0	0	0	0	0	0	0	0	0	0	0.03	0.03	0	0.03	0	0.02	0	0	0	0	0	0	0
Smim19	21.87	22.34	20.51	15.49	14.31	17.13	17.04	17.38	16.89	17.14	17.45	16.36	15.98	15.83	14.94	13.17	16.64	16.22	15.7	13.45	12.31	10.33	11.83	11.67	10.61	13.09	9.3
Exoc8	2.94	3.23	3.27	3.73	3.8	3.19	3.37	3.12	3.31	3.42	3.55	3.27	3.05	3.34	3.34	3.26	3.68	3.23	3.2	3.7	3.35	3.98	3.76	3.94	3.87	3.32	3.42
Gadd45gip1	32.35	30.42	31.06	43.41	45.03	32.4	45.32	37.06	40.53	40.35	38.74	36.67	39.48	39.97	43.07	38.55	45.24	40.33	45.47	35.74	37.61	42.55	48.33	47.15	43.92	44.01	34.8
Plekhg4	0	0	0.03	0.1	0	0.07	0.04	0.04	0.11	0.03	0.03	0.04	0.03	0.05	0.09	0.03	0.03	0.01	0.06	0.01	0.03	0.05	0.08	0.08	0.04	0.13	0.06
Phkb	17.65	17.13	14.27	15.41	12.73	17.74	12.97	14.81	15.83	13.39	13.69	14.81	12.51	15.11	12.4	12.96	14.52	14.26	12.65	12.65	11.81	7.46	8.61	7.89	7.67	6.12	6.6
Arhgef18	13.54	13.57	14.06	14.78	12.88	13.85	11.34	11.6	13.18	11.54	10.9	15.5	12.13	13.33	11.34	12.97	13.83	12.13	12.76	12.59	12.7	12.24	12.83	12.22	12.25	14.12	15.51
Mtus1	22.66	26.92	27.99	24.26	26.42	27.04	23.45	25.03	27.81	27.03	27.04	26.66	26.62	26.11	25.74	22.95	24.9	22.92	25.76	26.87	25.98	18.01	19.15	20.88	16.86	15.76	14.13
Dohh	23.15	23.31	23.82	31.38	31.25	24.73	30.33	29.29	29.5	27.58	27.71	30.52	30.5	29.37	29.67	27.79	31.61	28.54	28.15	26.36	26.32	29.99	34.47	30.34	30.31	32.23	33.39
Psme3ip1	20.14	19.25	19.06	21.26	21.26	18.4	21.17	18.37	20.33	17.95	20.56	21.65	20.69	21	17.61	19.83	22.12	21.02	19.87	20.27	20.52	22.33	22.23	25.03	20.69	21.88	19.76
Enkd1	3.52	3.65	4.05	6.26	7.93	3.85	8.97	7.18	7.19	8.73	7.37	6.08	6.49	6.54	9.57	7.27	7.1	6.62	8.32	7.19	6.59	7.76	9.17	7.76	6.18	5.25	4.82
Snx25	8.09	9.51	9.82	8.34	9.4	9.76	8.44	9.16	7.76	8.34	9.39	9.32	9.26	10.04	9.24	8.98	8.81	8.65	8.75	10.81	9.45	8.92	9.83	10.89	8.9	8.44	6.71
Taf5l	5.41	5.59	5.81	6.8	5.78	6.63	5.96	6.01	6.24	6.68	6.42	6.33	6.33	6.23	6.5	6.27	6.42	6.43	6.81	5.82	6.08	7.43	7	7.53	8.53	8.62	8.24
Prmt9	5.52	5.48	5.9	5.57	4.42	6.31	5.43	5.4	6.15	5.23	6.59	5.47	5.84	6.31	6.13	5.65	6.15	5.18	5.69	6.19	5.96	5.51	5.91	5.69	5.82	5.44	5.46
Zdhhc7	13.28	13.22	13.31	16.72	16.05	13.97	15.31	17.03	16.34	16.31	16.05	15.84	15.86	16.97	16.6	15.96	16.79	15.48	15.46	16.42	14.98	16.03	16.6	16.63	16.86	15.42	16.88
Snapc2	15.48	15.8	15.56	20.39	19.81	12.84	19.42	17.19	18.21	19.32	17.34	15.89	17.7	17.29	20.5	18.46	19.44	19.18	18.47	17.4	20.11	15.7	20.82	20.4	19.06	17.28	14.95
Ak6	19.12	18.51	17.87	25.32	25.44	24.83	22.29	23.14	23.93	19.17	21.42	21.43	22.49	21.16	22.73	24.43	18.95	23.43	22.22	23.6	23.21	26.2	25.78	26.66	29.38	26.18	20.82
Gpat4	21.92	25.59	22.9	26.29	28.56	24.62	26.91	26.11	24.56	24.47	25.97	26.44	27.56	25.62	27.91	30.07	27.1	27.52	28.82	28.36	29.76	31.53	30.68	30.67	32.2	27.66	29.94
Cpne7	0.92	0.83	0.76	0.95	0.6	1.3	1.13	1.13	0.88	1.26	1.02	1.27	1.5	1.31	0.97	1.49	1.47	1.52	1.33	1.63	0.65	1.16	1.86	1.15	0.85	0.57	1.26
Cyp4v3	2.1	3.14	3.24	2.91	3.42	2.18	2.66	2.57	2.87	2.77	2.79	2.86	2.51	2.39	2.85	2.59	1.9	2.18	3.07	2.77	3.11	3.38	3.73	2.91	4.55	5.12	7.79
Lbhd1	0	0	0	0	0	0.1	0	0.1	0.11	0	0	0	0.1	0	0	0	0	0	0	0	0	0.1	0	0.1	0.2	0	0
Dcun1d2	10.14	10.75	12.85	16.41	12.99	14.65	13.29	15	14.79	14.93	14.02	15.92	14.97	12.64	11.48	13.24	13.24	15.92	12.17	11.02	12.37	10.48	11.12	10.27	11.32	10.01	9.35
Ankrd10	13.47	14	12.6	16.4	14.07	13.4	13.62	13.04	14.19	13.54	14.55	13.35	14.38	13.78	14.05	15.12	14.08	14.71	14.64	13.39	14.93	16.64	16.63	17.44	18.59	19.58	18.41
Cog4	24.72	24.2	27.28	25.53	22.03	24.97	22.89	25.86	25.13	25.01	23.48	24.24	24.2	24.7	23.85	25.66	25.26	24.12	24.46	27.05	24.59	22.36	23.58	22.03	20.75	20.65	18.92
Myzap	2.08	2.45	2.41	1.67	1.21	2.05	1.63	1.64	1.61	1.26	1.26	2.08	1.52	1.7	1.49	1.17	1.56	1.3	1.24	1.91	1.3	1.8	1.28	1.23	2.66	2.83	2.47
Clk3	24.69	23.03	26.86	28.25	26.68	26.26	25.2	25.5	24.59	25.91	24.73	23.92	28.17	30.09	27.37	24.77	28.89	27.29	25.95	20.92	25.8	23.95	23.81	24.52	24.15	28.71	27.15
Hinfp	2.3	2.1	2.56	3.18	2.43	2.67	2.5	2.6	2.88	2.57	2.64	2.47	2.59	2.4	2.49	2.89	2.76	2.9	2.79	2.42	2.63	2.97	3.17	2.85	2.69	2.56	2.91
Lars2	11.1	11.12	10.83	11.44	11.05	12.37	10.48	12.9	11.8	11.37	11.58	11.58	10.82	12.01	11.09	11.54	11.92	11.55	11.02	13.1	12.19	11.05	10.57	10.13	9.32	8.42	8.04
Dennd4a	1.74	1.78	2.09	1.69	1.91	2.18	1.67	1.99	1.81	1.75	1.73	1.79	1.73	1.73	1.5	1.92	1.78	1.64	1.97	1.85	1.95	2.13	2.24	2.2	1.86	2.16	2.22
Xndc1	4.23	4.37	5.37	4.32	5.66	4.24	6.26	6.05	5.21	6.23	5.72	4.8	5.28	5.54	5.7	6.08	4.91	6.07	6.43	5.69	5.62	6.99	6.45	6.25	5.08	4.64	3.95
Xntrpc	0	0.13	0	0.56	0	0.43	0.38	0.56	0.49	0.54	0.63	0.33	0.5	0.73	0.69	0	0.09	0.48	0	0.61	0.16	0	0.66	0.69	0.35	0.32	0.19
Xylb	231.12	207.91	214.05	178.24	192.26	212.53	187.67	199.84	199.57	192.28	208.37	213.51	199.56	190.12	163.77	159.68	199.54	188.05	179.35	197.74	152.01	143.92	142.43	155.17	120.95	112.64	94.95
Imp3	37.92	36.75	40.21	43.25	41.34	31.07	43.46	42.35	41.26	39.84	38.06	41.9	44.53	39.37	39.5	41.99	43.68	38.77	45.34	36.47	37.49	46.25	44.56	46.35	49.8	43.74	38.96
Pls1	18.86	19.28	20.7	16.57	19.95	23.51	21.85	23.21	19.79	22.12	24.59	20.56	22.13	22.7	21.58	22.54	21.14	23.6	24.03	25.48	23.87	23.99	20.1	18.87	20.12	20.44	17.36
Cmtm7	4.64	6.38	5.77	7.74	10.21	4.66	7.94	9.18	8.71	6.97	7.61	7.37	6.96	6.64	8.77	8.21	9.4	8.32	7.46	7.69	6.93	9	9.06	8.49	9.2	8.17	10.51
Ano10	11.44	13.31	14.02	14.31	14.76	12.48	15.75	16.18	14.56	15.98	14.09	11.71	13.81	13.01	14.58	14.07	13.34	14.07	16.25	14.96	16.72	15.7	15.47	15.41	15.54	18.84	16
Slc22a13	62.11	63.68	62.44	46.71	21.51	43.5	24.62	38.29	43.28	40.74	35.08	48.93	33.76	40.45	22.62	20.93	54.6	39.23	28.24	18.21	27.23	6.97	6.41	4.91	3.35	4.12	2.75
Alg9	8.27	9.38	9.43	11.89	11.64	9.1	11.6	10.3	10.53	11.04	11.87	10.22	11.39	11.34	13.65	12.4	11.8	11.01	11.96	11.06	13.07	14.6	13.98	14.28	15.89	14.27	13.67
Plekho2	1.81	1.23	1.63	3.1	3.48	1.94	3.16	3.27	4.01	4.6	2.97	2.66	2.66	2.6	2.94	3.38	3.42	3.11	3.33	3.49	3.13	3.96	4.25	3.39	4.57	4.24	6.84
Snx19	10.98	11.66	9.95	10.65	10.11	12.52	10.24	11.15	11.55	10.01	11.03	11.43	10.74	11.01	10.68	10.25	10.38	11.24	10.1	11.01	11.29	9.99	10.03	9.25	8.25	8.73	7.92
Rpp25	0.19	0.56	0.28	0.6	1.07	0.42	1.98	1.57	1.02	0.83	1.5	0.56	1.19	0.69	1.06	0.94	1.16	1.05	1.18	1.22	0.72	2.03	2.25	3.49	2.27	1.58	2.67
Mapkapk3	6.73	8.99	8.29	9.74	11.52	7.23	9.17	8.92	9.07	9.48	8.32	9.29	9.42	10.34	10.79	9.02	8.71	8.68	9.86	9.08	9.81	11.64	11.88	9.86	14.08	13.82	17
Gm29825	0.03	0.03	0	0.03	0.03	0	0.03	0	0	0.03	0.03	0.03	0.07	0	0	0	0	0	0	0.06	0	0	0.03	0.03	0	0	0
Gm29975	0.09	0.1	0.1	0.11	0.11	0.11	0.14	0.09	0.06	0.1	0.08	0.11	0.07	0.08	0.06	0.08	0.05	0.1	0.09	0.1	0.12	0.17	0.1	0.19	0.18	0.15	0.11
Gm29986	0.51	0.44	0.37	1.03	0.98	1.32	0.48	0.83	0.37	0.37	0.6	0.54	0.37	0.25	0.67	0.5	0.62	0.59	1.26	0.65	0.38	0.59	0.68	0.34	0.66	0.69	0.38
4930512M02Rik	3.21	2.33	2.51	1.82	2.03	3.94	2.57	1.3	2	3.41	2.16	2.08	1.98	2.17	0.91	1.89	1.87	2.02	1.78	2.26	2.72	0.68	1.7	1.89	1.06	1.46	0.52
Gm30124	0.26	0.26	0.36	0.24	0.28	0.09	0.39	0.48	0.32	0.27	0.43	0.14	0.06	0.21	0.23	0.2	0.24	0.24	0.25	0.38	0.16	0.41	0.36	0.47	0.37	0.22	0.07
Acad11	74.63	72.76	75.76	54.42	48.15	69.69	52.5	59.86	57.84	60.51	57.62	56.09	54.26	54.64	51.9	54.3	58.49	54.7	52.63	59.84	53.38	32.79	34.63	34.74	28.81	37.02	30.12
Gm9229	0.25	1.02	1.01	1.49	0.71	0.98	0.41	0.83	0.78	0.59	0.43	0.45	0.54	0.88	0.92	0.76	0.83	0.82	0.82	0.7	0.78	1.11	1.06	0.98	1.06	1.07	1.17
Gm18905	0.06	0	0	0.03	0	0.02	0.02	0.02	0	0.03	0.01	0.04	0.02	0.04	0	0.02	0	0.03	0	0.01	0	0.03	0.04	0	0	0.03	0
Gm30302	0	0	0	0	0	0	0	0.01	0	0	0	0	0	0	0	0	0	0.01	0	0	0	0	0	0	0	0	0
Gm30447	0	0	0	0	0	0	0	0.02	0	0	0	0	0	0	0	0	0.04	0	0	0	0	0	0.02	0	0	0	0
Gm30534	0	0	0	0	0	0	0	0	0	0	0	0	0	0	0	0	0	0	0	0	0	0	0	0	0	0.21	0
Gm17330	0	0.24	0	0	0.04	0.14	0.22	0.29	0.32	0.17	0.07	0.11	0.13	0.13	0	0.23	0.11	0.09	0.14	0	0	0.2	0.16	0.14	0.43	0.07	0.06
Gm30599	0.07	0.03	0	0.05	0.1	0	0.03	0	0.03	0	0.05	0.07	0.07	0	0.09	0.05	0.05	0	0.05	0.06	0.03	0	0	0.03	0.08	0.06	0
Gm30679	0	0.02	0	0	0.06	0	0.06	0	0	0	0.02	0	0.04	0	0.02	0.02	0.04	0	0	0.06	0	0	0.02	0.04	0.08	0.04	0.04
Gm30698	0.35	0.2	0.29	0.37	0.59	0.17	0.11	0.18	0.19	0.12	0.07	0.36	0.19	0.17	0.13	0.13	0.35	0.17	0.12	0.12	0.06	0.1	0.33	0.11	0.1	0.31	0.19
Gm30732	0.04	0.02	0.04	0.02	0.02	0.02	0.05	0	0	0	0.03	0.02	0.03	0.02	0	0	0	0.02	0	0.02	0.02	0.03	0	0.03	0.07	0.07	0.1
Gm30733	0.04	0	0	0	0	0	0.02	0	0	0	0.02	0	0	0	0	0	0	0	0	0	0	0	0	0.02	0	0	0.02
Gm19774	0	0	0	0	0.26	0	0	0	0	0.33	0	0.24	0	0.28	0	0	1.41	0	0	0.29	0	0	0	0	0	0.29	0
Gm30737	NaN	NaN	NaN	0	0	0	0	0	0	0	0	0	0	0	0	0	0	0	0	0	0	0.11	0.06	0	0	0	0
Rnf212b	0.85	0.5	0.64	0.58	0.77	1.12	0.58	0.97	0.69	1.01	0.78	0.32	0.62	0.91	0.14	0.4	0.69	0.76	0.89	0.91	0.49	0.22	0.27	0.27	0.14	0.09	0.12
Gm30990	0.01	0.02	0.01	0.03	0.03	0.01	0.02	0.01	0	0.02	0.01	0.04	0.01	0.04	0	0.01	0	0.02	0.01	0.03	0.02	0	0.02	0	0.05	0.05	0.03
Gm7682	0.01	0	0	0	0.01	0.03	0.03	0	0	0.01	0	0.01	0	0.03	0	0	0	0	0	0	0	0.01	0.01	0	0.03	0.01	0
Gm31035	0	0	0	0	0	0	0	0	0	0.12	0	0	0	0	0	0	0.12	0	0	0	0	0	0	0	0	0	0
Gm4631	1.94	0.86	1.62	0.91	1.63	3.27	1.98	1.16	2.91	2.9	1.89	2.14	1.61	1.64	2.06	1.04	2.83	0.54	1.77	1.24	1.41	0.87	2.87	2.62	2.09	2.33	1.55
Gm31160	0.12	0	0.18	0.23	0.08	0.09	0.04	0.03	0.15	0	0.04	0.12	0.08	0.1	0.06	0.04	0	0.04	0.11	0.04	0	0	0	0.06	0.04	0.04	0.15
Gm9922	2.4	2.12	2.51	1.86	1.32	1.7	1.52	1.48	1.57	1.87	1.28	1.66	1.6	1.88	1.29	1.17	2.07	2.21	1.99	1.08	1.34	1.08	1.31	1.16	0.84	1.31	1.37
Gm31255	0.49	0.45	0.28	0.31	0.38	0.42	0.38	0.35	0.4	0.37	0.28	0.44	0.37	0.33	0.25	0.37	0.35	0.38	0.37	0.33	0.33	0.36	0.28	0.28	0.38	0.4	0.29
Gm11100	0.15	0.18	0.07	0.11	0.07	0.07	0.08	0.1	0.18	0.04	0.1	0.04	0.11	0.07	0.13	0.07	0.2	0.03	0.1	0.14	0	0.23	0.1	0.07	0.03	0.07	0.03
Gm31309	0	0	0.04	0.04	0.04	0.07	0	0	0	0	0	0.04	0	0	0.03	0.03	0	0	0	0.03	0	0	0	0	0	0.03	0
Gm31445	0.23	0.31	0.28	0.28	0.03	0.25	0.25	0.35	0.21	0.38	0.17	0.24	0.31	0.59	0	0.14	0.3	0.21	0.32	0.15	0.13	0.27	0.36	0.27	0.12	0.33	0.19
Gm31493	3.34	1.24	2.19	2.34	3.46	3.57	2.13	2.1	1.58	2.36	2.01	2.3	0.79	1.6	1.01	3.03	2.13	0.44	0.88	1.42	1.22	2.48	1.57	1.41	1.57	1.49	2.51
Gm10130	1.13	0.93	0.88	1.49	1.1	0.9	0.84	0.92	1.37	1.11	1.42	0.86	0.92	1.01	0.82	1.34	1.04	1	1.16	0.99	1.18	1.1	1.21	1.03	1.2	1.09	1.04
Gm31510	0.49	0.38	0.28	0.09	0.09	0.09	0.27	0.18	0.19	0.09	0.27	0.57	0.18	0.18	0.45	0.18	0.18	0.28	0	0.18	0.38	0.17	0.26	0.26	0.17	0.09	0.36
Gm31513	0.28	0.19	0.13	0.14	0.31	0.24	0.28	0.15	0.2	0.19	0.25	0.08	0.06	0.35	0.29	0.26	0.25	0.23	0.14	0.33	0.28	0.21	0.2	0.29	0.22	0.17	0.41
LOC102633783	NaN	NaN	NaN	0	0	0	0	0	0	0	0	0	0	0	0	0	0	0	0.05	0	0	0	0	0	0	0	0
Gm31606	0.13	0.12	0.12	0.11	0.1	0.09	0.11	0.1	0.11	0.1	0.15	0.12	0.11	0.12	0.09	0.1	0.11	0.13	0.11	0.12	0.11	0.1	0.09	0.12	0.09	0.11	0.1
Gm31649	0	0.08	0	0.15	0	0	0.07	0	0	0	0	0	0.07	0	0	0.07	0	0	0	0	0	0.07	0	0	0	0	0
Gm31665	0.02	0.05	0.06	0.05	0.06	0.01	0.01	0.03	0.02	0.02	0.02	0	0.02	0.06	0.02	0.04	0.05	0.03	0.02	0.01	0.01	0.03	0.04	0.04	0.03	0	0
Gm31679	0.01	0.25	0.29	0.08	0.07	0.26	0.12	0.02	0.21	0.22	0.03	0.23	0.12	0.14	0	0.06	0.28	0.11	0	0.14	0	0.09	0.06	0.19	0.1	0.12	0.05
Gm31714	0	0	0	0	0	0	0	0	0	0	0	0	0	0	0	0	0	0	0	0	0	0	0.06	0.02	0	0	0
Gm38457	0.39	0.48	0.37	0.24	0.28	0.33	0.36	0.38	0.32	0.34	0.31	0.43	0.26	0.29	0.32	0.36	0.29	0.33	0.42	0.18	0.32	0.33	0.39	0.35	0.3	0.59	0.67
LOC102634078	2.89	2.07	2.26	2.13	1.84	2.01	1.85	2.16	1.96	2.21	2.13	2.7	2.52	2.22	1.91	1.6	2.19	1.68	2.31	1.24	1.8	1.45	1.52	2.03	1.99	2.23	2.4
Gm4779	0	0	0	0	0	0.06	0.18	0	0.21	0.09	0.03	0.05	0	0.03	0	0	0	0.03	0.03	0.03	0.03	0.03	0	0	0.06	0	0.03
Gm16506	0	0	0	0	0	0	0	0	0	0	0.25	0	0	0	0	0.16	0.11	0	0	0.17	0	0.29	0	0.23	0	0	0.25
1110002E22Rik	0.01	0.02	0.01	0.01	0.02	0	0.01	0.01	0.01	0.01	0.02	0.01	0.01	0.01	0.02	0.01	0.01	0.02	0.01	0	0.01	0.03	0.04	0.09	0.02	0.02	0.02
Gm6569	0	0	0.09	0	0	0	0	0	0	0.09	0.03	0.09	0	0	0	0	0	0.03	0	0	0	0	0	0	0	0.08	0.03
LOC102634529	0.01	0	0	0	0.01	0.03	0.03	0	0	0.01	0	0.01	0	0.03	0	0	0	0	0	0	0	0.01	0.01	0	0.03	0.01	0
Gm3642	0	0	0	0	0.09	0	0	0	0	0	0	0	0	0	0	0	0	0	0	0	0	0	0	0	0	0	0
Gm32204	0	0.13	0.26	0	0	0.39	0.26	0.13	0	0.13	0	0.13	0	0	0.12	0	0.13	0.26	0	0	0.54	0	0	0	0	0.25	0.13
Gm32211	0	0	0	0	0	0	0	0	0	0	0	0	0	0	0	0	0	0	0	0	0	0.37	0	0.35	0	0	0
Gm32234	0.07	0.06	0.02	0.08	0.07	0.05	0.06	0.05	0.08	0.04	0.08	0.03	0.07	0.06	0.05	0.1	0.05	0.04	0.11	0.05	0.03	0.06	0.08	0.05	0.05	0.07	0.06
Gm13201	0.19	0.21	0.29	0.16	0.32	0.35	0.19	0.08	0.21	0.09	0.12	0.19	0.19	0.09	0.11	0.14	0.14	0.15	0.24	0.11	0.18	0.11	0.11	0.22	0.16	0.25	0.21
Gm32280	NaN	NaN	NaN	0.04	0	0	0	0	0	0	0	0	0	0	0	0	0	0	0	0	0	0	0	0	0	0.04	0
Gm38469	0.17	0.06	0.11	0.08	0.11	0.06	0.03	0.05	0.11	0.14	0.05	0.19	0.08	0.16	0.11	0.08	0.03	0.08	0.05	0.05	0.06	0.03	0.03	0	0.08	0.13	0.03
Gm11232	0	0	0.04	0	0	0	0	0.08	0	0	0	0	0	0.04	0.04	0	0	0	0.04	0.04	0	0	0	0	0	0	0
Gm7945	0	0	0	0.11	0	0	0.21	0	0	0	0	0	0	0	0	0	0	0	0	0	0	0	0	0	0	0.3	0
Gm29376	0	0.05	0.04	0.04	0	0	0.13	0	0	0	0	0.04	0	0	0	0.09	0.09	0	0.04	0	0	0	0	0	0	0	0
Gm32436	1.14	0.73	0.84	0.77	0.78	0.75	0.99	0.27	0.59	0.91	0.76	0.94	0.6	0.93	0.52	0.52	0.76	0.6	0.51	0.74	0.65	0.73	0.55	0.92	0.98	1	0.8
Gm32584	0.09	0.04	0.04	0	0	0.04	0	0.04	0	0	0	0	0	0	0	0	0	0	0	0	0	0	0	0	0	0	0
Gm32687	1.79	1.41	1.13	0.6	0.34	1.69	0.87	0.66	0.65	0.89	0.89	0.62	0.36	0.75	0.85	1.45	1.6	1.13	0.69	1.67	1.3	1.26	0.89	0.96	0.39	0.68	1.42
Gm32719	0.27	0.36	0.28	0.31	0.49	0.33	0.17	0.06	0.56	0.23	0.11	0.36	0.49	0.39	0.2	0.13	0.29	0.37	0.25	0.19	0.17	0.54	0.46	0.13	0.11	0.26	0
Gm32742	0	0	0	0	0.01	0	0	0	0	0.01	0.01	0	0	0	0	0	0	0.02	0	0.02	0	0.01	0.02	0.01	0.01	0	0.02
Gm32766	0	0	0.13	0	0	0	0	0.12	0.12	0	0	0.13	0	0	0.12	0.24	0	0	0	0	0	0.11	0	0	0.12	0	0
Malrd1	2	2.17	2.18	1.03	0.92	1.56	0.96	1.05	0.76	1.26	1.08	1.41	1.1	1.29	0.91	0.97	1.21	0.9	1.25	1.55	0.85	0.95	0.55	0.32	0.84	1.06	1.62
Gm32856	0.35	0.51	0.61	0.71	0.5	0.63	0.81	0.66	0.7	0.45	0.74	0.82	0.57	0.59	0.69	0.76	0.74	0.65	0.57	0.74	0.95	0.85	0.85	0.58	1.22	0.74	0.61
Gm17434	0	0	0	0	0.01	0	0	0	0	0	0	0	0	0	0.01	0.01	0	0	0	0	0.01	0	0	0.01	0	0	0
Gm32886	0	0	0	0.21	0	0	0	0	0.21	0.21	0	0	0	0	0	0	0	0	0	0	0.21	0	0	0.19	0	0	0
Gm32966	0	0	0	0	0	0.14	0	0	0	0.13	0	0	0	0	0	0	0	0	0	0	0	0	0	0	0	0	0.13
Gm28729	0	0	0	0.03	0.03	0.04	0	0	0	0	0.03	0	0.03	0	0.03	0.03	0.05	0	0	0.13	0	0	0	0.03	0.13	0.02	0
Gm38481	44.91	32.53	26.17	56.42	38.59	76.3	41.38	40.64	51.47	27.91	44.44	58.1	42.56	30.87	29.33	48.79	41.1	49.15	30.79	39.63	46.54	18.39	24.32	26.71	17.37	10.5	11.38
Gm33049	1.76	1.11	1.18	1.68	1.46	2.39	1.91	1.79	1.44	1.09	1.15	2.53	1.42	1.24	1.78	0.97	1.55	1.43	0.9	1.07	0.61	1.99	0.7	0.61	1.23	1.18	1.63
Gm33084	NaN	NaN	NaN	0.03	0	0	0	0	0	0	0	0	0	0	0	0	0	0	0.3	0	0	0	0	0	0	0	0
Gm33099	0.02	0	0.05	0.02	0	0	0.04	0	0.02	0	0	0.04	0.04	0.02	0	0	0.02	0.04	0	0	0.02	0	0	0	0.08	0	0
4933407O12Rik	0.17	0.17	0.22	0.22	0.11	0.11	0.11	0.11	0.16	0.16	0.11	0.17	0	0.22	0.26	0.11	0.11	0.05	0.22	0.27	0.17	0.3	0.36	0.31	0.1	0.36	0.16
Gm33153	0.35	0.27	0.17	0.16	0.25	0.24	0.19	0.23	0.25	0.31	0.22	0.27	0.23	0.14	0.15	0.18	0.14	0.18	0.2	0.24	0.19	0.19	0.18	0.25	0.25	0.21	0.13
LOC102635990	NaN	NaN	NaN	0	0	0	0	0	0	0	0	0	0	0	0	0	0	0	0	0	0	0	0	0	0	0	0
Tmem274	0	0	0	0	0	0	0	0	0	0	0	0	0.14	0	0	0	0	0	0	0.13	0	0	0	0	0.13	0	0
Gm8251	0	0.01	0.01	0.02	0.01	0.01	0.02	0.01	0.01	0.01	0.01	0.01	0.01	0.01	0.01	0.02	0.02	0.02	0.01	0.01	0.01	0.01	0.01	0.02	0.01	0.01	0.03
Zfp640	0.15	0	0	0	0	0	0	0	0	0	0	0	0.05	0	0	0	0	0	0	0	0	0	0	0	0	0	0
4930519L02Rik	5.09	3.52	3.42	3.1	3.58	4.48	4.3	2.13	2.94	3.34	2.47	3.28	2.99	2.17	2.04	1.71	2.61	2.98	2.71	2.79	2.55	2.38	2.38	2.84	3.08	1.94	2.15
Gm33370	0.14	0.02	0.14	0.1	0.19	0.12	0.08	0.08	0.27	0.1	0.04	0.12	0.15	0.06	0.1	0.04	0.12	0.1	0.13	0.1	0	0.06	0.05	0.04	0.02	0.04	0
Gm33373	0.67	0.96	0.61	0.31	0.42	0.59	0.33	0.26	0.44	0.27	0.33	0.4	0.28	0.29	0.28	0.29	0.34	0.23	0.27	0.23	0.21	0.26	0.38	0.32	0.31	0.28	0.45
Gm8020	0	0	0	0	0	0	0	0	0	0	0	0	0	0	0	0	0.12	0	0.16	0.15	0	0.51	0.48	0.18	0.14	0	0.1
LOC102636558	0.15	0	0	0	0	0	0	0	0	0	0	0	0	0	0.13	0	0	0	0	0	0	0	0	0	0	0	0
Gm21062	NaN	NaN	NaN	0	0	0	0.1	0	0	0	0	0	0	0.1	0	0	0	0	0	0	0	0	0	0.09	0	0	0
Gm4275	0.04	0	0.04	0	0.04	0.04	0.07	0.07	0	0	0.07	0.08	0.07	0.02	0.04	0	0.04	0.04	0.04	0.07	0.15	0.1	0.14	0	0.14	0	0.07
Gm33851	0.2	0.18	0.17	0.09	0.17	0.24	0.11	0.19	0.36	0.37	0.16	0	0.17	0.09	0.17	0.23	0.11	0.08	0.17	0.29	0	0.22	0.15	0.19	0.08	0.28	0.18
Acte1	0.05	0	0	0	0.04	0.04	0	0.21	0	0.04	0	0	0	0	0.04	0	0.04	0	0.09	0.08	0	0.05	0	0.04	0	0.05	0.08
Gm33933	0	0	0.04	0.09	0.05	0.06	0	0.06	0.2	0.06	0.04	0.04	0.07	0	0.05	0.06	0	0.07	0.08	0.04	0	0	0.11	0.08	0.08	0.22	0.1
Gm33989	2.06	2.04	1.68	1.62	1.42	1.79	1.34	1.44	1.49	1.59	1.48	1.58	1.4	1.55	1.35	1.56	1.57	1.57	1.53	1.49	1.65	1.35	1.32	1.3	1.44	1.42	1.86
Gm38495	11.27	11.09	12.46	11.7	11.86	14.29	12.3	13	12.03	11.85	12.56	13.11	12.55	13.56	11.54	13.5	12.12	13.17	13.09	14.46	13.99	14.31	14.53	13.72	14.38	15.08	16.14
Gm21241	0	0	0	0	0	0	0	0	0	0	0	0	0	0.06	0	0	0	0	0	0	0	0	0	0	0	0	0
Gm10037	0.63	0.84	0.43	0.67	0.66	0.52	0.79	0.59	0.79	0.54	0.33	0.55	0.37	0.59	0.47	0.68	0.82	0.36	0.53	0.34	0.52	0.55	0.37	0.28	0.67	0.26	0.47
Gm34296	0	0.06	0.11	0	0	0	0	0	0.06	0	0	0.17	0	0.06	0.11	0	0.05	0.06	0.06	0.05	0	0	0.05	0	0	0	0
Gm34298	0.69	0.25	0.58	1.51	0.82	1.09	0.99	0.19	1.75	1.12	0.82	0.87	1.03	1.44	1.6	0.58	0.86	1.66	0.28	0.04	1.07	0.1	0.63	0.33	0.45	0.06	0.39
Strit1	0	0	0.25	0	0	0	0	0	0	0	0	0.25	0	0	0	0	0	0	0	0	0	0	0	0	0	0	0
Gm38499	0.51	0.27	0.53	1.02	0.8	0.62	0.66	0.73	0.44	0.49	0.48	0.76	0.57	0.7	0.98	0.73	0.56	0.83	0.96	0.47	1.14	0.57	0.62	0.83	0.82	1.09	1.13
Gm34362	0	0	0.13	0	0.13	0	0	0	0	0.13	0	0	0	0	0	0	0	0	0	0	0	0	0	0	0	0	0
Gm34507	0.64	0.42	0.57	0.7	0.48	0.36	0.53	0.43	0.68	0.47	0.32	0.5	0.41	0.22	0.43	0.67	0.59	0.54	0.33	0.36	0.4	0.39	0.36	0.23	0.32	0.23	0.39
LOC102637806	0	0	0	0	0	0	0.05	0	0	0	0	0	0.05	0	0.05	0	0.05	0	0	0	0.05	0.05	0	0	0.05	0	0
Gm21976	0.05	0	0.04	0.04	0	0	0	0	0	0	0	0	0	0	0	0	0.04	0	0.04	0	0.04	0	0	0	0	0	0
Gm34531	0	0	0	0	0	0	0	0	0	0	0	0	0	0	0	0	0	0	0	0	0	0	0.01	0	0	0	0
Gm10476	0	0	0.06	0	0	0	0	0	0	0.06	0	0	0.01	0	0	0	0.1	0	0	0	0	0	0	0.14	0	0	0
Gm34593	NaN	NaN	NaN	0	0	0	0	0	0	0	0	0	0	0	0	0	0.01	0	0	0	0	0	0	0	0	0.01	0
Gm13035	0.85	0.51	0.57	0.51	0.2	0.81	0.7	1.52	0.67	0.4	0.79	0.85	0.79	1.2	1.94	0.65	0.49	0.87	1.1	1.38	0.7	1.77	1.02	2.24	0.83	0.43	1.19
Gm34646	NaN	NaN	NaN	0	0	0	0	0	0	0	0	0	0	0	0	0	0.06	0	0	0	0	0	0	0	0	0	0
Gm34653	0.07	0.2	0.18	0	0.11	0.06	0	0.05	0.4	0.1	0.1	0.45	0.06	0.07	0.25	0	0.11	0.24	0.18	0.04	0	0.1	0.04	0.24	0.14	0.04	0
LOC102638047	0.92	0.4	0.51	0.58	0.21	0.52	0.53	0.4	0.68	0.46	0.33	0.79	0.22	0.92	0.12	0.29	0.61	0.57	0.37	0.22	0.74	0.31	0.32	0.28	0.44	0.07	0.39
Ccdc188	0	0	0	0	0	0	0	0	0	0	0	0	0	0	0	0.07	0.04	0	0	0	0	0	0	0	0	0	0
Gm17695	0	0	0	0	0	0.01	0	0	0	0.01	0	0	0.01	0	0	0	0.01	0	0.02	0	0	0	0	0	0.01	0	0
Gm34758	0.33	0.43	0.24	0.29	0.14	0.45	0.37	0.3	0.26	0.33	0.21	0.21	0.19	0.28	0.29	0.15	0.25	0.22	0.35	0.26	0.19	0.07	0.24	0.1	0.03	0.09	0.06
1700014D04Rik	0.17	0.05	0.11	0.15	0.2	0.15	0.18	0.16	0.14	0.15	0.27	0.17	0.19	0.15	0.18	0.16	0.11	0.22	0.09	0.18	0.3	0.15	0.14	0.19	0.14	0.22	0.24
Gm35060	0	0	0.14	0	0.06	0.04	0	0.05	0.05	0.05	0	0	0.05	0.08	0	0.12	0.08	0	0.04	0.09	0.13	0.15	0.06	0.04	0.08	0.04	0.04
Gm35078	0	0	0	0	0	0.27	0	0	0	0	0	0.14	0	0	0	0	0	0	0.14	0	0	0	0	0	0	0	0
Gm35083	0.46	0.33	0.13	0.25	0.37	0.31	0.56	0.12	0.56	0.33	0.16	0.31	0.16	0.43	0.12	0.36	0.48	0.25	0.24	0.24	0.13	0.29	0.35	0.17	0.17	0.26	0.21
Gm38510	0.11	0.09	0.07	0	0	0.06	0	0	0.12	0.07	0	0.09	0	0	0	0.1	0.06	0.06	0.03	0.05	0	0	0.07	0	0.09	0	0
Gm35134	NaN	NaN	NaN	0	0	0	0	0	0	0	0	0	0	0	0	0	0	0	0	0	0	0.11	0	0	0	0	0
Gm14428	0.27	0.32	0.21	0.42	0.52	0.22	0.41	0.51	0.63	0.1	0.51	0.31	0.31	0.31	0.3	0.1	0.3	0.11	0.31	0.31	0.22	0.53	0.69	0.19	0.1	0.69	0.31
Gm35315	0.73	0.61	0.57	0.73	0.6	0.87	0.6	0.75	0.82	0.62	0.9	0.73	0.72	0.58	0.57	0.94	0.67	0.73	0.83	0.84	0.77	0.78	0.57	0.89	0.46	0.67	0.5
Gm35339	0.86	0.79	0.75	0.99	0.83	0.56	0.73	0.64	0.68	0.62	0.51	0.92	0.54	0.75	0.46	0.78	0.71	0.66	0.69	0.43	0.69	0.59	0.52	0.54	0.66	0.3	0.47
Gm20346	18.18	14.18	13.2	12.83	15.65	12.2	13.66	12.14	12.21	16.31	11.95	15.9	13.29	13.7	11.37	11.77	13.51	12.04	11.25	11.14	9.52	7.42	7.48	6.9	5.73	7.49	8.07
Gm6619	NaN	NaN	NaN	0	0	0	0	0	0	0	0	0	0	0	0	0	0	0	0	0	0	0	0	0	0	0.05	0
Gm35364	0.08	0.22	0.16	0.1	0.17	0.11	0.15	0.15	0.14	0.12	0.13	0.08	0.19	0.14	0.07	0.1	0.07	0.21	0.09	0.2	0.13	0.13	0.17	0.17	0.13	0.16	0.13
Gm35410	0.16	0.11	0.22	0	0.11	0.16	0.04	0.15	0.19	0.04	0.04	0.23	0.48	0.11	0.07	0.15	0.15	0.11	0.18	0.08	0.12	0.14	0.14	0.07	0.24	0.18	0.08
Gm3993	0.28	0	0.37	0.47	0.05	0.31	0.18	0	0.17	0.4	0.37	0.53	0	0.06	0	0.3	0.22	0.23	0.4	0.5	0.19	0.05	0	0	0	0.26	0
Gm35486	0.75	0.77	0.62	0.44	0.54	0.49	0.4	0.35	0.46	0.55	0.37	0.46	0.3	0.31	0.35	0.52	0.48	0.38	0.42	0.54	0.33	0.48	0.5	0.6	0.43	0.41	0.42
Gm35498	0.08	0.99	0.28	0.13	0.13	0.18	0	0.28	0.06	0.07	0.13	0.23	0	0.23	0.19	0	0.24	0.06	0.08	0.09	0	0.12	0.2	0.06	0.07	0	0.18
Gm21885	0.08	0.17	0.13	0.09	0.15	0.09	0.09	0.07	0.07	0.14	0.05	0.05	0.13	0.13	0.02	0.07	0.05	0.13	0.02	0.07	0.04	0.1	0.1	0.1	0.07	0.09	0.18
Gm17315	0.06	0.04	0.02	0.02	0.06	0.04	0.07	0.04	0.04	0.06	0.02	0.02	0.02	0.04	0.02	0.04	0.07	0.04	0.02	0	0	0	0.07	0.02	0.07	0.04	0.09
Gm35549	NaN	NaN	NaN	0	0	0	0	0	0	0	0	0	0	0	0	0	0	0	0.17	0	0	0	0	0	0	0	0
Gm35586	NaN	NaN	NaN	0	0	0	0	0	0	0	0	0	0	0	0	0	0	0	0	0.06	0	0	0	0	0	0	0
Gm35588	0	0	0.02	0	0.03	0	0	0.02	0.04	0	0	0	0.06	0.02	0	0	0	0	0.02	0.02	0	0.02	0.04	0	0	0	0
Gm35751	0.34	0.23	0.07	0.08	0.12	0.18	0.17	0.13	0.16	0	0.22	0.12	0.22	0.23	0.22	0.24	0.26	0.53	0.13	0.23	0.31	0.13	0.21	0.07	0.21	0.24	0.16
Ifi206	0.17	1.15	0.89	0.19	0.36	0.34	0.23	0.39	0.38	0.38	0.23	0.18	0.17	0.44	0.15	0.25	0.28	0.25	0.22	0.53	0.06	0.41	0.13	0.09	0.03	0.07	0.04
Gm38521	0.6	0.67	0.56	0.43	0.54	0.42	0.29	0.54	0.31	0.4	0.38	0.49	0.38	0.42	0.47	0.55	0.4	0.44	0.27	0.27	0.32	0.47	0.58	0.39	0.37	0.35	0.24
Gm14296	2.84	3.44	1.17	4.06	3.58	3.23	3.31	1.92	3.65	1.94	2.77	4.24	3.96	1.12	2.35	3.3	0.97	1.36	2.39	4.13	0.49	4.86	3.08	3.89	3.15	3.91	0.97
Vamp9	0	0	0.19	0	0	0	0.31	0.07	0.08	0.13	0	0	0	0	0.4	0.08	0	0.08	0	0	0.16	0.06	0.1	0	0.04	0	0
Gm2007	0.3	0.05	0.34	0.22	0	0	0.45	0.3	0.06	0	0.55	0.26	0.38	0.11	0	0	0	0.42	0	0.23	0.28	0	0	0	0.09	0	0.35
Gm21297	0.31	0.19	0.26	0.36	0.36	0.39	0.37	0.31	0.42	0.43	0.32	0.5	0.38	0.3	0.3	0.41	0.46	0.28	0.37	0.36	0.38	0.3	0.51	0.64	0.48	0.39	0.34
Gm35953	0	0	0.03	0	0	0	0	0	0	0	0	0	0	0	0	0	0	0	0	0	0.03	0	0	0	0	0	0
Gm3072	0.11	0.09	0	0	0.12	0	0.14	0.1	0.12	0	0	0	0.11	0	0	0.15	0	0	0	0.21	0	0	0	0	0.09	0	0
Gm36028	2.44	2.25	2.65	1.25	1.23	2.14	1.67	1.23	1.55	1.34	1.71	1.39	1.76	1.09	1.83	1.5	1.83	1.42	1.15	1.4	1.31	1.02	1.17	0.67	0.53	0.64	0.7
Gm38523	0.18	0.09	0.22	0.24	0.45	0.49	0.44	0.28	0.18	0.27	0.22	0.16	0.03	0.26	0.33	0.33	0	0.16	0.47	0.38	0	0	0.09	0.17	0.16	0	0
Gm36210	0.96	0.63	0.64	0.89	0.76	1.33	1	1.2	1.3	1	0.78	1.09	0.94	1.1	0.69	1.02	1.03	0.87	0.76	1.44	0.58	0.34	0.34	0.48	0.18	0.2	0.01
Gm36298	0.76	0.6	0.71	0.75	0.72	0.53	0.46	0.95	0.66	0.96	0.73	0.6	0.77	0.89	0.58	0.56	0.46	0.71	0.59	0.59	0.67	0.7	0.97	0.6	0.78	0.68	0.67
Gm38525	0	0.09	0.12	0.09	0.06	0	0.25	0.03	0	0	0.1	0.05	0.1	0.04	0	0.05	0.06	0.02	0.15	0.06	0.05	0.09	0.05	0.11	0.33	0.14	0.08
Gm36375	0.07	0.04	0.06	0.04	0.04	0.04	0.06	0.03	0.05	0.05	0.02	0.04	0.06	0.05	0.04	0.04	0.06	0.06	0.06	0.04	0.07	0.02	0.06	0.03	0.04	0.07	0.03
Gm2956	0	0	0.04	0.1	0.11	0.05	0	0	0.1	0	0.05	0	0.02	0	0.05	0	0.09	0.06	0	0.05	0.05	0	0	0.09	0	0	0.09
Gm36448	0.08	0	0	0	0	0	0	0.08	0	0	0.12	0	0.09	0	0.08	0	0	0	0.12	0	0	0.06	0.09	0	0.05	0	0
Gm36457	1.27	1.39	1.11	1.09	0.55	0.79	0.82	1.25	1.19	0.92	0.95	0.68	0.75	0.9	0.93	0.75	1.15	0.87	0.88	0.71	1.14	1.29	0.71	0.72	0.65	0.67	0.44
Gm11515	0	0	0.06	0.03	0.03	0	0	0.06	0	0.06	0	0.06	0	0.03	0.03	0.03	0.06	0	0	0.03	0.06	0	0	0	0	0.03	0
Gm5165	1.79	1.72	1.45	1.58	1.5	1.67	1.93	1.3	1.51	1.2	1.75	1.28	1.18	1.46	1.3	1.52	1.63	1.29	1.71	1.02	1.55	1.62	1.51	1.81	1.51	1.28	1
Gm36712	0	0.02	0	0.02	0.05	0	0.09	0	0.05	0.02	0.02	0	0	0	0.04	0	0.02	0.02	0.04	0.06	0.04	0.02	0.04	0.04	0.02	0	0
Gm36722	0.04	0.02	0.01	0.02	0.04	0.06	0.01	0.01	0.04	0.1	0.05	0.02	0.02	0.04	0.04	0.04	0.02	0.02	0.05	0.02	0.01	0.02	0.08	0.06	0	0.04	0.04
Gm21818	0	0	0	0	0	0	0	0	0	0	0	0	0	0	0	0	0	0	0.07	0	0	0	0	0	0	0	0
Gm36789	0	0.08	0.07	0.05	0.02	0.02	0.02	0.07	0.02	0	0	0	0	0	0.02	0.02	0	0	0.06	0	0	0.09	0.02	0	0.05	0.09	0.05
Gm36864	0.74	0.37	0.55	0.62	0.39	1.18	0.42	0.65	0.4	0.5	0.25	0.74	0.91	0.69	0.41	0.52	0.3	0.44	0.52	0.35	0.52	0.64	0.31	0.26	0.51	0.95	2.22
Pvrig	0.13	0.14	0.05	0.1	0.12	0.01	0.05	0.13	0.06	0.09	0.06	0.05	0.05	0.03	0.01	0	0.05	0.05	0	0.07	0	0	0.06	0	0	0.02	0.05
LOC102641031	0.64	0.71	1.13	0.42	0.56	0.41	0.27	0.42	0.44	0.82	0.53	0.36	0.14	0.6	0.41	0.52	0.47	0.92	0.38	0.25	0.36	0.15	0.25	0.15	0.41	0.16	0.3
LOC102641037	0	0	0	0	0	0	0	0	0	0	0	0	0	0	0	0.03	0	0	0	0	0	0	0	0	0	0	0
Gm38529	0.16	0.19	0.14	0.2	0.12	0.13	0.2	0.14	0.09	0.11	0.13	0.14	0.12	0.18	0.09	0.16	0.17	0.13	0.07	0.14	0.07	0.05	0.17	0.14	0.07	0.05	0.15
LOC102641086	0	0	0	0	0	0	0	0	0.57	0	0	0	0	0	0.52	0	0.71	0	0	1.11	0	0	0.65	0	0	0	0.62
Gm38538	0.28	0.12	0.09	0.09	0.17	0	0	0.38	0	0	0	0.21	0.23	0	0.18	0.03	0.1	0	0.19	0	0	0.12	0	0.45	0.3	0.31	0.25
Gm27239	0.49	0.43	0.45	0.24	0.24	0.34	0.21	0.27	0.12	0.21	0.11	0.28	0.18	0.25	0.17	0.17	0.34	0.23	0.21	0.13	0.1	0.11	0.14	0.07	0.07	0.07	0.17
Gm17175	0	0.03	0	0.03	0.12	0.03	0.04	0	0	0	0.03	0	0	0	0.04	0.2	0	0.04	0.09	0.08	0.04	0.15	0.16	0.13	0.17	0.13	0.14
Gm20684	0.27	0.15	0.14	0.14	0	0.26	0.09	0.02	0.24	0.07	0.02	0.26	0.17	0.05	0.05	0.05	0.05	0.28	0.12	0.07	0.07	0.02	0.04	0.09	0.13	0.07	0.21
Gm6871	0.1	0	0	0	0	0	0	0	0	0	0	0	0	0	0	0	0	0	0	0	0	0.1	0.09	0.09	0	0	0
Percc1	0	0	0	0.02	0.05	0	0	0.02	0	0	0.04	0	0	0.04	0	0.02	0.04	0	0	0	0	0	0.02	0	0	0	0.02
Gm38664	0.4	0.39	0.28	0.32	0.31	0.27	0.19	0.26	0.31	0.26	0.13	0.38	0.31	0.27	0.26	0.26	0.18	0.44	0.25	0.18	0.24	0.23	0.31	0.18	0.39	0.52	0.35
Oaf	12.9	12.94	15.93	18.78	18.08	14.7	17.42	17.8	17.56	18.52	18.46	18.24	17.05	17.93	17.33	17.44	18.8	18.64	17.51	15.45	16.45	20.83	18.07	16.96	21.78	27.46	23.59
Cd276	0.26	0.48	0.25	1.07	1.87	0.42	1.1	0.96	1.18	1.1	0.9	0.67	1.12	0.92	1.21	1.16	1.09	0.73	1.09	0.8	1.22	1.33	1.73	1.53	2.4	1.79	1.32
Slc6a20a	9.04	9.8	9.11	7.6	9.6	9.33	8.25	12.2	8.71	13.37	10.19	9.11	9.96	10.21	9.73	9.88	9.21	12.64	10.16	10.32	7.04	4.85	6.63	5.23	3	4.27	3.6
Phldb1	10.85	9.65	9.9	14.53	18.43	11.02	15.04	14.05	14.17	14.33	15.22	14.35	16.31	14.99	17.04	18.11	14.65	15.3	15.34	16.43	18.62	18.89	22.07	21.51	22.54	22.64	24.46
Lrrc49	1.29	1.36	1.94	2.45	3.17	2.3	2.67	2.72	2.51	3.2	1.82	2.74	2.65	2.77	2.95	2.39	2.86	2.89	2.75	3.15	2.15	2.69	2.81	2.66	2.97	2.54	2.66
Bbs4	5.44	6.3	5.93	4.73	4.37	5.88	4.98	4.61	4.37	4.54	4.25	4.07	3.9	4.33	3.88	3.87	4.15	3.79	4.07	4.61	3.91	3.4	4.67	3.97	3.85	4.56	4.1
Tcta	21.8	24.33	22	17.79	18.58	15.69	17.99	17.98	18.12	20.36	17.53	20.22	18.51	18.94	16.69	16.16	18.29	17.42	17.38	15.77	13.74	15.6	14.19	12.09	15.21	19.32	19.17
Slc6a8	76.3	66.7	71.86	75.55	98.98	78.92	94.51	100.39	83.16	84.46	82.24	78.04	93.33	91.37	94.02	91.02	89.63	80.23	99.5	111.32	89.51	107.39	98.82	109.34	114.4	99.56	95.83
Pls3	20.77	19.21	22.59	25.57	22.61	26.78	22.66	21.61	26.36	21.95	22.18	24.91	23.92	24.51	24.89	25.53	21.39	23.81	22.94	22.98	24.35	26.98	25.89	26.31	35.18	33.21	40.77
Radx	0.51	0.73	0.77	0.86	0.83	0.59	0.66	0.6	0.63	0.75	0.77	0.59	0.63	0.67	0.78	0.58	0.52	0.69	0.98	0.7	0.82	0.53	0.55	0.56	0.5	0.47	0.37
Gm21992	0	0	0	0	0	0	0	0	0.46	0	0	0	0	0	0	0	0.22	0	0	0	0	0	0	0	0	0	0
Cenpi	0.18	0.1	0.28	0.95	1.87	1.23	1.69	2	1.37	1.96	1.89	0.58	1.58	1.68	1.62	2.33	1.13	1.57	1.57	2.84	1.2	1.58	1.72	1.52	0.98	0.33	0.54
Nudt10	0.47	0.46	0.59	1.06	0.61	0.84	0.94	1	0.69	0.78	0.7	0.84	0.75	0.82	0.79	0.93	0.94	0.96	1.02	1.05	1.09	1	1.06	1.18	1.31	0.54	0.71
Septin10	4.78	5.05	4.36	5.36	7.58	6.59	7.81	7.69	7.61	7.7	7.75	6.46	7.44	6.82	6.74	7.92	5.96	8.13	6.41	8.02	8.22	8.89	8.89	7.76	8.27	7.39	7.39
Slc6a15	10.81	8.32	8.82	9.94	9.2	8.15	8.5	9.08	8.92	8.27	8.45	8.79	8.65	7.67	8.66	9.64	7.76	7.92	7.61	9	11.93	6.7	5.14	6.17	5.19	4.92	3.61
Pan2	7.5	6.33	7.69	7.39	7.52	7.63	7.99	8.09	7.67	8.28	7.14	7.86	8.24	8.39	7.2	7.17	7.69	7.48	7.46	8.27	7.65	8.46	8.49	8.86	10.61	10.79	11.8
Pwp1	7.6	8.33	8.59	7.99	9.42	8.44	8.22	8.9	8.57	8.3	8.69	8.08	8.46	8.85	8.79	10.41	10.2	8.37	9.28	8.9	10.05	13.37	14.02	12.32	11.96	12.62	10.67
Gstt3	39.34	37.17	37.01	43.21	31.32	35.2	37.43	38.37	39.13	43.44	35.88	41.77	37.93	41.57	37.82	33.32	44.16	40	41.51	36.38	34.44	30.65	27.84	23.59	27.92	31.23	41.02
Rdh9	1.24	0.85	1.07	0.91	1.14	1.07	0.76	1.13	0.84	1.09	1.09	1.23	1.37	0.82	1.01	1.37	0.95	0.71	1.07	0.98	0.74	1.05	1.66	1.23	0.58	1.86	1.49
Upb1	46.29	50.3	52.72	25.17	22.8	40.72	26.72	32.9	31.35	33.62	33.66	35.79	32.03	29.04	23.91	23.05	34.44	29.26	26.03	25.29	20.87	10.49	11.87	13.75	6.93	10.06	7.43
Apof	0.32	0.58	0.36	0.19	0.38	0.13	0.13	0.21	0.22	0.3	0.18	0.42	0.19	0.24	0.23	0.23	0.37	0.21	0.2	0.29	0.27	0.27	0.36	0.19	0.19	0.24	0.25
Chchd10	325.08	292.06	336.04	390.13	335	343.34	392.7	381.72	409.46	366.95	350.11	398.47	385.8	383.41	337.4	327.98	430.97	388.4	378.04	315.42	280.31	247.13	272.87	289.2	235.96	237.84	229.35
Fig4	10.44	11.33	11.03	9.12	9.14	10.98	10.53	12.21	9.36	9.75	9.86	9.06	10.16	11.11	9.82	9.82	9.76	10.12	10.41	10.03	11.22	11.15	10.84	10.8	9.76	9.81	9.92
Traf3ip2	3.72	3.26	4.22	3.82	4.47	3.48	4.06	3.14	4.25	3.53	3.76	4.24	3.49	3.53	3.89	4.04	4.06	3.81	3.87	2.99	3.79	3.52	4.57	4.64	4.99	4.13	6.11
Ttc41	2.39	2.32	2.34	2.23	1.78	1.48	2.16	1.41	2.14	1.53	1.61	1.92	1.87	2.11	2.01	1.85	2.19	2.49	2.01	1.96	2.03	1.22	1.52	1.67	1.13	1.16	1.06
Csnk1g2	42.21	41.86	41.26	53.31	57.17	43.29	56.99	52.52	55.11	56.13	52.62	52.11	53.5	53.34	53.87	49.76	57.98	54.64	53.59	48.77	52.65	51.47	53.07	52.65	51.18	53.62	51.92
Tmem263	2.17	2.54	2.77	3.45	3.08	3.15	3.07	2.89	3.2	3.34	3.64	2.78	3.13	3.21	2.99	3.83	2.95	3.2	3.36	4.07	3.8	4.21	4.56	4.74	4.21	3.41	3.7
Cep57l1	1.74	1.75	2.33	2.51	3.05	2.37	2.57	2.88	2.73	3.19	2.6	2.01	2.72	3.13	2.94	3.47	2.85	2.75	3.23	3.02	2.77	2.01	2.39	2.39	1.11	1.33	0.8
Zc3h10	4.64	5.21	5.43	6.09	6.31	5.07	6.37	5.38	6.43	6.58	5.24	6.51	6.09	6.43	5.68	5.48	6.19	6.39	5.51	5.38	6.38	6.98	5.97	6.54	8.16	8.15	7.72
Zfr2	0.95	0.8	0.88	1.26	0.88	0.86	0.85	0.74	1.3	0.91	0.8	0.95	0.85	1.12	0.84	0.71	0.94	0.97	0.84	1.01	0.58	0.97	0.72	0.68	0.98	0.62	1.05
Ncln	33	32.67	34.07	43.8	43.67	34.51	42.83	39.57	41.37	41.91	40.7	41.03	43.02	40.28	42.26	43.45	46.73	45.15	44.35	38.16	41.25	48.4	49.26	49.75	47.75	41.28	47.86
Nt5dc3	1.96	2.27	2.22	2.72	3.48	3.23	2.64	2.78	2.58	2.78	2.82	2.91	3.18	3.03	2.77	2.84	2.5	2.72	2.79	3.4	2.56	5.37	3.59	3.96	5.78	6.18	7.31
Nup107	2.25	2.45	2.63	2.99	4.91	2.79	4.58	4.57	3.49	4.13	4.6	3.13	3.82	3.99	4.25	4.54	3.32	4.08	4.56	5.44	4.39	5.93	6.88	5.93	4.4	3.67	4.78
Calhm5	0.51	0.42	0.45	0.52	0.48	0.56	0.55	0.84	0.97	0.62	0.54	0.56	0.79	0.58	0.5	0.47	0.64	0.54	0.51	0.57	0.53	0.47	0.45	0.29	0.83	0.92	1.12
Mgat4b	54.89	48.84	50.85	75.2	82.9	58.99	79.76	76.23	70.98	80.74	72.38	71.64	75.06	72.45	79.02	73.21	79.29	77.73	80.12	74.29	82.2	98.7	89.94	102.92	96.08	103.63	97.79
Mbtd1	4.72	4.96	4.18	4.38	4.13	4.89	4.36	4.26	4.24	4.5	4.36	3.7	4.36	4.27	4.21	4.48	3.51	4.12	4.43	4.97	4.87	4.66	4.89	4.73	5.22	5.02	4.58
Epop	1.21	1.39	1.03	3.06	2.32	2.09	3.37	2.24	2.47	3.07	3.48	2.19	2.82	2.52	2.72	2.34	2.75	2.62	2.07	1.77	2.22	2.94	2.54	2.26	1.78	1.92	1.08
Psme4	27.68	29.86	30.63	25.47	25.43	33.55	25.58	30.5	27.26	26.17	27.85	27.13	26.07	26.06	24.1	28.89	25.6	26.48	27.7	30.87	31.34	27.69	26.01	27.17	27.14	26.04	25.57
Xpo1	11.13	12.62	12.46	15.06	16.34	15.31	16.13	16.97	14	15.09	18.13	13.76	15.81	15.42	16.28	18.99	15.17	17	15.93	19.84	20.99	23.47	25.27	24.11	24.6	20.35	18.67
Fbxw11	25.99	27.65	25.85	24.86	26.4	28.31	24.8	25.44	25.09	25.46	27.66	28.83	25.96	25.2	25.92	25.32	23.45	25.89	24.59	27.49	25.58	23.69	23.97	24.05	22.25	22.01	23.36
Gm38666	NaN	NaN	NaN	0	0	0	0	0	0	0	0	0	0	0	0	0	0	0	0	0	0	0	0	0	0	0	0.04
Sec14l4	0.15	0.13	0.15	0.02	0	0.09	0.04	0.04	0.04	0.02	0.05	0.08	0.02	0.04	0.04	0	0.02	0.02	0	0	0.04	0.02	0	0	0	0.02	0
Smg6	12.73	10.75	11.76	11.89	10.82	11.77	10.6	10.78	9.65	11.23	11.14	9.61	11.16	11.71	11.46	10.39	11.32	10.39	11.54	11.95	10.57	10.02	9.53	9.32	8.26	8.95	7.9
Tmed4	78.91	79.66	78.86	77.19	75.38	79.05	76.37	79.31	81.12	74.59	83.82	80.08	76.48	75.24	81.06	73.84	79.52	78.34	78.34	78.93	75.81	64.3	72.99	64.02	64.34	69.61	61.06
Slc35e4	2.84	2.23	2.65	4.74	5.69	3.73	5.36	4.71	3.91	3.97	3.63	4.36	5.19	4.72	4.89	4.92	4.5	4.52	5.14	4.99	5.16	8.46	7.75	9.31	9.61	11.52	12.31
Pnpo	39.37	39.28	39.88	38.76	36.42	37.45	39.73	38.89	39.53	36.43	35.61	39.55	35.88	36.16	36.03	32.33	40.59	41.89	38.67	36.38	31.85	28.53	31.42	32.16	27.71	32.52	26.68
6330403K07Rik	0.16	0.12	0.12	0.16	0.16	0.12	0.12	0.11	0.12	0.04	0.04	0.19	0.08	0.19	0.04	0.07	0.15	0	0.19	0.11	0.12	0.04	0.11	0.07	0.14	0.07	0.08
Tbc1d10a	20.29	19.03	18.59	18.06	19.65	17.88	20.15	21.45	20.06	20.75	21.76	21.08	22.19	21.23	22.48	19.58	20.47	19.57	23	20.92	20.18	21.2	21.76	23.35	20.85	17.68	19.42
Tubg1	15.63	13.24	16.9	24.56	27.05	20.71	28.84	30.42	25.28	28.48	27.59	21.44	27.7	26.72	28.51	28.82	27.54	29.22	28.39	27.38	25.76	29.45	29.07	28.25	27.29	26.15	25.58
Pex12	6.69	7.17	6.81	4.98	4.74	4.4	4.56	4.54	4.97	4.48	5.42	5.05	4.5	5.33	4.6	4.97	4.57	4.05	5.17	4.72	4.53	4.84	4.83	5.72	5.64	5.38	4.39
Mien1	108.5	102.76	99.58	136.94	127.47	107.94	126.88	123.05	130.47	122.14	114.07	116.89	130.36	115.57	116.32	117.91	136.94	121.3	119.48	108.56	115.11	114.48	116.84	124	114.53	106.41	88.7
Tmem98	4.56	5.16	5.98	12.65	12.37	5.93	9.5	9.34	9.35	8.5	8.87	7.96	9.63	9.78	10.86	11.37	10.59	10.07	9.83	9.57	10.7	9.91	11.62	11.41	10.9	9.4	12.35
Tmem17	2.24	1.8	2.06	2.14	2.36	1.83	2.48	2.02	2.5	2.4	1.96	2.55	2.26	1.93	2	2.2	1.98	1.48	2.64	1.77	1.59	2.21	1.91	2.16	2.4	2.2	2.49
Tubg2	0.42	0.12	0.28	0.43	0.33	0.5	0.43	0.55	0.81	0.74	0.27	0.45	0.26	0.47	0.56	0.59	0.4	0.32	0.45	0.29	0.3	0.57	0.54	0.86	0.45	0.64	0.85
Slc25a41	0.05	0.05	0	0	0	0	0	0	0.05	0	0	0	0	0	0	0.05	0.05	0	0	0	0	0	0	0	0	0	0
Wdr92	13.13	13.76	16.96	25.05	25.66	13.22	28.58	19.06	21.63	25.56	23.82	18.92	22.8	22	25.84	31.93	24.35	23.19	27.38	18.53	36.92	55.59	50.18	50.79	58.9	101.88	146.3
Maml1	3.61	3.95	3.82	4.27	4.31	3.65	3.68	3.58	3.7	3.87	3.2	3.83	3.62	3.62	3.63	3.93	4.1	3.93	3.68	4.01	4.1	4.34	4.37	3.96	4.31	3.82	5.34
Zfp692	8.57	7.24	8.25	10.82	9.22	8.32	9.2	7.64	9.67	8.75	8.86	9.61	9.15	9.74	8.83	9.34	10.29	9.63	9.77	7.87	8.62	11.72	10.89	10.9	13.72	14.94	13.92
Cuedc1	7.68	7.08	7.55	8.51	8.1	7.55	8.1	6.6	8.69	8.56	7.34	9.28	7.03	8.27	7.45	6.57	8.16	8.43	7.74	6.87	6.99	7.79	8.08	7.74	7.94	11.18	16.38
Inca1	2.64	2.53	3.23	2.65	1.51	1.66	1.81	1.66	1.98	2.44	2.46	2.22	1.9	2.34	2.91	1.96	1.5	1.72	1.97	2.11	1.89	1.18	1.31	1.32	1.37	2.28	1.52
Nt5m	13.79	11.81	13.3	14.01	13.12	12.37	12.98	12.83	14.04	13.45	14.31	12.56	14.06	13.52	12.51	16.29	15.33	13.88	14.72	12.7	13.08	13.25	14.17	15.89	13.08	15.24	13.37
Hoxb2	18.49	17.57	16	22.86	25.28	14.42	18.94	15	17.59	21.2	17.6	20.51	21.9	19.56	23.44	18.07	18.67	20.29	18.96	15.28	22.08	21.22	24.52	27.23	20.11	22.29	26.05
Rpn1	65.44	66.78	64.31	75.78	75.05	76.38	77.79	78.47	79.81	73.09	76.43	78.5	74.69	77.5	78.86	83.38	80.51	77.52	77.1	78.52	75.91	73.82	73.95	67.15	70.64	61	60.75
Dnm3	3.03	2.25	2.57	3.56	2.15	2.48	1.99	1.44	3.24	2.24	1.47	3.61	2.59	3	2.76	2.6	2.35	2.78	2.19	1.58	2.68	1.34	2.59	1.74	2.24	1.8	3.13
Plin1	0	0	0.07	0	0.1	0	9	0	0.13	2.69	0.06	0.86	0.07	0.03	6.35	0	0	0	0.03	0	0	0.03	0.03	0	0.46	0	0
Gpc5	0.4	0.31	0.4	0.27	0.24	0.37	0.29	0.27	0.33	0.23	0.14	0.47	0.17	0.36	0.14	0.14	0.35	0.22	0.14	0.12	0.19	0.17	0.08	0.11	0.12	0.09	0.22
Gck	0.03	0	0.03	0.03	0	0.03	0.05	0	0.03	0.05	0.05	0.03	0.03	0.05	0.02	0	0.03	0	0	0.05	0.03	0	0.02	0.02	0.02	0.07	0.03
Rtn1	0.88	0.61	1.33	1.4	0.65	0.77	0.75	0.49	1.32	0.69	0.5	1.24	0.69	0.68	1.11	0.53	0.81	1.14	0.75	0.39	0.73	0.25	0.71	0.67	0.82	0.42	1.41
Ctsq	NaN	NaN	NaN	0	0	0	0	0	0	0	0	0	0	0	0	0	0	0	0	0	0	0	0	0.04	0	0	0
Qsox1	8.18	7.82	9.66	10.77	11.6	7.84	11.79	12.01	10.53	12.24	11.58	9.76	9.63	10.66	11.9	10.4	10.53	10.55	12.13	11.68	11.33	14.3	15.19	13.61	16.41	20.74	23.15
Cdh22	0	0.03	0.06	0.11	0.02	0.05	0.03	0.03	0.03	0.04	0.17	0.1	0.1	0.1	0.11	0.02	0.03	0.12	0.05	0.03	0.02	0.1	0.04	0.05	0.03	0.06	0.07
Synj1	5.18	5.35	5.36	5.7	4.98	5.38	4.82	5.53	4.79	5.12	4.93	5.25	5.18	5.1	5.03	5.45	5.26	5.58	5.13	5.88	5.85	5.36	5.33	5.75	5.91	5.43	6.46
Synpo	5.73	7.02	7.95	6.47	11.24	10.69	9.76	11.08	8.87	8.58	8.51	10.54	11.11	9.02	9.59	10.75	9.7	7.68	10.36	14.87	9.74	14	17.51	12.56	13.96	21.63	23.66
Sncb	NaN	NaN	NaN	0	0	0.05	0	0	0	0	0	0	0	0	0	0	0	0	0	0	0	0	0	0	0	0.04	0
Nxph3	0.77	0.71	0.77	0.71	0.68	0.47	1.11	0.74	0.68	0.7	0.43	0.32	0.76	0.38	0.54	0.69	0.71	0.76	0.75	1.18	0.45	0.59	0.74	1.23	0.79	1.18	1.32
Nxph4	3.86	2.62	1.37	5.03	3.25	2.15	3.7	3.61	5.91	4.97	3.87	4.26	5.21	4.44	3.96	3.71	5.25	6.95	4.07	1.65	2.55	1.12	0.62	0.38	0.38	1.05	0.61
Wdr7	4.61	4.37	4.31	4.03	4.01	4.58	4.22	5.01	4.02	4.2	3.93	3.65	4.24	4.14	4.08	4.92	4.5	3.84	4.2	4.83	5	4.41	4.54	4.42	4.28	3.73	3.9
Cyp27a1	28.89	33.02	35.92	14.6	11.65	17.56	16.18	15.97	15.33	15.75	14.8	15.27	15.03	13.91	15.04	13.16	15.87	13.6	12.55	13.25	13.58	11.02	9.57	10.18	8.83	14.42	11.17
Itga9	1.56	1.38	1.85	2.42	3.02	3.28	3.72	4.9	5.26	3.98	3.44	2.56	3.22	3.69	3.79	4.51	5.07	4.04	4.54	4.34	3.69	2.7	3.23	3.12	3.12	3.03	5.13
Adcy4	2.07	2.23	2.35	2.4	2.05	3.01	2.33	2.17	3.37	1.97	2.2	2.03	2.45	3.08	2.78	2.22	2.86	3.3	2.76	2.69	1.89	1.79	2.7	2.32	2.99	2.99	4.1
Adcy3	0.36	0.28	0.21	0.59	0.41	0.44	0.9	0.78	0.78	0.87	0.53	0.4	0.56	0.63	0.64	0.79	0.91	0.63	0.64	0.64	0.51	0.51	0.89	0.76	0.73	0.59	0.93
Acly	34.84	34.6	33.14	39.42	44.13	50.78	42.77	44.65	38.97	39.09	45.1	40.6	41.52	35.47	41.51	46.03	39.75	43.38	42.53	51.79	47.69	50.53	44.01	42.28	54.24	47.32	42.63
Ndufb11	268.67	243.4	258.11	261.67	217.7	265.86	251.92	243.53	258.1	237.31	230.33	261.71	247.29	257.97	226.87	222.23	274.36	243.52	230.9	218.34	209.22	174.29	182.34	186.12	166.72	160.17	164.6
Etv5	4.91	5.1	2.75	3.38	4.7	4.75	5.59	6.91	4.85	5.52	5.24	4.58	5.29	5.07	4.63	5.65	4.99	4.95	5.51	6.84	5.21	6.44	6.48	6.59	5.68	4.86	5.43
Ces1d	121.83	88.97	88.49	85.41	105.77	178.95	116.27	139.07	139.68	133.34	130.5	127.45	140.22	178.84	104.27	118.41	158.07	143.09	125	181.91	64.4	35.5	35.12	35.84	23.59	29.53	17.18
Gldc	26.46	36.07	32.57	9.65	14.82	32.82	15.13	19.5	17.42	25.28	27.16	22.15	21.86	22.77	22.88	20.99	11.15	19.83	25.53	26.69	17.14	44.58	25.86	23.83	30.16	61.21	45.35
Sbk1	12.96	12.59	14.64	14.53	16.44	15.41	18.93	16.03	16.73	17.38	16.5	17.35	17.52	18.32	16	15.4	17.29	16.38	16.65	16.51	16.23	20.39	17.64	18.57	21.59	25.39	20.11
Chil4	0.33	0.04	0.17	0.45	0.87	0.43	0.38	1.45	0.35	0.19	0.04	0.15	0.72	0.34	0.75	0.83	0.7	0.86	0.44	1.18	2.13	0.4	0.17	0.28	1.23	0.22	0.54
Blmh	37.58	30.68	31.5	32.98	32.82	36.56	33.95	38.34	36.77	34.04	34.25	32.88	33.32	34.73	31.74	37.1	34.06	34.38	33.86	36.88	31.71	37.13	35.77	35.89	33.82	30.02	26.1
Rhoq	14.63	15.05	17.22	13.74	14.26	13.52	13.06	14.84	12.78	13.24	12.38	13.35	13.47	13.06	14.41	15.01	12.03	12.17	12.1	13.85	16.88	16.12	15.24	15.1	19.11	18.04	20
Slc6a5	0	0.01	0.02	0	0.03	0.03	0.02	0	0.01	0.05	0.02	0	0.01	0.03	0.01	0	0.02	0.02	0.01	0.02	0.04	0.02	0	0.01	0.01	0	0.02
Cabin1	13.07	11.83	12.45	16.45	16.37	11.97	15.58	13.4	14.85	15.5	14.07	14.64	13.97	15.44	15.78	15.91	16.27	15.34	16.17	15.44	15.74	16.99	17.55	16.64	17.22	16.3	18.02
Cdc42ep2	5.27	4.9	7.2	14.44	11.62	8.07	11.82	8.66	11.83	9.75	11.34	10.41	11.53	9.65	10.77	14.73	13.26	12.35	9.78	10.59	14.07	13.65	14.19	12.3	18.21	14.69	14.98
Kdm3a	8.14	8.91	8.14	6.56	6.52	7.75	7.16	7.05	7.61	6.46	6.77	6.74	6.9	6.4	6.1	7.01	6.91	6.22	6.47	6.82	7.38	6.59	6.98	7.6	8.16	6.88	8.06
Tex15	0.04	0.01	0.04	0.04	0.04	0.04	0.04	0.03	0.04	0.05	0.05	0.06	0.04	0.06	0.1	0.06	0.03	0.05	0.02	0.04	0.04	0.06	0.04	0.05	0.04	0.01	0.05
Arl1	64.36	66.35	67.31	69.4	66.62	71.51	69.86	66.84	69.18	64.84	72.75	70.57	67.13	64.67	65.54	68.48	69.02	70.81	68.76	66.97	69.45	71.61	70.64	73.42	75.03	70.96	72.59
Csnk1d	24.12	26.32	26.24	32.41	31.91	29.88	30.48	29.77	29.67	29.38	31.33	30.89	31.62	30.73	32.66	33.52	31.88	29.72	30.1	32.52	34.24	37.93	35.04	34.35	37.76	36.9	39.52
Gas8	8.89	8.98	9.25	11.42	13.79	10.58	12.05	10.04	12.26	10.12	11.96	11.83	11.55	11.77	11.98	10.49	9.99	11.32	10.13	10.71	11.11	11.7	15.64	14.71	13.94	12.71	11.18
Zfp120	3.23	2.68	2.22	2.7	2.25	2.25	2.23	2.08	2.2	2	1.76	2.27	1.81	1.76	1.63	2.27	2	2.26	1.93	2.55	2.53	2.61	2.19	2.37	2.28	1.8	2.25
Zfp119a	1.93	1.9	1.63	1.86	1.01	1.21	1.15	1.16	1.34	1.53	1.14	1.56	1.21	1.29	0.94	1.33	1.58	1.42	1.19	1.57	1.13	1.18	1.14	1.19	1.25	1.13	1.11
Isl2	0.03	0	0	0.02	0	0.03	0	0	0	0.02	0	0	0	0	0	0.03	0	0	0.02	0.02	0	0	0	0.03	0	0	0
Meig1	0.14	0	0.11	0	0	0.13	0.13	0	0	0.13	0.26	0	0	0.21	0	0.1	0	0	0.13	0	0.14	0.12	0.2	0	0	0.25	0
Barhl2	0.02	0.03	0.03	0.01	0	0	0	0	0	0	0	0	0	0	0	0	0	0	0	0	0	0	0.02	0	0	0	0
Rcor2	0.56	0.25	0.41	0.86	0.83	0.68	0.8	0.34	0.94	0.51	0.5	1.08	0.6	0.66	0.73	0.66	0.75	0.79	0.69	0.58	0.5	0.62	0.6	0.51	0.51	0.56	0.49
Rhox9	0.1	0	0	0	0	0.1	0	0	0.08	0	0	0	0	0	0	0	0	0	0	0	0	0	0	0	0	0	0
E2f4	20.14	19.2	22.8	28.16	33.06	23.98	29.52	26.37	29.04	29.97	29.32	27.28	31.21	30.53	33.66	31.53	31.41	31.35	32.33	27.32	29.34	46.13	46.66	44.68	48.01	53.51	44.24
Pcnx3	11.31	10.69	10.58	13.59	13	12.56	13.06	13.24	13.07	13.97	13.63	15.52	14.19	14.35	14.83	14.06	13.42	14.38	16.54	14.76	15.35	14.86	14.5	14.64	14.25	12.98	15.13
Bap1	18.74	19.88	19.37	21.34	20.36	20.48	20.38	23.28	20.43	20.03	21.27	19.96	21.48	21.97	20.33	21.82	21.86	21.15	22.15	22.84	22.78	21.74	22.06	22.34	21.16	20.94	19.03
Dgkz	32.71	28.76	29.8	40.05	37.25	34.03	36.53	42.03	39.25	40.64	37.28	36.08	39.72	38.23	35.1	38.47	42.5	38.94	38.31	41.9	37.39	34.22	35.92	38.09	32.98	26.28	29.18
Npffr2	0.08	0.04	0	0.04	0.08	0.04	0	0.04	0	0.04	0	0	0.04	0	0	0.11	0	0.11	0.04	0	0.04	0.03	0	0	0.03	0	0
Rexo2	64.85	61.93	62.86	92.99	100.57	69.26	97.81	88.34	93.46	82.64	93.32	83.34	94.82	83.25	101.08	95.89	89.97	95.21	96.76	80.48	96.55	102.26	107.01	124.06	102.38	105.61	89.15
Cdc42ep1	10.66	10.55	11.48	16.7	18.29	13.01	15.18	14.35	17.05	14.85	14.53	14.92	14.8	15.13	14.74	19.11	18.71	18.23	17.64	17.41	16.85	15.33	20.2	13.83	16.02	21.38	21.97
0610010K14Rik	35.33	31.87	35.11	45.79	49.75	34.46	45.29	42.61	46.81	46.63	43.85	41.6	44.61	45.7	44.92	45.77	48.75	48.45	48.34	39.37	35.18	41.07	51.04	49.22	37.38	45.36	39.3
Rars	24.63	26.29	25.73	28.98	32.25	27.46	33.34	32.38	30.66	27.87	30.31	26.54	32.95	28.17	33.58	34.51	28.44	31.46	32.74	32.3	34.8	47.06	46.1	48.3	46.89	45.53	36.66
Ccdc117	10.06	8.57	8.9	9.8	6.23	8.08	6.45	6.75	5.7	6.46	6.33	6.72	6.12	6.7	7	8.03	6.64	7.15	7.04	6.21	7.33	6.72	7.19	6.84	5.77	5.4	5.85
Ppp4r3b	9.59	9.83	10.97	10.73	9.83	11.64	9.39	10.19	9.86	9.32	10.27	9.36	9.65	9.41	8.68	10.65	9.06	10.64	9.38	11.57	11.36	10.27	11.18	11.11	11.93	9.13	12.19
Rprml	0	0	0.06	0.06	0	0	0	0	0	0	0.06	0	0	0	0.06	0	0	0	0	0	0	0	0.05	0	0	0.06	0
Mycbpap	2.14	1.99	1.93	3.2	1.65	1.68	1.68	1.58	2.69	1.55	1.31	2.18	1.95	2.1	1.77	1.81	2.06	1.93	1.74	1.44	1.42	1.18	1.27	1.24	1.99	0.97	1.16
Cnot6	13.05	13.33	14.98	13.58	17.87	15.38	15.89	17.65	13.54	15.13	17.86	13.28	16.84	15.26	16.65	18.47	14.44	16.26	16.7	20.88	20.89	24.23	24.85	24.75	23.27	19.01	17.5
Tsr1	6	6	7.02	5.39	6.34	5.84	6.01	5.52	5.16	4.96	6.95	5.39	5.83	4.45	6.52	7.34	5.86	5.99	5	6.48	7.37	11.41	10.97	11.45	11.77	10.22	8.93
Gm9241	0.12	0.41	0.25	0.24	0	0.32	0.3	0.48	0.28	0.6	0.29	0.28	0.44	0.3	0.23	0.33	0.11	0.45	0	0.41	0.33	0.3	0.22	0.02	0.31	0.44	0.24
Slc16a6	5.74	5.97	3.92	8.34	10.3	9.64	9.25	9.01	8.68	10.88	12.28	8.41	9.41	8.18	7.75	10.4	7.17	10.7	10.95	10.3	11.55	17.06	18.06	19.66	14.11	17.82	10.42
Pik3r6	0.54	0.52	0.48	0.41	0.51	0.53	0.54	0.58	0.48	0.49	0.43	0.46	0.49	0.5	0.42	0.55	0.92	0.5	0.39	0.51	0.47	0.3	0.37	0.44	0.23	0.52	0.86
Ttc7b	11.71	13.22	14.57	10.57	10.09	12.14	10.63	12.3	9.48	11	11	10.6	9.28	11.12	10.88	9.17	9.99	9.32	10.27	10.49	9.12	9.77	8.55	9.02	8.97	10.69	10.47
Ddx1	38.61	38.57	38.06	40.84	41.72	42.51	43.38	43.81	41.47	41.6	42.99	36.14	40.86	38.33	42.03	44.66	40.29	40.53	41.43	41.79	48.5	50.46	50.46	52.36	47.1	46.13	42.97
Sptssa	28.26	29.75	29.14	25.23	22.99	34.28	26.34	26.6	27.83	25.59	27.84	28.94	25.63	24.84	24.33	28.14	24.19	26.29	25.92	26.93	23.68	25.65	24.63	24.45	26.08	23.61	21.27
Tedc1	0.52	0.24	0.43	1.66	2.78	1.04	3	2.32	1.86	2.02	2.68	1.48	2.06	2.69	1.95	2.67	1.78	2.27	2.35	2.79	1.84	2.23	2.31	2.32	1.52	0.95	1.17
Pld4	3.19	2.9	3.83	2.5	3.92	1.72	3.58	3.4	3.18	3.23	2.71	1.94	2.69	1.81	1.88	2.15	3.01	2.18	2.63	2.33	2.28	2.46	2.8	2.73	1.85	1.06	3.78
Jkamp	19.66	19.93	21.65	22.62	24.08	22.01	25.31	23.98	23.61	23.04	25.62	23.21	24.06	23.1	21.9	22.8	25	23.91	23.55	22.35	21.89	21.29	20.29	21.59	23.83	22.72	19.68
Aldh6a1	299.42	317.89	289.15	152.82	145.4	251.61	157.98	181.92	174.42	173.03	188.14	193.64	171.86	169.95	149.17	149.27	164.75	161.89	147.8	174.1	145.76	82.29	84.24	84.97	60.82	67.61	63.39
Vipas39	21.14	22.01	23.96	22.4	19.6	23	22.3	22.39	22.46	21.97	21.41	22.99	21.37	22.32	23.97	21	23.24	22.59	21.98	20.71	21.68	19.69	21.71	19.08	19.09	19.07	16.11
Fancm	0.98	0.88	0.93	1.17	1.23	1.19	1.08	1.35	1.25	1.13	1.19	0.87	1.14	1.1	1.23	1.49	1.06	1.12	1.24	1.31	1.43	1.38	1.61	1.55	1.32	0.81	1.09
Aspg	23.39	21.6	17.49	18.39	12.94	11.84	12.37	16.75	18.65	18.76	16.57	11.11	13.89	16.04	13.94	14.45	19.09	18.3	16.36	11.85	13.73	4.2	3.65	3.85	2.37	2.27	1.94
Ptpn23	16.47	14.15	14.38	25.25	30.36	16.68	25.89	22.33	22.13	23.48	22.93	23.02	26.12	24.37	27.68	28.54	24.09	26.48	26.21	25.79	33.81	40.06	37.47	40.23	41.08	39.8	39.9
Cbll1	4.47	4.48	3.9	4.75	4.77	4.13	4.27	3.8	3.96	3.98	4.03	4.05	4.05	4.08	3.87	4.27	4.15	4.03	4.66	4.46	4.22	4.6	4.34	4.31	3.87	3.65	3.96
Tecpr2	1.84	1.91	1.93	2.37	2.13	2.1	2.14	2.01	2.08	2.39	1.93	2.26	1.84	2.04	1.98	1.96	2.27	2.04	1.98	2.15	1.78	2.01	2.14	1.91	1.59	1.83	2.06
Spata7	4.13	3.92	3.37	4.32	4.81	3.86	4.85	4.95	4.7	4.17	4.17	4.57	3.9	4.57	3.56	4.09	3.9	4.52	4.58	4.78	3.59	3.96	4.43	3.64	4.05	3.87	4.62
Tdp1	3.86	3.31	3.73	4.91	5.09	4.48	5.56	5.96	5.48	5.33	5.94	4.21	5.87	5.62	5.85	7.02	5.73	5.74	5.5	6.38	5.8	6.05	7.11	7.43	6.37	4.91	4.71
Tmem179	0.03	0.03	0	0	0.08	0.03	0.23	0.02	0.08	0.15	0.08	0.03	0	0	0.2	0	0.03	0	0.08	0	0.05	0.07	0.07	0.05	0.02	0.02	0
Rab15	1.67	1.64	2.54	3.61	3.05	1.95	2.44	2.28	3.18	2.85	2.39	2.86	2.45	2.66	3.45	2.71	2.55	2.25	2.65	2.47	2.21	4.78	4.42	3.22	8.19	5.93	8.6
Slc25a47	1.08	0.76	1.03	1.02	0.67	0.66	1.09	0.64	0.86	0.94	1.11	1.22	0.74	0.85	1.09	0.74	0.72	1.12	0.62	0.34	0.77	0.65	0.77	0.77	0.98	1.78	1.46
Adi1	49.09	49.03	47.58	41.62	40.72	39.5	42.26	40.1	38.3	40.88	37.03	38.78	39.82	39.97	37.24	38.88	40.12	39.28	38.35	37.93	38.37	42.57	40.84	45.02	40.41	45.25	35.2
Fam110c	3.86	3.41	3.55	4.68	4.56	3.59	4.41	4.72	4.31	4.2	4.15	4.51	4.16	4.14	4.15	5.34	4.01	5.08	4.48	4.62	5.5	5.31	5.45	5.1	6.03	7.08	6.76
Dnal1	2.89	2.94	2.57	2.81	2.36	3.09	2.59	2.19	2.61	2.92	2.28	2.64	2.7	2.96	2.52	2.53	2.78	3	2.83	2.35	2.53	1.93	2.03	2.06	1.85	1.79	2.21
Lratd1	4.58	5.14	5.06	4.28	2.27	2.7	2.81	1.74	2.74	2.93	2.42	3.09	2.38	2.92	2.85	2.72	2.37	3.23	2.55	1.88	2.9	3.75	3.12	2.27	3.99	3.64	6.03
Rdh14	22.3	20.38	22.28	16.58	14.6	20.62	16.87	16.48	16.59	15.09	17.65	19.02	18.93	18.69	15.61	16.8	16.78	16.92	17.25	15.76	16.3	14.84	13.66	13.37	15.45	16.98	15.31
Pelo	15.6	14.47	16.26	21.29	17.71	11.52	18.23	16.24	18.22	17.79	19.85	19.71	19.3	16.57	18.39	18.56	20.6	18.72	17.79	17.24	19.95	18.99	21.62	21.2	19.8	19.92	18.62
Iars	16.81	14.92	16.59	17.82	22.5	15.84	17.79	17.95	17.92	16.69	18.23	19.32	19.64	16.68	19.13	23.4	18.05	18.92	19.64	20.83	24.22	27.82	25.73	26.23	26.62	23.82	25.66
Gm21642	0.01	0	0.01	0	0	0	0	0	0	0	0	0	0	0	0	0	0	0	0	0	0	0.01	0	0	0	0	0
Arrdc3	30.58	31.42	24.89	23.32	16.04	29.23	16.2	17.14	18.93	17.53	14.15	18.32	16.57	17.78	14.08	20.73	16.52	23.59	16.57	13.54	20.01	13.91	15.69	12.88	14.78	15.7	21.35
Tmem265	4.18	3.11	4.22	4.77	4.51	3.08	4.62	2.57	3.94	4.39	4.11	3.65	3.56	3.59	4.02	4.26	4.01	4.39	4.03	4.14	4.96	6	4.74	6.11	6.69	7.09	8.01
Nhlrc1	1.46	1.14	1.4	1.37	1.34	1.07	0.88	0.93	0.86	0.99	0.81	1.26	0.85	1.24	0.95	1.16	1.01	1.37	0.95	0.63	1.05	0.96	0.93	1.07	0.99	0.86	0.73
Tasor2	3.13	3.94	4.19	3.77	3.33	4.29	3.08	3.48	3.32	3.11	3.6	3.16	3.12	3.28	3.07	3.89	3.29	3.4	2.89	3.92	4.11	3.68	3.56	3.65	3.44	2.67	3.01
Rnf44	35.52	35.93	32.6	41.32	43.89	37.61	39.43	37.26	36.27	39.8	38.46	40.21	41.37	40.02	40.53	42.47	41.43	41.88	43.01	39.91	41.94	40.29	40.42	40.86	41.13	38.82	44.75
Gm21083	0	0.08	0	0	0.04	0	0.04	0	0	0	0	0	0.04	0	0	0	0	0.08	0	0	0	0.05	0	0.15	0	0	0
Gm38690	0	0.04	0	0.09	0.15	0	0.05	0	0	0	0.04	0.04	0.09	0.13	0.07	0.15	0.04	0	0	0	0	0.03	0.09	0	0.04	0.02	0
Gm38699	0	0.43	0.11	0.2	0.45	0.52	0.62	0.4	0.06	0.2	0	0.5	0	0	0	0.2	0.31	0.1	0	0.4	0.23	0.05	0.18	0.32	0.18	0	0.45
Gm38702	0.18	0.16	0.21	0.06	0.54	0.09	0.06	0.36	0.29	0.34	0.18	0.03	0.21	0.2	0.2	0.29	0.28	0.18	0.18	0.04	0.22	0.51	0.32	0.43	0.2	0.38	0.44
Gm38704	0.17	0.29	0.07	0	0.55	0.25	0.22	0.23	0.02	0.2	0.46	0.2	0	0.23	0.16	0.19	0.07	0.17	0.23	0.34	0.26	0.17	0.32	0.21	0.28	0.19	0.07
Gm38706	0	0	0	0	0	0	0	0	0.03	0	0.04	0.03	0	0	0.03	0	0	0	0	0	0	0	0	0	0	0	0
Gm21103	0.55	0.84	0.89	0.84	2.07	1.13	0.68	1.38	0.94	0.87	1.33	0.93	1.28	1.21	1.3	0.75	1.4	1.19	0.86	1.3	1.36	0.38	1.12	1.14	0.9	1.07	0.75
Gm11639	0	0	0	0	0.01	0	0	0	0.01	0.01	0	0	0	0	0.01	0.01	0	0.03	0.01	0.01	0.01	0	0	0	0.01	0	0
Gm38821	0	0	0.04	0.04	0	0.08	0.04	0	0	0.04	0.12	0.04	0.09	0.08	0.08	0.04	0.08	0.12	0.04	0.04	0	0	0	0	0.11	0.07	0
Gm6749	0.13	0.47	0.13	0.15	0.17	0	0.26	0.18	0.19	0.11	0	0.52	0	0.52	0	0.33	0.26	0	0.08	0.39	0	0.16	0	0	0.25	0.42	0.26
Gm38958	0.23	0	0.22	0	0.1	0	0.11	0	0	0	0	0.32	0.11	0.11	0.2	0.1	0.1	0	0	0.1	0.23	0.31	0.19	0.21	0.48	0.88	1.16
Gm38999	0.15	0.19	0	0	0	0.04	0.09	0.04	0.04	0.12	0	0.05	0.04	0	0	0.04	0	0	0.08	0.04	0	0.07	0	0.08	0	0.04	0
Gm39002	0.02	0.02	0.01	0	0.03	0.03	0	0.02	0	0	0.02	0.05	0	0	0.03	0.03	0.03	0.05	0.02	0.02	0.02	0.04	0	0.03	0	0.05	0.03
Slc9a3	26.71	25.16	24.94	27.43	16.48	28.16	19.26	22.62	21.85	24.05	20.97	24.62	22.12	26.58	23.07	20.41	22.76	25.1	21.93	22.66	24.51	18.23	21.61	18.27	14.43	14.45	16.86
Gm39115	0	0	0	0	0	0	0	0	0	0	0	0	0	0	0	0	0	0	0	0	0	0	0	0	0.05	0	0
Gm39147	0.27	0.35	0.09	0.11	0.35	0.46	0	0.17	0.38	0	0	0.39	0.09	0.49	0.44	0.08	0.13	0.14	0.17	0.51	0	0.09	0	0.08	0.37	0.26	0
Gm39270	0.21	0.34	0.07	0.08	0.22	0.21	0.07	0.2	0.13	0.2	0	0.07	0.07	0.13	0.2	0.2	0.07	0.13	0.07	0.13	0.21	0.25	0.06	0.06	0.13	0.13	0.07
Gm39469	2.23	2.66	2.02	2.36	2.09	2.18	1.92	2.27	1.82	1.88	1.73	1.96	2.19	1.64	1.78	1.86	2.34	1.85	2.23	2.47	2.44	2.14	2.57	2.05	2.46	2.38	1.78
Gm39566	0	0.02	0	0	0.01	0	0.01	0	0	0	0	0.02	0	0	0	0	0	0	0	0	0	0	0	0	0	0	0
Gm39572	0.26	0.05	0.05	0.05	0.1	0.1	0.15	0.05	0.05	0	0.1	0.1	0.1	0	0	0.05	0.14	0	0.05	0.05	0.1	0	0	0	0	0	0
Gm39653	NaN	NaN	NaN	0	0	0.11	0	0	0	0	0	0	0	0	0	0	0.05	0	0	0.05	0	0	0	0.05	0	0	0
Gm39701	73.97	50.23	60.64	111.92	124.16	71.68	114.39	77.02	100.17	121.15	128.01	91.83	115.73	121.8	172.12	103.15	78.67	104.26	89.58	107.23	100.34	207.61	154.33	168.89	285.72	321.4	356.34
Gm33887	20.87	33.43	38.23	21.38	37.65	46.03	32.97	44.77	32.18	25.85	20.11	18.12	35.63	27.57	27.71	32.97	25.29	48.64	35.26	35.06	44.18	51.7	12.2	40.19	30.73	50.43	8.19
LOC105244150	0.07	0	0.13	0.26	0.13	0.07	0.06	0.06	0.13	0.13	0.19	0.2	0.06	0.39	0.44	0.13	0.06	0.19	0.32	0.25	0	0.06	0.06	0.24	0.3	0.37	0.89
1700024J04Rik	0	0.02	0.02	0	0.02	0	0	0	0	0	0	0	0.02	0	0	0	0	0.02	0	0	0.03	0	0.02	0	0	0.02	0.02
Rps6-ps4	501.47	505.91	546.37	652.77	706.94	514.89	704.98	656	652.34	655.56	681.52	586.91	650.46	618.55	732.33	636.33	662.47	656.58	698.5	605.17	701.13	961.45	946.09	961.94	1032.75	920.57	808.34
Gm20855	NaN	NaN	NaN	0	0	0	0.01	0	0	0	0	0	0	0	0	0	0	0	0	0	0	0	0	0	0	0	0
Gm39972	506.83	428	490.96	623.49	887.54	638.36	723.96	581.46	716.03	756.66	830.53	589.05	807.38	831.56	996.03	811.81	559.53	756.24	609.79	775.84	697.64	1220.34	951.31	945.35	1618.22	1880.27	1955.15
Gm40011	0	0	0	0.12	0	0	0.12	0	0	0	0	0	0	0	0.2	0.08	0	0.05	0	0	0	0.09	0	0	0	0.03	0
Gm14444	0.72	0.58	0.29	0.69	0.37	0.31	0.48	0.43	0.95	0.55	0.4	0.25	0.47	0.35	0.57	0.43	0.65	0.33	0.29	0.61	0.6	0.32	0.25	0.53	0.27	0.44	0.42
Gm40035	0	0	0	0.15	0	0	0	0.14	0	0	0	0	0	0	0	0	0	0	0	0	0	0	0.14	0	0.14	0	0.15
Gm40190	0.12	0.08	0.08	0.08	0.06	0.03	0.03	0.08	0.08	0	0.14	0.11	0.14	0.11	0.05	0.08	0.05	0.14	0.08	0.05	0.06	0.03	0	0	0.13	0.03	0.03
Gm40275	0	0.04	0	0	0	0	0.07	0.11	0	0.11	0.04	0.07	0.07	0	0.03	0.07	0	0.11	0.07	0.07	0.08	0.03	0.1	0.1	0.1	0	0
Gm40349	0	0.03	0.03	0.03	0.06	0	0.06	0.03	0	0	0	0	0	0.03	0.03	0	0.03	0.09	0.03	0.03	0	0	0.06	0	0.03	0.06	0.18
Gm40353	0	0	0	0	0	0	0.05	0	0.05	0	0	0	0.05	0	0.05	0	0	0	0.05	0	0.06	0	0	0	0	0.05	0.05
Gm40363	0	2.12	0	0	0	0	0	0	0.75	0	0	0	0	0	0	0	0	0	0	0	0.84	0	0	0	0.09	0	0.01
Gm40364	0	0	0	1.62	1.35	1.23	1.09	0	0.02	0.77	0	0	1.73	0	2.79	0.65	0	1.2	0.67	1.43	0	0	0	0	0	0	0.85
Gm40365	1.66	0.83	0.81	1.17	1.46	0.9	0.6	1.14	0.52	1.58	0.9	1.35	1.27	1.13	1.02	1.31	0.99	1.46	0.85	1.08	0.89	1.04	1.41	0.34	0.9	0.5	1.2
Gm40367	5.38	5.16	2.59	5.26	6.29	3.44	5.61	3.1	4.86	7.25	4.08	6.15	3.77	5.92	3.28	4.44	4.97	4.48	5.38	4.5	3.63	2.88	5.43	1.54	3.4	4.56	2.48
Gm40369	3.96	1.73	4.74	0.87	0.56	3.11	2.64	2.78	1.81	1.16	2.2	1.56	2.1	2.32	2.72	1.7	2.43	2.2	3.48	1.45	0.94	1.88	0.23	4.34	0.43	2.39	3.93
Gm40378	0.46	0	0.2	0.05	0.37	0.71	0.32	0	0.18	0.27	0.1	0.42	0.45	0	0.2	0.11	0.54	1.16	0.45	0.41	0.41	0.17	0.15	1.08	0.31	0.11	0.18
Gm40415	0	0.06	0.06	0.06	0	0.06	0	0	0	0	0	0.06	0	0	0	0	0	0	0	0	0.06	0	0	0	0	0	0
Gm40447	0.33	0.16	0.16	0.49	0.46	0.21	0.28	0.25	0.26	0.21	0.28	0.29	0.28	0.18	0.37	0.27	0.35	0.23	0.13	0.1	0.45	0.38	0.41	0.29	0.77	0.91	0.99
Gm40453	0.26	0.73	0.4	0	2.15	1.26	0	0.84	0.54	0	1.98	0	1.3	2.84	0	1.29	0.08	0.57	1.17	0.37	1.19	0.07	1.38	0.44	18.46	7.3	4.03
Gm40460	0	0	0.08	0	0.05	0	0.05	0	0	0	0	0.1	0	0.08	0	0	0	0	0.05	0	0.05	0	0	0	0	0	0.08
Gm40469	1.7	1.34	1.71	1.86	2.2	1.6	1.43	2.09	1.51	1.96	1.93	1.48	1.8	1.38	1.92	1.65	1.79	1.94	2.6	1.99	1.87	1.28	1.95	1.45	1.37	1.72	1.89
Gm40514	7.74	10.39	12.94	24.78	39.69	10.31	23.87	15.89	22.08	26.09	24.97	12.36	25.69	23.62	37.44	21.89	15.35	27.28	25.55	30.76	25.78	63.32	42.48	69.41	99.3	99.3	93.39
Txndc5	43.3	45.48	49.3	52.28	47.96	46.59	50.53	56.76	52.54	51.44	53.99	49.59	52.6	53.5	55.64	54.06	58.7	56.79	57.03	53.9	50.97	45.31	49.23	42.53	40.24	38.89	41.72
Gm40525	138.73	146.35	174.15	223.49	300.42	176.39	252.6	188.34	227.86	202.52	198.5	166.14	246.48	193.51	281.07	213.46	171.53	279.27	202.53	232.96	202.52	369.44	156.88	319.54	397.69	477.36	281.78
Gm2396	0.02	0.02	0.04	0.02	0.02	0.02	0.05	0.08	0.04	0.06	0	0.02	0.04	0	0.05	0.05	0.04	0.03	0.04	0.08	0.04	0.01	0.02	0	0.03	0	0
Gm40556	0.1	0.07	0.03	0.06	0	0.06	0.06	0	0.06	0.1	0.03	0.03	0.1	0	0	0	0.06	0.06	0.03	0	0.07	0.03	0.03	0.03	0.03	0.06	0.03
Gm40587	NaN	NaN	NaN	0	0	0	0	0	0	0.11	0	0	0	0	0	0	0	0	0	0	0	0	0	0	0	0	0
Gm40595	1.32	1.46	1.99	1.66	1.9	2.13	2.49	1.64	2.67	1.23	0.95	0.93	0.5	1.26	1.16	1.64	1.16	2.02	1.58	1.9	0.84	1.03	0.49	1.13	1.39	0.41	0.46
LOC105245102	0	0	0	0	0	0.19	0	0	0.12	0	0.01	0	0	0	0.11	0	0	0	0.33	0	0	0.32	0.33	0	0.11	0.11	0
Gm19802	0.13	0.12	0.08	0.15	0.17	0.25	0	0.12	0.14	0.05	0.08	0.12	0.16	0.16	0.24	0	0.13	0.09	0.09	0.06	0.2	0.14	0.13	0.05	0.02	0	0.11
Gm40755	1	1.14	1.34	0.48	0.68	0.83	0.69	0.67	0.92	1.06	0.93	0.95	0.92	1.22	0.83	0.43	0.76	0.63	0.82	0.66	0.51	0.44	0.57	0.66	0.41	0.38	0.41
Gm40814	9.81	12.03	10.45	12.7	31.02	12.83	20.09	19.75	16.76	12.15	13.82	9.58	21.73	14.22	13.19	19.46	14.71	22.87	17.5	19.8	15.3	13.66	6.89	18.5	13.22	9.11	1.6
Gm40835	0.15	0.15	0.17	0.12	0.19	0.15	0.21	0.12	0.24	0.1	0.09	0.12	0.1	0.07	0.21	0.12	0.12	0	0.07	0.12	0.1	0.16	0.13	0.2	0.15	0.23	0.19
Gm40847	0.6	0.57	0.31	0.42	0.37	0.75	0.07	0.68	0.25	0.61	0.09	0.4	0.4	0.13	0.43	0.53	0.7	0.31	0	0.48	0.25	0.74	0.73	0.3	0.43	0.15	0
Gm40848	0.88	0.95	1.08	0.88	0.79	0.69	0.79	0.76	0.58	0.75	0.62	0.77	0.59	0.68	0.71	0.97	0.64	0.92	0.59	0.92	0.62	0.86	1.34	0.72	0.71	0.47	0.51
Gm40853	0.2	0.28	0.63	0.62	0.47	0.39	0.08	0.39	0.26	0.22	0.14	0.26	0.36	0.13	0.36	0.04	0.31	0.35	0.44	0.08	0.23	0.48	0.29	0.39	0.52	0.61	0.94
Gm40862	0.21	0.17	0.31	0.23	0.24	0.09	0.29	0.28	0.19	0.22	0.18	0.35	0.1	0.27	0.16	0.33	0.24	0.23	0.18	0.31	0.34	0.39	0.33	0.23	0.24	0.35	0.55
Gm40864	0.03	0	0.02	0.02	0.07	0.02	0.02	0.07	0.09	0	0.05	0.06	0.06	0.1	0.06	0.03	0.03	0.11	0.1	0.02	0.11	0.04	0	0.05	0.02	0.07	0.09
Gm5954	3.03	2.05	1.58	2.44	4.25	4.61	4.53	1.57	2.21	1.7	4.71	4.08	4.63	4.64	2.14	4.1	3.78	3.82	4.59	4.64	3.93	1.41	2.48	2.57	1.25	1.14	0.92
Gm40881	0.16	0.04	0.03	0.24	0.13	0.18	0.3	0.01	0.12	0.11	0.23	0.06	0.29	0.07	0.04	0.27	0.14	0	0.11	0.2	0.11	0.21	0.25	0.15	0.16	0.23	0.19
Gm40892	0.09	0	0.02	0.02	0.02	0.02	0.05	0.12	0.04	0.13	0.05	0.02	0.02	0.11	0.06	0.05	0.08	0.1	0.08	0.06	0.05	0.05	0.03	0	0.08	0.06	0.06
Gm2399	0.91	1.21	0.96	1.07	1.01	1.12	1.07	0.79	0.87	0.83	0.88	0.67	0.82	0.63	0.76	0.83	0.86	0.78	0.78	0.7	0.87	0.55	0.78	0.8	0.98	0.78	0.64
Gm10323	NaN	NaN	NaN	0.02	0	0	0	0	0	0	0	0	0	0	0	0	0	0	0	0	0.02	0.02	0.06	0.02	0	0	0
Gm7896	0	0	0	0	0	0.1	0	0	0	0	0	0	0.02	0	0	0	0	0.05	0	0	0	0.1	0.04	0	0.14	0	0
A930018O16Rik	0.17	0.11	0.17	0.06	0.11	0.11	0.44	0.11	0.17	0.27	0.11	0.17	0.11	0.11	0.16	0.27	0.11	0.05	0.38	0.27	0	0.15	0.26	0.1	0.1	0.05	0.27
Gm21560	NaN	NaN	NaN	0	0	0	0	0	0	0	0	0	0	0	0	0	0	0	0	0	0.1	0	0	0	0	0	0
Gm41099	0.21	0.38	0.3	0.53	0.03	0.26	0.17	0.08	0.2	0.14	0.15	0.3	0.31	0.13	0.3	0.11	0.27	0.13	0.27	0.45	0.27	0.08	0.24	0.42	0.29	0.23	0.05
Gm8138	0	0	0	0	0	0	0	0	0	0.1	0	0	0	0	0.32	0.14	0	0	0	0	0	0	0	0.74	0	0.26	0
Gm41291	0.33	0.24	0.57	0.16	0.17	0.12	0.18	0.68	0.43	0.11	0.31	0.53	0.38	0.22	0.27	0.2	0.19	0.19	0.24	0.24	0.54	0.19	0.52	0.28	0.31	0.18	0.16
Brd9	10.23	9.12	10.27	11.14	13.11	11.01	13.45	12.34	11.41	12.85	12.41	11.4	11.8	13.54	11.68	12.98	10.73	11.89	12.22	12.06	12.59	13.28	15.22	14.47	14.26	11.7	14.76
Gm41408	0.7	0.62	0.6	0.42	0.38	0.38	0.38	0.26	0.5	0.25	0.17	0.5	0.44	0.45	0.33	0.31	0.44	0.38	0.28	0.32	0.29	0.18	0.15	0.2	0.23	0.29	0.28
Gm41607	0.03	0.04	0.04	0.08	0.05	0.06	0.06	0.04	0.06	0.04	0.04	0.06	0.04	0.04	0.03	0.05	0.04	0.06	0.04	0.04	0.06	0.05	0.06	0.04	0.07	0.09	0.06
Gm26637	0.28	0.45	0.69	0.45	0.27	0.26	0.46	0.44	0.53	0.48	0.34	0.47	0.37	0.4	0.31	0.37	0.3	0.53	0.42	0.47	0.32	0.6	0.62	0.71	0.16	0.42	0.72
Gm41844	70.93	63.77	73.35	88.86	79.37	59.46	54.68	49.31	98.54	57.79	54.67	97.93	62.44	59.19	57.61	52.93	46.29	79.87	58	53.37	66.95	55.83	57.64	66.46	144.43	77.48	28.44
Gm41885	134.62	111.02	146.01	177.77	262.1	105.94	177.98	118.86	181.24	169.27	152.35	69.08	207.34	172.69	163.15	121.55	126.17	237.19	186.9	164.92	117.65	274.82	62.52	355.02	387.57	445.96	30.48
Gm42031	202.06	141.93	181.63	340.64	350.86	285.49	345.86	277.99	291.35	399	403.44	320.08	380.65	388.49	511.81	329.72	258.48	329.39	282.36	366.28	299.36	538.99	356.51	422.12	744.84	841.51	845.65
Gm42048	22.01	40.97	52.71	43.51	37.43	60.34	57.16	50.94	71.33	39.31	38.56	41.87	19.22	19.29	25.56	69.65	31.22	55.71	21.81	46.85	32.24	76.41	53.94	38.38	13.07	32.99	35.39
Gm42049	0.72	0.48	0.78	2.23	2.27	0.61	1.8	0.34	2.89	2.48	1.69	2.03	1.69	0.92	1.51	1.59	1.25	2.53	1.54	0.36	0.81	3.77	2.43	3.6	3.86	4.95	3.75
Gm42102	357.21	288.36	302.97	433.84	450.23	376.6	402.56	322.82	439.09	404	423.16	434.89	436.76	442.31	456.05	350.93	281.17	385.27	330.38	378.86	356.27	520.36	389.47	413.65	799.21	797.69	774.85
Gm42134	0.23	0.17	0.12	0.06	0.06	0.24	0.11	0	0	0	0.17	0.16	0.18	0.13	0	0.12	0	0	0	0.18	0.06	0.05	0	0	0.2	0.11	0
AB010352	0.99	0.92	0.86	0.96	0.8	1.09	0.81	0.77	0.96	0.73	0.83	0.98	0.73	1.04	0.74	0.85	0.68	0.9	0.95	0.85	0.97	0.67	0.96	0.72	0.76	0.74	0.79
Gm42166	0.56	0.6	0.48	0.39	0.37	0.17	0.3	0.26	0.27	0.56	0.54	0.42	0.28	0.27	0.32	0.42	0.33	0.25	0.32	0.23	0.27	0.54	0.4	0.43	0.53	0.7	0.63
Gm42226	2.66	1.73	2.5	9.96	14.73	6	12.77	13.54	11.06	11.08	11.14	7.93	11.35	12.52	14.19	14.91	11.19	12.19	14.04	15.8	15.58	20.98	22.09	20.56	17.77	12.88	18.02
Gm42267	17.71	23.11	22.56	16.64	22.43	18.56	12.35	15.96	28.25	12.08	14.92	20.2	18.75	20.63	15.8	20.22	13.33	31.03	13.45	15.13	22.27	13.74	11.73	12.77	22.97	12.66	3.86
Gm42323	0.86	0.87	0.89	0.99	0.86	1.37	0.69	0.98	0.74	1.05	0.86	0.96	0.82	0.92	0.45	0.76	0.72	0.96	0.89	0.69	0.99	0.93	0.64	0.74	0.82	0.56	0.88
Gm42337	0.53	0.38	0.58	0.99	0.83	0.68	0.58	0.71	0.84	0.59	0.54	0.44	0.56	1.05	0.48	0.84	0.53	0.65	0.91	0.72	0.58	0.29	0.48	0.37	0.06	0.35	0.48
Gm42346	0	0	0	0.03	0	0	0.03	0	0	0	0.03	0.07	0.04	0	0.03	0.06	0	0	0.03	0	0	0	0.04	0.03	0	0	0
Gm42355	0.52	0.2	0.24	0.22	0.38	0.44	0.16	0.16	0.26	0.14	0.34	0.31	0.13	0.24	0.19	0.18	0.16	0.05	0.1	0.13	0.11	0.08	0.15	0.14	0.3	0.15	0.28
Gm42368	1141.53	735.29	907.01	1617.03	1706.01	1345.38	1658.67	1286.57	1449.43	1823.16	2010.67	1560.94	1821.88	1907.19	2458.8	1566.81	1185.82	1420.27	1324.71	1698.14	1522.06	2949.77	2099.79	2160.46	4000.9	4471.03	5275.04
Gm42372	0.09	0.05	0.14	0.1	0.03	0.1	0.04	0.06	0.03	0.06	0.07	0.02	0.05	0.03	0.06	0.08	0.04	0.08	0.04	0.05	0.02	0.08	0.06	0.16	0.04	0.04	0.01
LOC105247297	0.04	0	0.1	0.11	0.08	0	0	0	0.05	0	0	0.07	0.06	0	0	0	0	0	0	0	0	0.04	0.08	0	0	0	0
Cdk20	2.96	2.79	3.36	3.55	4.3	3.24	3.58	2.87	3.33	3.22	2.98	3.15	2.94	2.83	3.95	3.65	2.99	3.48	3.08	2.77	3.15	3.63	4.69	3.85	3.66	2.86	3.04
Epdr1	3.31	2.84	3.51	3.99	5.42	4.15	5.35	6.8	6.32	5.53	5.74	4.33	5.05	5.14	5.19	6.58	5.89	5.34	6.61	6.13	4.92	6.54	6.63	7.18	5.07	4.92	5.27
Golm1	3.6	4.39	5.22	10.15	15.19	5.62	13.45	13.03	8.73	10.85	11.42	7.2	11.95	10.69	13.8	14.39	9.32	9.51	13.36	15.44	16.65	33.55	30.53	30.92	36.22	25.22	24.49
Akr1c18	39.4	29.81	40.66	29.19	12.17	11.9	14.14	17.11	20.05	16.54	11.88	17.78	12.28	8.76	13.75	9.54	11.87	11.04	4.21	3.6	16.03	1.85	0.39	1.07	1.04	0.59	0.38
AW209491	9.22	8.57	10.15	10.03	9.53	9.43	8.32	8.09	8.59	8.24	9.37	9.01	7.65	7.47	8.27	8.8	8.28	9.64	8.74	9.1	8.44	9.92	9.84	9.41	9.34	9.49	8.07
Dusp22	14.87	16.31	14.86	20.95	22.41	15.86	20.66	19.49	17.8	22.46	22.92	16.78	19.26	15.89	21.34	19.93	17.47	19.64	19.38	21.17	23.85	27.81	26.93	28.88	26.33	31.03	23.98
Slc17a3	123.21	129.8	91.85	143.78	123.82	148.43	127.65	151.83	142.71	115.1	138.3	131.8	122.01	113.6	106.86	139.46	133.55	141.84	112	144.93	119.14	71.13	70.69	80.54	52.25	28.98	24.33
Utp15	3.94	4.28	3.83	3.6	4.41	3.94	3.87	3.88	3.79	3.85	3.98	3.68	3.63	3.61	4.36	3.61	3.55	3.49	3.84	4.23	5.05	5.7	6.94	6.47	6.87	6.34	5.74
Slf1	1.87	2.62	2.22	2.66	2.46	3.01	3.51	2.74	2.99	2.47	2.79	2.55	2.84	3.35	2.73	3.41	2.33	3.7	3.28	2.89	2.94	3.17	3.15	3.22	3.15	2.27	2.42
Akr1c14	97.04	100.12	87.08	34.5	14.36	61.31	14.4	27.6	33.28	27.81	28.82	39.49	23.24	20.3	16.01	12.5	27.64	28.1	10.2	14.65	15.47	1.47	1.34	1.96	0.98	0.81	2.03
E330034G19Rik	0.05	0.09	0.05	0	0	0.05	0.23	0.13	0.05	0.05	0	0.09	0.05	0.05	0.04	0.09	0	0.09	0.09	0.18	0.19	0.04	0	0.09	0.13	0.09	0.05
Fam149b	23.62	22.52	21.79	21.59	21.1	22.68	20.29	22.79	23.27	19.41	20.53	22.27	20.84	20.59	18.29	20.6	23.14	20.44	20.11	20.79	19.06	14.91	17.34	16.7	17.31	16.57	16.34
Slain1	1.97	2.14	1.98	2.1	2.24	2.01	1.82	2.35	1.96	2.11	1.92	1.88	1.65	2.47	2.57	2	1.97	1.98	2.1	1.85	2.07	1.58	2.36	1.97	1.55	1.6	2.9
Kctd9	9.39	8.39	8.84	9.03	9.71	11.8	9.22	9.2	8.27	8.8	9.8	8.38	9.93	9.38	8.2	9.9	8.73	9.74	8.73	9.96	8.86	10.8	10.52	9.43	11.85	11.48	10.73
Dock9	14.82	12.37	11.76	12.74	10.5	15.67	11.48	13.34	12.88	12.75	11.62	13.32	12.14	11.79	10.89	11.09	13.38	12.56	10.86	12.42	11.22	10.48	9.81	10.37	10.75	9.99	10.59
Gmpr2	15.66	15.97	15.7	18.26	16.45	15.49	16.21	15.52	16.47	16.02	16.99	15.53	16.4	16.2	15.47	16.06	18.79	17.11	17.68	17.05	17.03	17.74	20.99	17.1	18.22	17.53	16.62
Mmrn2	5.58	5.03	5.63	6.13	6.31	5.4	6.38	5.86	6.62	5.47	5.42	5.58	5.03	5.73	5.31	5.75	6.58	5.66	6.04	5.22	5.88	5.01	6.03	5.92	6.84	7.35	10.94
Abhd4	33.77	32.54	29.82	32.27	34.28	29.26	32.43	33.73	34.02	36.17	28.95	32.04	34.31	35.13	34.29	32.33	35.37	34.3	36.28	33.62	32.98	41.41	41.67	39.28	40.87	55.81	46.6
Exoc5	8.38	9.55	11.19	10.31	11.17	11.94	9.78	11.43	9.87	10.09	11.08	9.71	11.29	10.08	10.55	12.11	10.06	10.26	10.91	12.68	13.81	15.56	14.8	15.53	16.49	15.61	15.65
Fam170b	0	0.04	0	0	0	0	0.07	0	0	0	0	0	0	0	0	0.11	0	0.04	0	0	0.04	0	0.03	0	0	0	0
Gm20894	NaN	NaN	NaN	0	0	0	0	0	0	0	0.01	0	0	0	0	0	0	0	0	0	0	0	0	0	0	0	0
Chmp7	16.7	18.47	17.75	20.36	17.95	18.29	18.86	17.76	19.46	18.62	17.02	16.81	17.9	17.39	18.89	18.61	19.59	17.63	17.35	17.41	19.77	18.48	19.48	18.66	20.7	19.26	19.86
A630023A22Rik	NaN	NaN	NaN	0	0.05	0	0	0.05	0	0	0	0	0	0	0	0	0	0.05	0	0	0	0	0	0	0	0	0
Ankrd28	8.64	8.84	8.34	8.47	9	11.69	8.85	10.07	8.73	9.02	10.32	9.1	9.61	9.35	8.43	10.06	8.66	10.38	10.23	11.11	10.69	9.82	9.7	10.34	8.79	9.7	9.47
Mbnl2	22.09	22.15	23.77	28.09	24.12	25.72	23.29	22.45	24.73	22.94	23.78	26.07	24.35	23.92	25.59	27.4	23.18	25.63	24.09	25.05	31.91	28.02	26.15	26.02	30.4	26.75	37.66
Zfp957	0.12	0.11	0.09	0.02	0.04	0.13	0	0	0.02	0.09	0.07	0.1	0	0.02	0.11	0.04	0	0.09	0	0.02	0.09	0.04	0	0.06	0.04	0.02	0.09
Cphx1	0.41	0.1	0.11	0.09	0.07	0.06	0.08	0	0.19	0.12	0.04	0.04	0.17	0.09	0.06	0	0.05	0.07	0.18	0.05	0.04	0.07	0	0.1	0.07	0.11	0.04
Dph3	12.53	13.05	14.05	15.53	14.24	12.34	16.35	14.86	15	12.8	13.18	13.35	16.18	13.35	14.81	14.38	14.9	14.89	14.13	15.47	13.98	17.16	17.52	16.95	18.81	19.98	20.3
Ppp1r3e	3	2.94	3.22	3.4	3.16	3.01	2.84	2.9	2.76	3.19	2.9	3.78	3.47	2.56	3.35	3.25	3.19	3.97	3.73	3.54	3.88	3.84	3.77	3.6	3.76	4.83	4.59
Phyhip	2.82	2.22	1.96	2.5	2.18	3.04	3.07	2.63	2.15	2.33	2.18	2.75	2.82	3.42	1.38	2.48	3.73	2.48	2.65	2.69	1.24	0.6	0.9	0.66	0.37	0.87	0.86
Thtpa	13.01	11.93	10.4	11.3	10.8	10.11	11.37	10.21	11.82	11.57	9.23	10.77	10.45	11.26	9.45	10.7	11.12	10.93	11.03	10.33	8.89	9.83	8.88	8.26	8.59	8.89	7.76
Rcbtb2	8.32	8.65	8.8	6.35	6.85	8.15	7.78	7.86	7.08	7.72	7.19	6.57	6.27	7.43	8.31	6.29	7.08	6.98	7.57	6.95	7.28	6.52	6.31	6.24	5.98	7.68	6.39
Ppif	51.23	46.85	55.93	55.23	50.28	53.08	54.82	61.93	54.97	50.58	51.96	56.81	59.66	57.73	52.03	56.26	61.63	55.07	58.89	56.38	50.78	54.76	57.13	61.47	49.93	49.53	41.14
Mycbp2	5.14	5.14	5.18	4.6	4.1	4.58	4.32	4.19	4.44	4.3	4.51	4.84	4.21	4.57	3.99	4.23	4.22	4.73	4.72	4.33	5.27	5.03	5.1	5.23	5.68	5.02	6.09
Ano6	27.36	22.77	23.87	28.44	31.78	26.01	28.8	27.48	29.17	28.43	26.88	26.84	28.69	27.32	28.57	29.74	26.69	27.57	29.7	28.29	31.47	38.42	38.09	37.34	43.57	42.43	50.13
Slc38a1	1.12	1.12	0.94	2.08	1.57	1.79	1.35	1.43	1.59	1.19	1.36	1.74	1.6	1.85	1.3	1.72	1.77	1.74	1.42	1.71	1.79	1.46	1.89	1.7	2.04	1.53	2.14
Fam83h	8.45	7.71	7.5	11.18	11.46	7.6	9.53	8.06	9.25	9.59	8.88	9.52	9.78	9.03	10.1	9.82	9.63	9.23	10.71	9.23	9.64	11.38	11.85	11.57	11.71	12.32	14.18
Tigd5	0.75	0.59	0.83	0.95	0.62	0.61	0.61	0.65	0.61	0.71	0.67	0.67	0.64	0.89	0.79	0.57	0.87	0.67	0.72	0.68	0.49	0.68	0.71	0.58	0.54	0.89	0.54
Gm27021	0.27	0.87	0.82	0.46	0.46	0.52	0.4	0.61	0.94	1.06	1.25	0.32	0.52	0.85	0.68	0.79	0.9	0.67	1.22	0.43	0.98	0.48	0.8	0.93	1.2	1.37	1.04
Gm11715	0.05	0	0	0	0.2	0	0	0	0	0	0	0.4	0	0	0	0	0	0	0	0	0	0	0	0	0	0	0
Scrib	10.74	9.27	9.64	15.31	14.91	12.51	15.44	12.37	14.07	14.17	13.83	13.86	15.28	15.08	15.93	15.66	14.53	15.78	15.79	14.17	15.74	16.24	16.69	16.49	16.67	17.12	18.92
Kdelr3	1.34	0.89	1.19	5.64	5.5	3.98	5.98	6.64	8.1	6.14	6.76	5.17	5.33	6.38	6.4	7.06	7.7	6.8	5.84	5.27	5.21	6.65	7.66	5.9	7.05	5.01	9.51
Prkaa1	9.13	8.74	9.27	10.68	9.56	10.79	9.05	8.84	9.73	9.03	9.79	9.92	9.78	9.95	9.19	10.7	8.84	9.51	9.53	10.18	11.86	12.01	11.69	11.68	12.54	10.66	13.16
Amigo2	1.24	1.34	1.26	1.21	1.14	1.1	1.3	1.12	1.26	1.08	0.95	1.08	0.91	1.39	1.18	1.14	1.42	0.99	1.42	1.39	0.79	1.32	1.41	1.3	1.36	2.77	3.51
Ccdc65	0.41	0.22	0.19	0.39	0.51	0.44	0.64	0.37	0.29	0.35	0.53	0.19	0.35	0.48	0.37	0.42	0.37	0.53	0.63	0.42	0.67	0.26	0.57	0.54	0.21	0.21	0.13
Sgsm3	5.07	5.79	5.26	7.36	5.9	5.12	6.85	6.26	6.5	6.26	6.37	6.5	6.53	6.58	7.67	6.59	6.43	6.09	6.33	6.47	7.42	7.68	7.04	7.58	8.39	8.4	9.06
Mtbp	2.89	2.27	2.76	4.82	5.1	4.27	6.28	7.04	5.86	6.25	5.62	3.51	5.21	4.51	5.4	6.03	4.6	6.06	6.47	5.52	6.07	6.38	7.57	8.56	5.34	4.72	4.58
Dennd3	10.33	9.81	8.36	7.17	7.26	8.33	8.42	8.58	7.99	7.53	7.52	7.38	7.96	7	7.21	8.39	8.25	7.52	8.3	10.37	8.04	7.72	7.84	8.86	7.92	8.17	8.36
Card10	22.95	22.1	22.17	22.62	27.91	19.1	26.67	26	23.11	23.8	24.14	24.02	26.31	24.73	28.04	28.1	24.02	19.54	26.95	29.39	30	34.99	33.57	35.18	30.21	25.36	22.5
Lmf2	21.25	18.57	19.81	27.29	31.53	22.66	30.44	31.37	28.87	31.62	28.37	26.89	30.59	30.02	30.95	31.27	29.86	32.38	32.09	30.47	27.96	28.72	29.87	26.89	26.06	25.63	26.02
Mal2	25.68	22.74	27.29	57.78	36.75	28.14	31.93	24.51	51.11	31.73	31.91	47.82	36.65	37.09	46.7	38.83	32.91	41.5	33.86	25.23	42.56	43.13	51.95	48.28	77.46	57.35	67.86
Nckap1l	1.31	0.72	0.61	0.97	1.34	1.09	1.52	1.55	1.1	1.68	1.26	1.01	0.97	0.85	0.87	1.43	1.23	0.98	1.27	1.33	1.02	1.2	1.25	1.09	1.05	0.88	1.42
Csdc2	2.06	1.55	1.31	2.59	3.03	1.98	2.81	2.71	3.03	2.52	2.48	2.05	2.71	2.52	3.06	2.73	3.09	2.88	2.56	3.07	1.72	1.62	1.68	1.26	1.82	1.73	2.33
Cmc4	12.77	12.35	13.26	10	9.01	8.77	9.96	7.84	9.68	9.18	10.14	11.35	11.24	11.01	9.67	9.4	7.99	11.36	7.14	11.31	8.83	9.33	10.12	12.26	12.64	13.59	12.4
Gm44805	0	0	0	0	0	0	0	0	0	0	0	0.56	0	0.55	0	0	0.31	0	0.1	0.12	0	0	0	0.38	0	0	0
Ugt3a1	233.34	257.79	230.85	114.63	69.33	116.13	68.92	86.76	94.55	89.45	76.01	105.04	86.7	74.41	61.5	67.87	97.84	85.33	54.15	62.69	70.74	14.58	15.1	16.44	10.15	11.38	13.52
Gm20498	4.13	5.23	7.46	8.42	7.71	4.63	9.73	10.5	6.66	2.97	5.18	5.61	6.22	7.63	7.9	7.79	8.85	7.82	7.19	7.69	10.63	6.27	5.93	5.57	5.33	3.52	0
Gm45927	3.64	2	3.48	2.05	3	4.76	3.43	4.37	3.37	2.19	3.35	2.61	2.28	5.16	3.23	3.16	3.72	5.72	2.62	5.77	6.09	3.99	3.92	1.37	3.81	2.91	6.21
Gm45929	NaN	NaN	NaN	0	0	0	0	0	0	0	0	0	0	0	0	0.04	0	0	0	0	0	0	0	0	0	0	0
Espl1	0.14	0.05	0.17	0.61	1.65	0.93	1.58	1.88	1.33	1.33	1.35	0.77	1.25	1.41	1.21	1.4	0.77	1.24	1	1.97	0.95	0.53	0.51	0.78	0.33	0.18	0.29
Tafa5	3.75	4.27	3.61	4.71	4.51	3.54	4.59	3.36	3.33	4.85	4.12	3.81	4.08	4.41	4.67	4.03	4.5	4.05	4.53	3.76	4.11	5.03	5.01	4.35	5.87	6.89	7.85
Topors	9.14	8.78	9.38	8.64	9.33	10.1	9.25	9.64	8.41	9.43	9.46	8.23	9.66	9.03	9.46	9.98	8.96	8.97	10.27	11.24	10.64	12.16	12.19	12.25	12.6	11.21	10.05
Sharpin	31.85	34.75	36.98	45.87	43.46	31.76	45.85	38.8	42.6	43.34	42.28	39.98	42.39	40.71	42.45	35.67	41.83	45.2	43.68	36.5	40.33	47.64	45.45	46.62	45.72	48.91	45.65
Gga1	23.38	21.26	24.34	30.78	30.08	26.28	28.68	28.48	28.27	28.98	27.56	31.9	29.73	29.07	27.84	26.95	31.81	29.01	29.95	25.74	25.81	30.21	27.03	29.19	30.71	29.89	32.62
Prickle1	2.14	1.79	1.67	0.92	2.15	2.04	1.42	1.8	1.88	2.12	1.63	1.88	1.66	2.52	1.8	1.38	1.61	1.49	2.04	1.98	2.12	1.24	1.6	1.73	1.85	1.82	1.5
Fbxo4	4.66	4.59	4.3	7.21	5.59	5.31	6.03	5.55	5.34	5.83	6.42	6.09	5.47	5.42	6.41	5.96	5.9	5.63	5.46	4.36	6.17	6.31	6.15	6.59	6.19	7.02	6.84
AW549877	23.09	21.59	20.67	16.1	14.1	22.05	15.15	16.35	16.54	14.76	15.19	18.49	16.3	18.59	13.27	15.68	17.67	16.43	16.41	18.41	15.1	12.48	12.05	11.36	12.07	11.85	12.96
Slc45a4	7.52	7.32	7.47	7.5	5.87	6.93	5.72	6.05	5.91	5.56	5.21	7.11	5.79	6.9	6.03	6.52	6.2	6.34	6.67	5.59	5.9	5.06	4.77	3.77	4.67	4.24	7.3
Mfsd5	18.89	17.05	19.98	24.31	26.22	18.59	25.34	23.52	23.27	22.65	21.43	23.39	23.48	23.06	22.35	23.96	23.61	22.15	23.11	20.52	22.51	26.47	26.16	28.49	29.18	28.38	30.34
Cggbp1	16.81	18.12	18.2	18.5	18.22	18.52	16.71	15.83	15.97	16.2	17.95	16.53	16.85	16.85	15.91	18.34	15.85	17.28	16.01	18.05	17.5	18.66	19.08	18.66	19.07	15.85	17.82
Txndc11	20.7	20.45	23.9	25.63	20.53	21.12	20.16	18.2	23.6	21.27	21.72	26.85	23.99	21.87	21.89	23.42	22.93	24.61	23.07	20.02	20.63	19.43	18.61	21.25	17.66	18.25	21.3
Zc3h7a	10.99	13.18	12.99	13.04	12.38	12.03	11.77	11.48	11.28	11.22	12.81	10.15	11.33	11.46	12.23	12.66	11.22	12.55	11.66	12.47	13.67	14.84	18.2	15.87	17.9	16.4	18.91
Qtrt2	3.37	3.29	3.16	3.61	3.48	3.29	2.97	2.9	3.17	3.45	3.44	3.67	3.14	3.48	3.62	4.22	2.91	3.44	3.58	3.56	4.56	4.09	5.54	4.77	4.59	4.79	4.1
Rrn3	9.61	8.77	11.44	10.73	10.73	11.08	9.45	9.8	10.51	10.72	9.56	10.49	10.73	10.51	10.84	10.54	9.94	10.07	10.26	10.55	12.1	13.23	13.74	13.48	13.84	11.99	11.47
Osbpl11	9.28	8.84	9.13	8.8	8.04	9.71	8.24	8.26	8.05	8.28	8.8	8.8	8.02	9.22	8.2	8.96	9.37	8.23	8.42	9.15	8.94	8.72	8.49	8.64	8.73	8.85	9.06
Nsun3	6.68	6.6	6.31	6.07	6.56	7.85	5.65	6.74	5.87	6.38	6.82	7.31	6.21	6.34	6.28	6.65	5.63	5.46	5.9	6.13	7.4	5.15	5.7	5.57	4.79	4.41	5.38
Rfc4	2.23	2.48	4.12	4.98	7.09	3.76	6.39	7.53	5.9	7.01	8.23	3.32	6.55	6.68	8.3	7.97	4.7	5.98	9.42	6.79	5.99	8.73	10.78	9.98	5.61	3.32	3.37
Ildr1	18.69	12.94	15.19	15.09	9.82	14.74	10.8	10.37	12.58	10.99	9.43	12.9	11.11	14.71	11.66	11.44	12.39	13.32	10.26	9.87	9.93	11.62	9.42	8.33	12.91	13.14	26.37
Gm20897	NaN	NaN	NaN	0	0.01	0	0	0	0	0	0.01	0	0	0	0	0	0	0	0	0	0	0	0	0	0	0	0
Ypel1	1.24	1.72	1.03	0.78	1.84	0.91	0.92	1.12	0.77	0.63	0.7	1.19	0.74	1.34	1.26	0.68	1.7	0.98	1.35	0.95	0.54	1.47	1.03	0.64	1.02	1.34	1.39
Eaf2	22.07	20.05	21.41	29.66	24.18	21.76	22.84	17.81	25.4	22.93	25.7	23.42	24.7	23.8	24.49	19.4	22.66	24.22	21.17	19.27	19.55	29.6	26.88	26.7	49.74	63.22	37.53
Srl	1.31	1.21	1.25	1.24	1.2	1.19	1.36	1.45	1.1	1.18	0.97	1.31	1.23	1.53	0.99	1.1	1.23	1.25	1.1	1.74	0.93	0.8	0.94	1.06	1.02	1.02	0.7
Slc51a	27.87	38.77	29.89	66.68	78.26	37.68	71.7	83.61	70.18	66.23	79.11	47	72.09	60.42	77.92	84.24	69.26	77.84	76.39	100.62	73.83	48.03	55.41	38.97	26.38	23.8	17.4
Sft2d1	21.07	21.33	19.15	27.16	23.39	21.73	23.56	27.72	23.6	24.79	25.16	23.11	23.81	24.96	26.07	23.76	25.85	26.12	24.63	24.44	24.03	22.18	22.44	22.84	20.82	20.06	18.95
Stk38	23.26	21.85	21.52	28.73	26.82	26.51	25.9	25.97	26.01	24.56	25.73	26.33	26.86	25.21	24.84	26.28	26.81	26.28	26.14	26.97	26.51	23.38	24.65	23.24	23.62	21.12	22.77
Gpsm3	4.18	3.76	4.71	6.14	5.66	4.66	6.17	6.37	6.22	7.49	5.09	5.45	5.48	5.45	5.24	6.19	7	5.3	6.66	5.92	3.78	3.14	5.65	4.32	4.56	4.88	6.71
Pkdcc	3.78	3.58	5.03	5.9	6.56	5.67	6.22	7.27	7.69	6.37	6.74	5.78	6.61	6.47	6.92	8.09	9.12	7.73	7.92	8.03	4.77	6.99	8.37	6.89	7.56	7.21	10.08
Tecr	239.2	216.93	225.4	276.68	271.71	256.78	288.82	268.81	284.16	260.63	252.68	284.19	294.26	286.18	255.71	238.74	308.4	281.55	270.11	247.19	210.34	161.73	187.54	176.14	147.92	154.42	158.88
Ldhal6b	0.18	0.48	0.09	0.13	0.17	0	0.04	0.08	0.22	0.21	0.08	0.09	0	0.25	0.08	0.12	0	0.13	0.04	0.04	0.04	0.16	0.12	0.16	0	0.16	0.13
Ppcs	22.39	22.33	24.92	27.13	25.29	23.93	24.61	24.33	23.69	24.63	25.88	22.32	22.66	22.06	23.32	24.06	28.53	19.97	26.07	20.73	26.19	33.49	32.68	39.44	31.64	33.83	22.97
Dlk2	0.32	0.09	0.27	0.24	0.44	0.18	0.57	0.3	0.31	0.18	0.47	0.16	0.17	0.39	0.42	0.3	0.17	0.26	0.13	0.39	0.14	0.68	0.62	0.45	0.61	0.96	1.16
Rab31	4.22	3.64	4.11	5.67	5.85	5.46	5.67	7.08	6.29	6.23	5.71	5.42	5.76	6.65	6.74	6.38	6.46	6.02	6.3	6.35	6.86	10.7	9.71	9.78	12.19	10.4	14.8
Fam234a	46.06	41.27	45.55	53.43	49.74	50.37	51.35	48.79	52.8	50.56	46.63	54.87	53.15	55.06	52.31	47.3	54.75	53.66	51.49	48.18	45.47	47.02	43.6	39.73	44.37	43.25	50.36
Nrm	1.24	0.99	1.41	4.83	7.35	3.07	7.5	8.5	7.21	8.2	8.15	3.58	5.48	7.03	6.63	7.05	6	7.19	7.3	7.98	5.25	5.25	7.12	5.93	5.37	4.04	5.28
Scaf8	9.57	8.92	8.84	9.39	9.76	11.43	8.47	9.36	9.3	9.69	9.28	10.21	9.86	10.29	9.8	9.99	8.56	9.22	9.11	10.72	10.63	9.39	10.12	9.27	9.29	8.64	9.42
Ankrd12	3.71	4.44	4.58	5.49	4.11	5.53	4.82	4.04	4.74	4.44	5.21	5.21	4.57	5.22	4.41	4.16	4.48	4.62	4.91	5.11	5.85	5.78	5.62	6.42	7.36	6.79	6.44
Wdr90	2.28	1.56	1.93	2.72	3.86	2.35	3.59	3.96	3.61	3.89	3.86	2.68	3.35	3.82	3.9	3.42	3.69	3.79	4.35	4.43	3.55	4.02	3.83	3.78	3.76	2.58	2.52
Trip10	13.22	11.83	14.75	22.31	22.51	13.02	19.82	17.16	19.67	19.98	17.98	17.01	20	19.66	23.43	19.17	20.22	20.38	20.99	20.33	25.91	24.62	25.94	25.3	26.15	27.65	26.42
Ift140	3.37	3.54	3.8	4.07	4.83	4.02	4.4	4.37	4.33	4.89	4.19	3.74	4.47	4.5	4.79	3.97	4.22	3.9	4.86	4.76	4.24	3.86	4.2	3.34	3.64	2.69	2.78
Vmac	12.47	13.59	11.43	11.8	11.71	11.04	12.5	11.32	12.83	12.21	10.08	12.11	12.04	14.37	11.71	9.52	12.05	12.31	12.27	10.02	10.21	7.5	8.69	8.72	8.68	9.45	8.19
Cyp4f15	0.12	0.06	0.14	0	0	0.09	0.06	0.09	0.06	0	0.15	0.27	0.09	0.06	0.87	0.04	0.05	0	0	0.04	0	0.05	0	0	0.67	0	0.03
AI413582	11.93	13.38	16.03	19.15	22.33	12.46	23.2	19.89	17.17	18.47	15.03	18.29	18.02	16.47	19.95	20.01	17.05	16.3	21.55	15.22	15.94	30.89	30.11	31.84	41.88	46.85	35.11
Rpusd1	3.04	2.84	3.73	4.59	5.31	3.76	5.77	5.09	4.14	5.69	4.72	5	5.14	4.72	5.46	5.89	7.09	5.61	5.72	4.89	4.19	5.98	6.12	6.28	6.1	4.69	5.65
Mpig6b	0.67	0.41	0.5	0.3	0.22	0.52	0.27	0.24	0.19	0.38	0.29	0.36	0.36	0.4	0.26	0.22	0.2	0.27	0.31	0.06	0.22	0.15	0.14	0.17	0.18	0.17	0.21
Catsperd	0.14	0.48	0.33	0.34	0.21	0.11	0.44	0.48	0.17	0.49	0.53	0.25	0.46	0.24	0.26	0.23	0.3	0.23	0.23	0.22	0.21	0.2	0.2	0.4	0.36	0.17	0.15
Ticam1	12.16	10.01	11.47	14.34	11.9	11.6	12.85	10.75	12.39	12.22	12.54	12.4	12.82	13.76	13.96	14.42	13.96	13.17	13.98	14.22	13.53	15.05	13.34	12.8	13.06	14.33	16.34
Gm21488	NaN	NaN	NaN	0	0	0	0.01	0	0	0	0.01	0	0	0	0	0	0	0	0	0	0	0	0	0	0	0	0
Ttbk1	1.12	1	0.9	1.92	1.76	1.47	2.06	1.84	1.72	1.89	1.86	1.81	1.58	1.36	1.4	1.58	1.36	1.71	1.36	1.57	1.31	1.65	0.98	1.34	0.83	1.22	1.35
Stap2	7.26	5.75	6.88	14.41	12.39	7.82	11.26	7.17	14.27	10.62	9.08	11.73	10.1	12.66	13.28	10.18	9.35	12.44	10.8	6.54	11	10.56	15.41	11.17	16.85	13.46	20.97
Dhx57	3.6	3.88	4.25	4.33	4.36	4.43	4.42	4.15	4.17	4.58	4.09	4.11	3.71	4.56	3.83	3.84	4.16	4.06	4.52	3.77	4.8	4.36	4.55	4.28	4.42	4.25	5.06
Tcf19	4.74	2.66	4.66	14.2	24.86	11.61	27.9	30.73	21.29	27.4	29.36	10.85	23.36	25.52	27.49	29.74	18.16	25.04	28.31	28.14	19.94	21.78	26.57	30.17	13.54	7.42	8.26
Oard1	33.34	34.85	33.69	30.73	29.38	31.76	32.67	29.61	30.3	33.49	36.61	29.94	29.28	30.97	32.47	31.18	28.81	31.78	32.02	26.43	30	27.46	27.09	30.55	24.5	24.46	19.35
Unc119b	46.11	49.06	47.79	57.93	55.78	51.14	55.17	56.6	55.17	53.12	56.93	59.43	56.09	50.83	51.3	58.73	52.78	53.5	48.57	56.08	45.53	56.96	49.41	49.13	50.8	52.32	52.23
Abhd3	46.57	46.33	43.22	28.38	23.76	39.44	26.92	32.27	29.98	26.12	27.19	29.89	26.69	24.2	22.25	27.21	27.82	27.59	23.84	31.97	28.39	14.64	14.33	16.75	11.57	11.45	12.84
Tnfaip8	110.92	102.09	95.34	125.81	129.6	230.8	148.6	163.11	173.5	166.15	158.47	167.09	162.91	204.53	125.02	135.63	189.79	151.66	134.28	167.37	105.15	84.2	78.91	74.74	67.54	66.33	50.44
Afap1l1	14.37	10.42	9.81	11.57	7.99	11.22	8.42	9.8	11.75	10.26	10.22	9.34	8.46	10.08	8.42	9.1	11	11.25	8.83	9.15	6.42	4.77	5.46	4.81	5.24	6.42	6.74
Smim3	5.04	5.43	5.13	4.4	8.83	4.66	7.14	6.89	6.49	7.25	7.09	4.7	6.11	6.48	8.41	8.09	7.23	7.01	5.88	6.24	9.01	11.07	11.51	10.92	10.04	12.42	9.16
Hmgxb3	7.39	8.03	7.89	9.94	8.03	8.86	8.15	8.78	8	8.19	8.65	8.63	8.69	8.6	8.05	8.62	8.7	9.35	8.68	8.98	8.56	8.45	8.14	8.05	7.73	7.97	8.87
Kctd1	13.84	12.6	14.67	22.4	24.22	13.95	17.55	18.1	18.04	18.28	16.74	16.26	19.23	19.78	22.08	22.43	18.65	19.24	19.58	16.95	21.85	38.26	38.42	29.76	40.87	38.2	73.05
Slc39a3	9.49	9.4	9.67	10.16	11.29	9.81	9.01	9.84	9.52	9.77	9.56	9.84	9.1	9.86	9.92	9.51	11.22	8.57	10.58	8.9	8.65	9.89	9.16	9.39	8.88	8.29	9.03
Arap3	3.88	3.06	3.18	3.46	3.93	4.36	4.42	4.24	4.7	4.09	3.45	3.78	3.28	3.9	4.18	4.62	5.2	4.31	4.28	4.68	3.38	3.23	4.13	3.77	4.06	5.01	6.64
Slc39a6	1.74	1.91	2.36	2.45	3.35	2.47	2.33	2.65	3.18	2.65	2.5	2.45	2.67	2.12	2.94	3.15	2.91	2.18	3.11	2.58	3.29	4.56	4.53	4.09	5.73	5.23	5.76
Gramd3	13.03	13.24	12.74	15.24	13.11	15.07	13.22	15.06	15.28	13.32	13.83	13.68	13.62	13.56	13.16	14.55	13.14	14.21	12.82	14.8	14.39	13.15	13.84	15.82	15.72	14.54	14.4
Me2	1.44	1.2	1.39	1.74	1.88	1.55	1.72	1.73	2.14	1.66	1.85	1.72	1.79	1.84	2.11	2.06	1.97	2.09	2.11	2.51	1.98	1.78	2.02	1.7	2.47	1.52	2.09
Fbxo38	9.02	8.82	9.44	8.75	8.53	9.61	8.4	9.51	7.94	8.7	9.25	7.95	8.28	8.78	9.08	8.32	8.27	9.02	8.55	9.73	10.19	8.1	8.57	7.71	8.99	8.76	9.82
Lars	9.14	8.94	8.76	8.74	10	9.23	9.57	10.19	8.35	8.94	10.05	8.05	9.62	8.91	9.78	9.29	8.62	9.22	10.82	10.68	13.59	13.8	14.43	14.71	13.83	13.43	14.26
Psmg2	15.04	14.11	15.32	14.98	17.49	17.22	15.05	17.91	16.79	16.9	17.52	16.1	16.83	17.3	17.24	17.84	16.75	17.96	18.37	18.71	15.93	20.66	20.35	20.75	18.65	18	13.99
Lrrtm2	0.06	0.03	0.03	0.01	0.02	0.03	0.03	0.02	0.01	0	0.03	0.03	0.02	0.02	0.03	0.02	0	0.02	0.02	0.01	0.02	0.02	0.02	0	0.02	0.01	0
Wdr74	16.33	15.92	21.39	21.34	22.13	18.06	20.16	19.89	18.93	17.16	21.57	20.33	19.2	16.87	22.73	22.62	23.47	21.16	21.32	17.64	21.64	29.57	30.51	33.94	33.62	35.06	28.02
Rrp12	2.74	2.59	3.29	3.92	4.43	3.66	3.75	4.17	3.77	3.21	4.81	4.08	4.56	3.34	4.56	4.62	3.83	3.85	4.81	4.57	5.41	7.85	8.28	7.67	8.64	7.82	6.69
Glyat	342.94	337.61	361.91	260.59	315.35	347.91	340.78	359.58	316.46	312.49	327.34	304.11	330.37	294.94	310.14	322.31	313.82	294.73	311.04	360	327.95	311.69	307.85	342.73	283.85	290.3	166.96
Gpr137	28.01	24.65	26.94	40.69	34.96	27.09	35.63	30.23	35.09	34.49	33.68	36.63	33.63	35.5	36.09	33.07	36.11	36.73	34.14	25.73	27.54	25.51	28.7	26.2	24.8	31.25	23.57
Btaf1	5.78	6.29	6.99	6.28	6.03	6.94	6.04	6.34	6.69	6.22	6.7	6.54	6.68	6.63	6.71	6.72	6.19	6.5	6.35	7.09	7.37	7.79	7.69	7.23	8.5	7.48	7.8
Uqcc3	29.57	25.38	25.79	30	28.95	23.6	30.02	27.77	28.49	29.61	26.25	25.12	25.69	29.16	31.62	24.05	33.29	28.82	32.38	25.35	25	27	29.68	31.99	28.67	31.45	24.55
Ffar4	0.14	0.18	0.04	0.22	0.36	0.18	0.58	0.35	0.22	0.53	0.26	0.31	0.4	0.22	0.51	0.3	0.17	0.26	0.22	0.04	0.23	0.45	0.13	0.12	0.79	0.34	1.27
Macrod1	32.14	27.71	27.75	24.92	19.2	22.63	21.15	18.9	24.36	24.82	23.34	23.93	21.41	25.39	19.32	18.02	26.92	25.47	21.19	16.92	16.04	13.26	15.42	14.6	10.96	14.3	9.83
Carns1	0.77	0.53	0.43	0.84	1	0.54	0.84	0.62	0.84	0.95	0.83	0.85	0.94	0.86	0.69	0.84	0.53	0.72	0.63	0.6	0.62	0.53	0.72	0.69	0.68	0.74	0.85
AI837181	22.44	24.95	23.5	29.3	28.47	20.47	27.24	24.84	25.83	26.77	24.1	28.14	26.69	25.87	27.99	27.31	29.14	23.95	28.27	23.62	22.18	27.92	31.11	30.25	29.56	36.16	35.66
Kazald1	0.65	0.53	0.67	0.58	0.27	0.31	0.84	0.55	0.57	1.01	0.57	0.52	0.43	0.73	0.75	0.67	0.94	0.62	0.61	0.4	0.26	0.59	0.76	0.58	0.63	0.7	0.44
Otub1	52.61	47.46	51.64	60.94	56.11	49.08	59.66	56.67	59.68	60.08	55.74	60.71	61.47	57.92	61.24	53.12	62.92	60.03	62.97	51.88	52.71	61.57	61.1	61.7	65.57	79.77	72.78
Yars	15.62	20.47	21.61	22.66	23.05	16.78	20.79	20.75	19.93	16.78	20.4	20.08	21.15	19.33	21.55	24.7	21.19	19.31	19.16	19.74	23.67	27.31	28	32.7	27.79	23.11	23.03
Psat1	18.2	21.42	22.88	37.22	29.73	26.58	37.95	44.22	34.26	40.58	38.9	25.44	34.22	28.78	39.11	36.95	26.55	29.81	34.4	43.26	53.13	68.8	61.65	58.5	72.92	90.89	57.35
Gm45935	1.37	1.54	2.51	1.86	1.83	2.19	2.12	2.01	0.8	1.96	0.5	1.81	1.47	1.43	2.01	1.69	1.98	1.2	0.96	2.28	1.59	1.74	1.35	2.21	1.06	1.5	1.92
Vps37c	16.82	18.49	17.21	18.27	21.55	14.44	16.73	13.75	18.71	18.47	16.13	18.06	18.75	18.22	19.62	17.97	17.63	17.82	17.74	16.31	20.28	17.72	19.28	21.17	20.28	22.52	23.69
Lpxn	1.06	0.9	0.43	1.02	0.7	0.87	0.66	1	0.96	1.03	0.79	0.49	0.83	0.79	0.74	0.64	0.5	1.02	0.76	0.53	0.8	0.44	0.66	0.45	0.74	0.62	0.88
Trpt1	8.06	7.93	7.47	7.82	6.32	8.88	9.69	6.9	9.2	8.48	8.3	8.32	7.86	9.95	8.11	6.72	7.85	9.19	9.95	6.74	5.66	6.65	6.98	5.31	5.97	6.31	5.53
Gbf1	21.34	19.39	19.22	25.74	24.38	22.92	23.87	23.19	24.02	22.54	22.73	24.85	24.21	23.09	24.43	22.38	24.6	24.85	22.77	23.07	23.37	20.4	22.61	22.3	18.8	17.92	19.64
Kank1	17.15	15.33	15.68	14.14	14.04	15.84	13.18	16.27	14.88	13.47	12.47	16.18	14.06	15.01	12.14	14.42	14.51	14.61	14.55	16.39	15.37	10.83	12.69	12.08	10.13	9.76	13.08
Tm9sf3	43.87	43.5	41.04	41.52	40.3	48.25	40.51	44.92	40.12	38.62	44.92	43.26	40.57	40.94	41.11	43.72	39.23	41.17	41.44	47.91	45.84	45.18	42.93	43.82	43.99	41.95	43.11
Pdzd8	6.17	6.07	6.36	7.05	6.34	7.39	5.85	6.49	6.18	6.35	6.88	6.46	6.56	6.95	6.29	6.87	6.19	6.88	6.56	6.54	7.11	6.82	7.57	7.59	7.65	6.84	7.79
Exoc6	26.14	26.52	23.08	20.8	24.36	29.61	22.5	28.32	21.56	24.3	25.43	24.24	23.93	21.34	22.24	24.07	21.06	20.98	24.69	27.78	25.82	27.44	27.22	26.01	22.95	22.04	21.63
Fam111a	0.92	1.01	1.07	3.07	4.24	1.55	4.58	3.91	3.3	4.31	4.64	1.89	3.2	3.63	3.47	5.12	3.38	3.98	3.52	4.72	3.56	3.93	4.94	4.62	4.17	2.23	2.83
Slc25a45	18.69	17.18	18.53	18.54	18.03	19.04	18.78	17.32	18.29	15.64	15.67	17.76	18.19	15.97	16.7	20.21	17.06	18.18	18.23	19.07	15.97	26.74	18.19	15.58	28.66	26.82	28.75
Brms1	18.16	19.01	19.26	24.89	24.67	20.27	21.63	19.82	21.89	18.9	23.15	21.47	19.77	22.29	22.29	22.67	21.35	21.12	21.86	20.4	23.01	35.03	31.14	33.73	40.63	34.23	33.85
Hat1	11.89	11.04	15.15	16.35	22.46	17.26	24.27	24.41	19	21.47	26.73	15.59	22.72	22.58	25.49	29.95	19.52	23.9	25.43	27.77	23.14	26.65	32.57	30.78	21.38	16.07	17.07
Unc5a	0.38	0.34	0.32	0.7	0.72	0.3	0.96	0.85	0.81	0.84	0.79	0.37	0.57	0.71	0.84	0.71	1	0.67	0.66	0.54	0.69	0.54	0.61	0.59	0.96	0.35	0.68
Unc5b	1.44	1.45	1.56	1.79	1.98	1.39	2.21	1.82	1.94	2.07	1.6	1.81	1.43	1.66	1.85	1.95	1.68	1.53	1.43	1.84	1.68	1.66	2.06	1.76	1.92	2.95	2.88
Acaca	4.69	4.63	4.91	5.31	5.24	5.93	6.99	5.06	5.32	4.16	4.75	5.71	5.57	4.29	5.93	5.91	5.03	4.78	4.47	5.14	5.99	4.6	5.57	5.56	3.91	3.59	3.03
Guca1b	0.27	0.5	0.64	0.72	0.75	0.6	0.56	0.4	0.34	0.3	0.44	0.72	0.52	0.76	0.69	0.65	0.43	0.7	0.4	0.4	0.39	0.31	0.39	0.8	0.63	0.42	0.22
Atf5	11.21	12.31	13.85	32.81	38.02	16.62	27.69	21.68	29.94	24.26	25.87	28.26	28.44	22.65	30.54	31.62	27.35	30.54	31.07	23.3	33.34	68.09	55.86	68.83	69.11	47.21	76.95
Eprs	23.48	21.01	22.74	25.27	25.27	26.28	25.46	25.88	25.17	22.19	25.29	25	25.71	23.7	24.55	28.68	23.96	25.15	26.86	27.39	30.49	35.72	35.35	35.25	33.53	28.91	26.82
Ssr1	23.42	23.59	25.02	28.6	29.65	27.13	30	29.32	28.51	27.92	32.44	26.96	28.81	27.81	32	32.25	27.76	31.35	31.85	31.19	32.88	35.97	35.79	37.09	35.95	31.49	33.43
Lgr4	43.9	42.67	45.11	26.93	27.16	36.99	28.54	31.62	28.95	35.15	34.85	32.62	32.3	33.95	36.13	27.45	28.85	26.42	36.17	38.48	33.12	31.43	26.9	26.84	28.69	22.5	24.78
Ece2	0	0	0	0	0	0	0	0	0	0	0	0	0	0	0	0.08	0	0	0	0.02	0	0	0	0	0.06	0	0
Gimap4	12.82	24.51	19.05	14.01	14.58	15	16.34	18.08	21.49	14.9	16.38	13.42	15.09	13.11	12.67	18.97	22	15.41	19.06	20.01	13.94	11.41	16.52	13.38	14.25	16.42	18.61
Il1rl2	0.29	0.26	0.32	0.72	0.77	0.49	0.95	0.73	1.03	0.8	0.73	0.44	0.8	0.8	0.72	0.94	0.84	0.88	0.91	0.95	0.78	0.97	1.12	0.76	1.15	0.98	1.68
Magee1	0.98	0.84	1.13	1.17	1.29	1.52	1.3	1.56	1.31	1.4	1.21	1.19	1.38	1.34	1.82	1.21	1.18	1.19	1.6	1.42	2.03	0.98	1.18	0.73	1.01	0.76	1.1
Arl2bp	31.47	30.67	28.21	37.31	42.98	29.05	41.57	38.92	37.65	37.35	35.74	34.7	39.42	34.88	42.46	38.22	38.49	38.09	39.77	40.01	37.45	46.87	47.09	47.52	53.84	50.78	46.07
Wwp1	38.56	34.34	31.16	42.49	35.42	46.59	37.26	39.82	41.9	40.33	44.48	45.94	41.1	38.37	36.54	42.22	37.41	49.98	37.14	40.74	42.55	33.58	31.51	35.52	29.65	27.83	26.59
Nt5c3	32.11	37.28	34.27	35.63	37.76	33.1	38.31	35.49	35.25	34.36	38.01	35.2	37.47	31.64	34.49	39.79	35.25	34.88	36.5	38.34	39.89	41.56	40.39	44.99	33.69	32.46	25.8
Col16a1	2.61	2.54	2.88	5.79	4.94	3.87	5.69	5.03	6.16	6.37	5.89	4.6	4.78	5.56	5.61	5.9	5.6	5.9	6.04	5.76	6.14	4.74	5	4.61	3.59	2.86	2.97
Dio3	0.31	0.03	0	0.17	0.3	0.17	0.13	0.13	0.26	0.2	0.16	0.1	0.16	0.33	0.28	0.13	0.16	0.2	0.16	0.19	0.27	0.09	0.22	0.4	0.24	0.31	0.23
Ovol2	1.46	0.97	1.71	1.65	1.19	1.44	1.02	0.86	1.34	1.23	1.23	1.38	1.3	0.87	1.14	1.56	1.75	1.68	0.96	0.6	0.69	1.15	1.59	1.3	1.44	1.24	1.69
Osr2	10.81	8.36	10	8.22	15.73	11.12	13.01	14.19	12.3	13.47	11.84	12.03	13.58	13.79	14.17	10.8	14.01	12.44	13.92	13.4	11.16	12.14	13.16	11.3	15.91	12.79	10.58
Mylk	20.55	18.2	20.51	18.88	25.53	22.01	22.54	21.64	23.21	23.97	26.65	19.2	20.22	18.33	26.06	26.19	21.14	20.12	22.31	22.97	27.38	26.08	27.83	29.55	26.14	23.79	40.29
Rdh1	1.3	1.15	1.36	1.04	1.48	1.71	1.21	1.09	0.94	0.88	1.16	1.36	1.21	1.48	0.95	0.98	0.95	1.14	1.24	1.26	1	1.17	1.49	1.16	1.32	1.26	1.16
Nod1	3.19	4.48	4.55	3.75	2.96	2.67	3.07	2.93	3.27	3.5	3.04	2.54	3	2.92	3.22	3.15	2.94	2.89	3.21	3.36	3	2.78	2.72	2.28	2.89	2.79	3.07
Asmt	0	0	0	0	0	0	0.05	0	0	0.05	0.05	0	0	0	0	0	0	0.05	0	0.05	0	0.1	0	0	0.1	0	0
Pi4kb	10.37	11.33	10.69	11.89	11.41	11.84	11.79	12.18	10.92	11.38	11.56	11.7	12.07	11.39	13.15	11.4	12.49	11.33	12.17	11.58	14.41	11.69	13.02	13.35	13.74	11.68	13.56
Uap1	26.14	31.07	36.02	34.48	32.56	34.87	34.3	31.88	29.36	32.83	37.51	32.53	31.22	31.83	41.16	38.03	30.68	33.98	31.1	33.28	35.85	50.63	46.67	42.2	49.6	57.02	49.04
Coro2a	0.97	0.83	0.89	3.03	3.39	1.62	2.88	1.93	2.61	2.55	2.52	1.99	2.46	2.45	3.09	2.4	1.97	2.43	2.7	2.23	3.26	5.17	3.62	2.83	8.02	7.29	9.62
Snrpd2	76.72	79.19	85.01	115.11	122.31	80.36	126.9	107.78	117.51	104.25	112.81	108.18	110.8	118.73	131.23	121.63	119.51	120.48	124.22	110.98	112.19	158.32	136.46	162.28	146.09	124.76	108.19
Sf3b4	24.7	24.04	24.66	35.09	42.38	26.41	35.6	28.69	33.01	33.69	30.76	35.05	33.29	34.38	40.06	36.29	36.57	32.13	36.21	30.83	33.06	42.18	46.63	46.67	37.61	37.82	39.87
Rnh1	31.9	61.63	63.58	98.06	107.72	65.74	102.44	101.08	86.19	100.39	102.29	88.02	93.09	89.87	115.06	105.29	95.14	94.02	101.54	91.43	120.91	177.99	146.51	185.14	205.33	182.77	203.41
Slc12a6	13.67	13.12	12.42	20.81	14.29	21.02	15.26	17.23	17.95	18.58	18.38	18.44	16.47	16.85	15.9	15.17	17.25	19.4	15.28	18.71	11.76	9.44	9.17	8.65	6.97	6.14	7.43
Mrpl10	50.15	45.51	48.24	56.11	53.9	52.47	57.71	59.35	52.99	54.89	54.7	53.23	55.57	55.48	54.98	55.63	60.12	54.79	56.42	57.35	51.32	56.99	56.16	53.67	49.62	50.48	45.79
Mrpl41	16.41	15.29	16.59	18.07	17.13	15.67	18	18.71	17.83	18.17	17.59	16.02	17.32	17.27	18.02	15.35	19.38	18.44	18.05	17.22	15.9	15.96	16.55	17.63	16.47	16.14	12.81
Mrpl30	84.61	81.88	96.48	107.02	92.22	91.01	106.25	102.52	105.61	96.85	98.03	96.7	93.78	94.45	97.62	93.43	104.78	88.79	99.08	89.21	83.16	96.66	93.64	108	103.08	90.55	78.09
Rapgef1	16.9	15.31	17.44	18.57	18.9	18.22	19.06	19.56	18.53	17.61	17.66	18.49	17.89	17.77	17.13	17.26	19.32	18.49	18.24	18.94	19.08	22.49	22.47	23.19	25.02	24.07	27.71
Aldh1l1	173.04	160.24	173.26	143.97	105.31	169.84	130.48	133.93	131.8	130.38	129.66	142.29	142.9	132.43	116.42	121.96	146.09	130.62	133.08	128.31	117.76	83.54	88.04	81.41	72.65	82.34	95.56
Prrxl1	0	0	0	0	0.02	0.04	0.02	0.02	0.07	0.06	0	0.02	0.07	0	0.04	0.07	0.02	0.07	0.04	0	0	0	0.02	0.02	0.02	0	0
Lgals2	0	0	0	0	0	0	0	0	0.11	0.22	0.11	0.11	0.11	0.22	0	0.11	0.21	0.33	0	0.11	0.11	0	0.1	0.21	0.1	0	0.22
Ankrd1	0.73	0.67	2.15	6.24	8.54	1.72	4.93	2.13	4.79	4.85	3.94	3.3	5.73	4.97	9.72	8.32	5.65	5.07	4.16	2.83	11.29	5.45	13.49	11.74	8.78	8.59	8.69
Haao	147.22	136.58	126.74	110.11	91.58	117.66	95.01	105.27	114.82	107.48	109.86	115.31	105.97	103.58	83.54	94.1	117.3	111.42	90.33	95.79	67.86	33.29	45.68	39.57	20.42	26.99	18.97
Scamp1	15.68	15.23	14.25	14.75	12.97	16.25	12.53	12.88	13.73	12.79	13.99	15.26	13.19	14.38	13.28	14.04	12.29	13.64	13.51	13.44	13.86	15.72	14.25	13.57	16.92	16.82	17.68
Tm6sf1	2.07	1.61	2.78	1.38	1.48	1.03	0.89	1.61	1.81	1.92	1.26	1.99	1.15	1.57	1.52	1.55	1.65	1.57	0.62	1.95	1.28	1.07	1.32	1.42	1.66	1.52	3.24
Tm6sf2	2.92	4.66	4.37	6.59	8.3	6.26	8.4	10.68	8.04	11.52	10.11	7.03	8.11	9.75	8.68	8.43	7.9	10.25	11.28	10.22	9.26	6.93	7.24	6.05	4.82	4.44	2.07
Bmyc	3.17	4.22	3.65	5.83	6.73	3.8	6.68	4.61	5.6	6.93	5.7	7.67	6.83	7.01	6.72	6.65	6.73	6.93	5.87	3.98	4.6	5.33	5.66	7.19	5.04	7.96	17.67
Scml2	0.09	0.14	0.06	0.16	0.3	0.33	0.26	0.27	0.16	0.15	0.24	0.1	0.2	0.29	0.2	0.22	0.19	0.23	0.2	0.3	0.22	0.22	0.2	0.09	0.16	0.08	0.11
Jmjd6	14.19	14.09	19.31	21.12	17.74	18.3	18.42	19.24	19.83	18.06	22.03	17.81	19.24	18.93	21.07	17.83	21.04	18.85	18.61	18.54	20.47	28.52	27.48	28.15	27.6	28	27.1
Nsd2	4.55	4.39	5.2	6.49	8.36	6.46	7.88	7.55	7.01	7.82	8.48	5.68	7.37	7.56	7.73	9.54	6.25	7.64	8.41	9.31	8.76	8.76	9.79	8.81	7.45	5.33	5.8
Thoc5	10.84	10.83	12.41	14.46	15.75	13.16	14.62	16.04	13.95	12.87	13.18	13.84	15.82	12.55	15.73	15.64	13.92	14.3	15.78	15.26	16.47	18.94	18.92	17.51	18.12	16.34	15.45
Adgrb1	0	0.01	0	0	0	0.02	0.03	0	0	0.01	0	0	0.01	0.05	0.01	0.01	0.02	0.02	0	0.03	0	0.01	0	0.01	0.01	0	0.01
Prl2c5	0	0	0	0	0	0	0.07	0.15	0	0	0	0	0.07	0.15	0	0	0	0	0.07	0	0	0	0.21	0.3	0	0	0.15
Usp9y	0	0	0	0	0	0	0.01	0	0	0	0	0	0	0	0	0	0	0	0	0	0	0	0	0	0	0	0
Cth	104.05	97.3	95.45	78.89	58.86	89.63	63.06	77.74	77.67	78.71	84.22	85.75	77.51	78.14	67.13	66.92	91.31	83.9	67.67	69.21	68.21	48.83	46.96	47.39	32.44	33.69	23.83
Mthfs	12.76	10.75	12.99	12.11	16.47	13.53	12.96	15.51	14.35	14.48	10.66	12.59	17.47	13.16	12.15	12.56	11.73	12.56	12.8	10.7	15.05	10.37	9.74	12.93	8.91	10.72	8.57
Mgat5	7.7	8.03	7.36	5.84	5.99	7.25	5.59	6.1	5.57	5.38	5.23	6.45	5.79	5.73	5.21	6.61	5.73	5.27	5.44	6.3	5.26	6.09	5.76	5.88	4.91	5.28	6.13
Chd4	35.72	31.39	32.48	39.79	42.39	42.74	39.69	40.45	38.02	41.34	39.62	38.38	40.9	43.02	41.13	42.58	39.48	41.9	43.52	46.88	47.38	46.46	48.16	43.78	45.7	47.97	49.2
Celsr3	0	0.01	0.02	0.02	0.01	0.02	0.02	0.02	0.02	0.03	0.01	0.01	0.01	0.01	0.01	0.02	0	0.04	0.02	0.01	0.01	0.02	0.05	0.03	0.05	0.04	0.02
Pom121	5.85	5.6	5.13	7.86	8.95	6.62	7.76	7.08	6.93	7.93	7.27	7.77	7.13	7.77	8.01	8.25	7.5	7.43	8.24	8.28	7.49	8.41	9.35	8.56	7.92	8.78	10.5
Cdk9	23.58	22.89	26.38	27.68	29.43	24.47	28.97	26.31	26.28	27.55	28.43	27.25	28.55	26.53	30.64	26.2	28.22	26.62	28.47	25.74	27.35	32.09	33.16	33.65	34.68	38.04	36.36
H1f6	0	0.09	0	0.09	0.09	0	0	0.17	0.09	0	0.09	0.09	0	0	0	0	0.08	0	0.09	0	0	0	0	0.08	0.08	0.08	0
Frs3	6.87	6.62	5.24	6.41	7.83	7.4	7.07	7.61	6.84	8.57	6.86	6.56	6.19	7.03	5.59	5.83	8.21	8.15	7.08	5.47	3.66	3.45	4.01	3.98	2.97	3.18	2.28
Pacs1	4.27	3.82	4.05	5.27	5.84	3.74	5.31	5.3	4.73	5.73	5.62	4.98	4.79	5.89	5.92	4.75	5.11	5.53	6.05	5.6	4.9	5.21	6.04	5.03	6.38	6.93	8.68
Babam2	44.14	42.44	44.45	51.18	51.53	41.97	57.42	52.41	50.99	57.98	55.49	49.02	49.68	51.32	58.51	49.23	49.84	52.41	56.77	45.54	55.61	58.84	63.95	58.33	54.3	70.11	57.38
Ddb2	4	3.75	4.18	4.66	3.99	3.69	5.25	3.95	4.12	6.45	4.14	3.67	3.42	4.35	4.9	3.65	3.76	4.67	4.99	4.35	3.99	3.96	4.71	4.72	4.05	3.92	4.24
Bfsp2	0.09	0.13	0.08	0.09	0.3	0.25	0.26	0.07	0.21	0.26	0.17	0.15	0.17	0.17	0.25	0.12	0.08	0.22	0.22	0.08	0.04	0	0.07	0.16	0.14	0	0.07
Cdc20	2.46	0.81	1.74	5.76	15.72	11.12	11.47	19.44	9.52	12.34	11.22	4.31	12.81	16.59	7.22	13.71	7.13	9.79	7.86	18.88	5.81	4.18	4.57	4.1	3.24	1.74	1.89
Gtpbp6	8.01	8.51	8.83	12.77	10.02	8	9.65	8.11	8.9	11.41	7.54	10.24	9.77	8.11	9.98	10.6	10.38	10.05	9.1	8.7	8.27	10.84	9.86	11.23	11.42	13.28	12.1
Cenpf	0.15	0.08	0.11	0.61	1.77	1.32	1.22	1.67	1.16	1.05	1.29	0.6	1.24	1.39	0.86	1.43	0.7	1.06	0.68	1.95	0.68	0.36	0.44	0.44	0.42	0.16	0.17
Ap4e1	3.27	3.53	3.57	3.58	3.76	3.79	3.79	3.59	3.92	3.72	3.58	3.4	3.45	3.85	2.84	3.78	3.19	3.77	3.52	3.71	3.89	4.25	4.68	4.34	4.17	4.25	4.3
Ap1s2	1.73	2.4	1.8	3.08	3.3	2.72	2.39	3.09	2.23	3.2	2.38	2.3	2.32	2.4	2.46	2.71	2.03	2.57	2.49	3.16	2.68	4.37	3.18	3.18	4.36	4.35	7.32
Celf4	0.48	0.19	0.25	0.67	0.38	0.37	0.18	0.37	0.42	0.37	0.39	0.35	0.33	0.3	0.31	0.23	0.27	0.36	0.32	0.13	0.21	0.32	0.25	0.3	0.54	0.43	0.64
Srsf9	21.55	21.67	21.89	30.26	28.28	25.29	28.63	24.68	26.78	27.14	29.48	27.25	28.41	27.76	28.29	29.74	28.34	27.16	30.46	25.63	27.58	31.9	34.23	34.81	32.16	30.97	26.55
Chrnb4	0.33	0.08	0.26	0.6	0.93	0.36	0.82	0.25	0.57	0.62	0.53	0.62	0.59	0.63	0.69	0.66	0.47	0.62	0.66	0.39	0.6	0.78	0.97	0.81	0.81	0.51	0.69
Fxyd4	47.47	39.91	52.34	102.01	54.49	44.04	63.14	37.32	100.3	57.72	51.32	102.93	56.15	70.18	68.04	53.11	56.14	71.63	56.8	28.93	42.7	53.32	55.98	55.31	82.25	66.24	74.8
Lin7a	0.68	0.71	0.57	0.89	0.89	1.42	0.9	1.27	1.41	0.98	1.16	0.99	0.94	1.27	1.02	1.2	1.01	1.13	1.4	1.58	0.63	0.41	0.56	0.45	0.27	0.37	0.23
Shmt2	111.45	101.2	99.58	106.66	90.64	121.99	106.6	120.57	121.28	119.28	126.86	126.63	113.8	116.85	92.93	93.81	116.92	125.41	111.4	102.35	85.77	68.08	73.91	73.71	50.24	59.47	49.37
Chrnb3	0	0	0	0	0	0	0	0	0.03	0	0	0	0	0	0	0	0	0	0	0	0	0	0	0	0	0	0
Slc14a1	3.28	1.63	2.59	4.04	1.74	2.1	1.68	0.41	3.12	1.87	1.7	3.71	1.99	2.52	2.54	1.24	1.57	2.4	1.4	0.07	1.77	0.67	1.77	1.95	2.24	1.01	1.8
Camk2d	6.69	7.13	6.74	7.04	9.17	7.2	7.03	7.79	7.38	7.73	7.83	6.61	7.71	7.08	7.74	7.05	6.84	7.93	8.4	8.1	9.34	11.03	10.33	10.52	14.98	16.86	19.52
Cstf2	9.21	7.65	7.89	10.12	11.38	11.34	10.6	11.25	10.36	10.1	10.2	9.99	10.78	10.5	10.16	12.49	10.35	10.97	11.28	12.16	12.13	14.36	14.31	13.74	12.61	11.83	10.69
Eif2b3	7.82	7.85	9.32	8.11	10.58	8.71	10.12	8.05	9.9	9.08	8.03	8	9.06	7.85	10.33	9.08	9.09	9.6	9.76	10.4	10.06	12.41	14.01	14.22	15.47	16.64	12.55
Grm2	NaN	NaN	NaN	0	0.02	0	0	0	0	0	0	0	0	0	0	0	0	0	0	0	0	0	0	0	0	0	0
Grm3	NaN	NaN	NaN	0	0	0	0	0	0	0	0	0	0	0	0	0.02	0	0	0	0	0	0	0	0	0	0	0
Grm5	NaN	NaN	NaN	0	0	0	0	0	0	0	0	0	0	0	0	0	0	0	0	0	0	0	0	0	0	0.01	0
Grm6	0	0	0	0	0.04	0	0	0	0.02	0	0	0	0	0	0.02	0.02	0	0	0	0	0	0	0.02	0	0	0.04	0
Grm7	0.25	0.08	0.24	0.15	0.08	0.29	0.11	0.21	0.24	0.13	0.08	0.25	0.14	0.22	0.24	0.1	0.31	0.15	0.11	0.13	0.12	0.03	0.03	0.05	0.11	0	0.16
Ltbp4	4.74	4.37	4.29	5.06	6.13	8.66	7.65	8.54	7.73	7.46	6.64	7.44	6.74	8.51	6.56	6.88	11.32	8.31	8.14	9.56	5.25	4.86	6.76	4.93	5.09	5.49	10.9
Skiv2l	21.43	19.04	19.69	24.72	23.48	21.82	23.53	21.83	24.09	23.19	22.43	24.58	23.89	23.96	24.65	22.97	23.42	23.72	25.15	23.07	23.89	20.86	22.9	20.82	20.28	20.23	20.72
Olr1	0	0.02	0.04	0.23	0.09	0.06	0.26	0.21	0.13	0.2	0.28	0.13	0.1	0.09	0.12	0.28	0.19	0.06	0.24	0.44	0.07	0.11	0.22	0.1	0.14	0.16	0.17
Prkaa2	22.99	23.88	21.4	21.37	20.09	29.35	21.23	23.87	21.45	20.85	21.91	24.76	22.08	22.62	19.89	21.84	21.15	23.67	22.21	24.22	22.45	19.75	18.48	19.94	20.31	20.67	22.02
Pip4k2b	3.95	4.34	3.96	6.59	5.49	4.38	5.26	4.48	4.97	5.47	5.16	5.26	5.17	5.18	5.14	5.57	5.15	4.89	4.86	4.5	5.44	5.85	6.89	6.28	6.7	5.99	6.86
Rnf216	8.17	7.74	7.98	7.96	7.59	9.14	7.51	7.29	7.8	8.2	7.96	8.18	7.94	7.68	8.17	8.22	8.21	8.08	8.73	8.48	8.54	8.6	9.11	8.34	8.51	8.44	9.83
Rnf144a	2.14	1.66	1.69	1.22	1.44	1.93	1.71	1.94	1.64	1.57	1.5	1.61	1.45	1.76	1.24	1.57	1.8	1.59	1.61	1.7	1.34	1.25	1.41	1.54	1.49	1.95	2.36
Slco1a5	0	0	0	0	0.1	0.01	0.07	0.04	0	0.05	0	0	0	0	0.14	0.07	0	0.05	0.05	0.02	0.03	0.11	0.02	0.02	0.04	0	0.05
Prkab2	1.74	1.99	1.61	2.35	1.86	1.72	2.13	1.88	2.58	1.94	2.24	1.9	2.13	2.21	2.27	2.08	2.12	1.76	2.06	2	2.31	2.9	2.86	2.64	3.78	3.51	5.29
Gm20890	NaN	NaN	NaN	0	0	0	0.01	0	0	0	0.01	0	0	0	0	0	0	0	0	0	0	0	0	0.05	0	0	0
Med21	55.87	70.3	66.5	60.57	61.87	56.34	56.73	57.66	64.49	48.12	61.47	54.08	62.22	53.64	60.96	65.42	65.57	55.6	49.49	55.37	63.4	37.61	41.05	47.46	37.74	34.81	27.79
Prkag2	20.9	23.8	22.79	17.07	18.9	17.76	19.85	18.9	16.55	18.03	17.4	15.59	17.4	17.78	17.9	17.67	18.23	15.85	18.84	17.33	16.84	22.21	20.35	19.74	23.97	23.21	17.74
Baiap2	28.06	22.44	26.54	32.18	36.8	36.14	35.87	37.01	36.22	40.88	36.43	34.13	40.94	47.78	38.11	33.5	40.84	33.82	38.58	35.19	32.01	32.97	32.11	30.48	28.75	30.32	28.85
Fermt3	0.91	0.56	0.93	1.45	1.3	1.17	1.59	1.46	1.43	1.69	1.35	1.01	1.21	0.95	1.47	0.96	1.81	1.46	1.64	1.59	1.37	1.24	1.38	0.98	1.4	1.02	2.24
B3gnt5	0	0.03	0.01	0.04	0.09	0.03	0.05	0.08	0.04	0.05	0.07	0.04	0.03	0.06	0.01	0.05	0.03	0.01	0.07	0.06	0.06	0.12	0.11	0.1	0.23	0.1	0.15
Eif4ebp3	16.48	21.88	22.47	20.53	16.3	15.81	19.14	16.17	17.77	17.53	16.65	16.79	19.2	18.76	20.92	18.17	17.93	17.45	16.6	16.93	15.95	15.07	17.13	18.13	14.54	13.02	12.41
Slc22a7	106.97	97.77	85.37	52.39	21.26	32.65	18.78	28.5	38.49	22.98	26.52	40.32	26.82	20.99	17.24	12.69	25.04	25.53	11.24	12.58	18.99	3.71	2.98	3.54	1.62	1.95	4.05
Slco4a1	7.76	4.59	11.43	19.23	13.47	8.6	10.69	8.18	13	12.91	10.55	14.21	13.26	13.18	13.86	11.3	9.57	13.72	13.25	5.92	16.12	15.83	17.77	16.78	20.82	20.71	32.14
Slco3a1	62.64	60.3	55	60.89	49.23	54.55	48.67	49.03	58.26	53.74	54.26	54.34	49.68	46.43	50.81	52.85	45.2	56.37	42.47	38.63	53.63	44.87	44.32	53.58	39.47	43.83	47.07
U2af1	49.64	47.98	55.56	64.36	76.45	56.65	66.36	66.91	64.81	62.82	75.68	54.83	70.26	63.52	69.59	65.93	65.25	69.78	66.63	64.22	70.92	94.92	94.98	108.43	109.31	110.59	91.13
Napg	10.64	10.67	10.53	10.12	11.16	12.07	9.69	11.11	10.52	10.41	11.06	9.98	10.45	10.12	11.31	11.67	10.72	10.62	10.79	12.62	11.68	12.99	12.6	11.98	12.95	13.21	12.62
Napa	63.2	69.31	75.03	73.89	68.46	60.13	76.25	71.28	71.4	71.67	69.53	74.91	70.39	74.49	74.71	66.1	78.78	73.01	74.49	66.83	67.11	76.31	76.06	83.56	89.89	97.94	88.67
Xrcc4	7.3	7.07	6.59	7.72	6.96	8.18	8.22	6.97	8.94	7.71	7.5	7.57	6.95	8.71	8.26	7.5	8.17	8.7	8.1	8.08	8.37	8.73	8.67	8.74	8.5	8.82	7.92
Taf9	32.73	32.47	39.47	34.33	39.05	35.39	41.25	41.56	35.42	37.27	41.87	35.31	37.56	38.93	40.64	39.7	38.44	39.07	38.36	39.41	42.24	53.44	54.77	55.15	53.78	51.1	53.52
Atic	11.33	11.65	11.41	14.79	20.35	12.36	18.47	17.06	15.19	16.72	16.28	14.02	17.91	15.1	19.57	19.73	15.94	17.57	19.3	18.35	20	26.72	27.97	27.78	25.62	22.87	19.55
Galnt2	20.72	18.97	20.69	23.35	23.52	22.51	21.96	24.48	23.05	23.32	21.62	23.58	22.72	23.12	23.02	23.58	24.45	23.08	23.54	25.61	22.84	24.9	24.51	23.69	25.75	24.7	29.69
Galnt7	2.77	3.18	3.17	3.22	3.47	3.47	3.08	3.68	3.06	3.67	2.93	3.47	2.88	3.84	4.05	3.54	2.86	3.06	3.64	3.26	4.27	4	3.99	4.19	4.2	3.14	4.01
Sema3d	0.78	0.54	0.7	0.5	0.39	0.94	0.53	0.4	0.71	0.38	0.46	0.53	0.44	0.64	0.54	0.58	0.53	0.85	0.51	0.33	0.57	0.31	0.43	0.32	0.42	0.26	0.54
Adamts7	0.72	0.44	0.5	0.85	0.86	0.9	0.87	0.96	1.29	0.7	0.75	0.73	0.92	0.88	0.74	0.96	1.28	0.97	1.15	0.92	0.72	0.58	0.59	0.55	0.81	0.67	1.25
Adamts6	1.02	2.6	1.75	0.65	1	1.05	0.52	0.97	0.93	1.3	1.15	1.02	0.85	1.07	1.02	0.65	0.9	0.67	1.53	1.74	1	1.37	0.85	1.01	1.1	0.94	1.49
Ogt	41.72	41.95	39.69	36.49	30.11	44.34	30.96	30.38	34.71	33.04	32.86	39.02	34.07	37.23	30.73	31.79	32.42	35.93	34.2	32.82	35.34	28.34	30.61	29.89	33.89	30.29	33.35
Mthfd1	78.06	71.3	71.86	57.19	53.65	78.51	59.97	72.6	65.89	62.54	64.73	66.93	66.38	67.56	58.64	63.38	68.7	66.81	67.6	72.18	57.55	49.77	53.67	51.57	39.13	33	36.36
Ubxn8	16.36	16.06	18.04	16.99	18.81	18.09	17.89	18.92	17.41	16.88	19.05	18.44	17.28	16.86	17.43	17.88	16.71	16.77	17.94	17.16	18.72	18.65	18.48	20.61	17.67	18.11	14.95
Fam50a	26.94	23.92	24.94	24.44	26.97	25.77	23.76	23.63	25.52	23.68	27.2	27.11	26.18	23.49	23.79	24.89	27.61	21.42	26.15	29.42	28.66	33.47	31.97	31.8	36.15	31.37	26.85
LOC108167320	8.33	10.37	10.39	16.26	15.3	9.34	15.07	10.79	12.61	12.87	12.05	13.69	13.13	10.09	14.84	12.99	13.9	13.34	13.92	9.87	9.48	12.97	11.9	11.85	15.22	14.01	12.93
Gm10479	0.14	0.4	0.35	0.27	0.42	0.23	0.64	0.49	0.36	0.32	0.33	0.54	0	0.4	0.45	0.07	0.17	0.26	0.34	0.26	0.93	0.81	0.32	0.48	0.5	0.95	0.97
Gm2619	0	0	0	0	0	0	0	0	0	0	0	0	0.05	0	0	0.1	0	0.1	0	0	0	0.05	0	0	0	0	0
Gm20883	NaN	NaN	NaN	0	0.01	0	0	0	0	0	0.01	0	0	0	0	0	0	0	0	0	0	0	0	0	0	0	0
LOC108167368	0.29	0.4	0.36	0.52	0.54	0.39	0.3	0.26	0.41	0.41	0.21	0.28	0.34	0.45	0.45	0.27	0.35	0.5	0.38	0.49	0.41	0.56	0.49	0.74	0.96	0.97	0.65
Gm45965	0	0	0	0	0	0.13	0	0	0.06	0	0	0.06	0.06	0	0.06	0	0.06	0	0	0	0	0.02	0	0	0	0.06	0.06
Gm20814	NaN	NaN	NaN	0	0	0	0	0	0	0	0.01	0	0	0	0	0	0	0	0	0	0	0	0	0	0	0	0
LOC108167383	0.05	0	0	0.08	0	0	0	0	0	0	0	0	0	0	0	0.07	0	0	0	0	0	0	0	0	0	0	0
LOC108167387	0	0	0	0	0	0	0	0	0	0	0	0	0	0	0	0	0	0	0	0	0.14	0	0	0	0	0	0
LOC108167391	0	0	0	0	0	0.07	0	0	0.06	0	0.06	0	0	0.05	0	0	0	0.06	0	0	0	0	0	0.09	0	0	0.08
Gm45972	0.57	0.37	0.26	0.26	0.44	0.37	0.39	0.35	0.23	0.44	0.38	0.5	0.28	0.67	0.47	0.33	0.53	0.46	0.26	0.63	0.32	0.17	0.15	0.22	0.22	0.22	0.38
Gm45975	0	0	0	0.02	0	0.02	0	0	0	0	0	0	0	0	0	0	0	0	0	0.04	0	0	0.02	0	0	0	0
Gm45978	3.76	3.86	2.82	3.94	7.52	6.18	4.75	5.69	5.9	5.04	5.83	6.01	8.24	5.85	4.06	5.54	5.32	7	5.37	8.22	2.45	2.16	2.68	1.7	2.29	1.99	3.48
Gm45988	0	0.01	0	0	0	0	0	0	0	0	0	0	0	0	0	0	0	0	0.09	0	0	0.15	0	0	0	0	0
Gm44812	0.16	0.16	0.31	0.18	0.23	0.23	0.1	0.17	0.31	0.25	0.25	0.18	0.05	0.15	0.27	0.2	0.2	0.35	0.18	0.32	0.42	0.28	0.19	0.17	0.17	0.07	0
AU020206	1.68	2.05	1.97	0.98	1.27	1.26	1.68	1.2	1.35	1.56	1.24	0.97	1.16	1.25	1.24	1.49	1.5	1.11	1.35	1.3	1.04	1.02	1.21	1.16	1.09	0.67	1.22
Gm45618	0	0	0	0	0	0	0	0	0	0	0	0	0	0	0	0	0	0	0	0	0	0.04	0	0	0	0	0
Gm46022	NaN	NaN	NaN	0	0	0	0	0	0.02	0	0	0	0	0	0	0	0	0	0	0.02	0	0	0	0.02	0	0	0
Gm46041	0.76	0.56	0.56	0.47	0.66	0.26	0.36	0.35	0.47	0.34	0.4	0.28	0.3	0.38	0.25	0.45	0.68	0.46	0.45	0.54	0.13	0.33	0.46	0.4	0.4	0.45	0.33
Gm46058	0.17	0.12	0.13	0.16	0.19	0.22	0.08	0.05	0.05	0.29	0.12	0.21	0.2	0.02	0.11	0.17	0.1	0.05	0.19	0.12	0.11	0.1	0.13	0.08	0.02	0.05	0.04
LOC108167572	0	0.11	0.11	0	0	0	0	0	0	0	0	0.11	0	0.26	0	0	0	0	0	0	0.19	0	0	0	0	0	0
Gm46100	NaN	NaN	NaN	0.01	0	0.02	0.05	0	0	0	0.01	0	0	0	0.01	0	0	0	0.01	0	0	0	0	0	0	0	0
LOC108167694	3.7	3.46	3.56	6.84	6.95	5.33	4.52	4.16	5.82	6.17	3.47	4.82	4.39	4.36	6.54	6.48	6.73	4.36	7.08	7.26	5.6	6.37	5.09	5.54	5.62	5.27	6.18
Gm46139	0.36	0.19	0.13	0.1	0.1	0.21	0.13	0.05	0.19	0.14	0.09	0.1	0.1	0.08	0.07	0.12	0.1	0.12	0.1	0.1	0.06	0	0.13	0.12	0.15	0.11	0.16
Gm46156	24.01	17.73	23.2	30.1	24.56	29.57	28.39	17.42	29.14	25.53	34.63	37.66	27.95	31.75	34.23	26.36	19.19	32.11	22.97	24.95	28.42	58.58	40.85	32.01	77.87	110.41	84.29
Gm46238	0.09	0.05	0.05	0.07	0.02	0.07	0.07	0.03	0.02	0.05	0.07	0.15	0.12	0.09	0.07	0.07	0.05	0.12	0.03	0.02	0.02	0.05	0.05	0.07	0.11	0.11	0.15
Gm46240	0.18	0.06	0.23	0.11	0.33	0.11	0.22	0.16	0.56	0.06	0.33	0.11	0.17	0.06	0.05	0.05	0.16	0.22	0.11	0.11	0.12	0.21	0.21	0.32	0.1	0.16	0
Gm12258	1.84	1.76	1.62	1.28	1.13	1.68	1.22	1.25	1.34	1.08	1.08	1.31	0.86	1.04	0.86	1.18	1.33	1.19	1.1	0.86	0.7	1.35	1.25	0.91	1.23	1.04	1.03
Efcab13	0	0	0.02	0	0	0	0	0	0.02	0	0	0	0	0	0	0	0.02	0	0.02	0	0	0	0	0	0	0	0
Gm46270	0.73	0.5	0.73	0.41	0.26	0.57	0.41	0.61	0.48	0.64	0.5	0.68	0.3	0.3	0.31	0.59	0.57	0.48	0.51	0.46	0.27	0.29	0.43	0.34	0.35	0.46	0.29
Gm46272	1.99	2.88	3.09	4.89	3.58	5.52	3.67	4.07	4.1	4.32	4.55	4.35	4.04	4.48	3.78	3.91	5.01	5.69	3.88	4.07	4.08	4.27	3.73	5.6	3.87	1.75	2.38
Gm46290	0.75	1.67	1.82	3.05	1.31	1.24	1.39	0.45	2.95	0.87	1.01	2.68	0.89	0.97	1.1	1.36	1.13	3.28	1.41	0.43	1.15	0.89	0.67	0.77	0.79	1.57	0.13
LOC108167922	NaN	NaN	NaN	0.06	0	0	0	0	0	0	0	0	0	0	0	0	0	0	0	0	0	0	0	0	0	0	0
Gm46294	0.12	0.36	0.11	0.35	0.05	0.23	0.43	0.06	0.29	0.32	0	0.34	0.24	0.23	0.39	0.12	0.11	0.17	0.42	0.06	0.12	0.1	0.16	0.15	0.2	0.23	0.06
Gm46305	0.42	0.7	0.51	0.47	0.87	0.48	0.78	0.65	0.59	0.71	0.31	0.82	0.7	0.42	0.19	0.86	0.38	0.43	0.51	0.6	0.71	0.72	1.09	0.9	0.72	0.38	0
Gm46319	0.11	0.1	0	0	0	0	0.1	0.1	0	0.1	0	0.05	0	0.1	0.05	0	0	0.15	0.05	0.05	0	0.09	0	0.05	0.05	0.19	0
Gm46320	0.63	0.41	0.88	0.89	0.94	0.49	0.51	1.09	0.45	0.35	0.15	0.98	0.83	0.96	0.29	0.78	0.55	0.9	0.76	0.75	0.91	1.03	0.15	0.73	0.24	1.14	0.4
Gm46340	0.15	0	0	0.17	0.12	0	0.04	0.08	0.09	0	0	0	0	0	0	0	0	0.15	0.4	0.17	0	0	0.27	0	0	0.03	0
Gm46345	0.1	0.09	0.08	0.08	0.09	0.06	0.1	0.08	0.05	0.08	0.08	0.05	0.07	0.1	0.04	0.07	0.04	0.06	0.06	0.03	0.06	0.04	0.03	0.04	0.03	0.04	0.04
Gm46353	0.3	0.13	0	0	0.32	0.26	0.35	0.26	0.39	0.12	0.03	0	0	0.27	0.02	0.11	0.09	1.02	0.04	0.13	0	0.2	0	0.07	0	0.08	0
Gm46382	1.19	0.79	0.79	1.04	0.62	0.69	0.45	0.43	0.57	0.63	0.57	0.74	0.46	0.53	0.28	0.42	0.63	0.5	0.51	0.49	0.36	0.65	0.62	0.63	0.56	0.63	0.42
Gm46390	0.56	0.4	0.26	0.63	0.78	0.55	1.06	0.59	0.66	0.85	0.53	0.62	0.4	0.94	0.58	0.64	0.94	0.42	0.71	0.7	0.89	0.95	0.57	0.61	0.53	1.2	1.34
Gm21933	0.38	0	0	0.13	0.38	0.12	0.12	0.23	0.36	0.12	0	0.12	0.12	0.14	0	0.14	0.35	0.36	0.12	0.12	0	0.11	0	0.12	0.24	0	0.24
Gm46415	0.3	0.44	0.44	0.29	0.29	0.15	0.14	0.14	0.14	0	0.14	0.44	0.29	0	0.15	0.2	0.14	0	0.28	0.14	0.15	0.4	0.27	0.13	0.29	0.47	0
Gm46425	NaN	NaN	NaN	0.07	0	0	0	0	0	0	0	0	0	0	0	0	0	0	0	0	0	0.05	0	0	0	0	0
Gm46430	4.23	4.45	3.34	3.06	3.67	3.64	3.17	3.51	3.41	3.05	3.25	3.73	2.85	3.91	3.1	3.64	3.55	2.9	3.02	3.98	3.67	4.03	2.88	3.24	3.2	2.98	2.31
Gm5798	0	0	0	0	0	0	0	0	0	0	0	0	0	0	0	0.07	0	0	0.1	0.09	0	0.16	0.08	0.07	0.08	0	0
Gm8126	0.37	0.31	0.43	0.9	1.37	0.68	1.85	1.2	0.89	1	1.29	0.74	1.31	0.31	1.4	2.26	0.97	1.54	0.99	2	1.72	3.98	3.96	2.38	2.07	3.28	17.79
Gm17124	0.12	0.36	0.12	0	0.49	0	0.7	0.44	0	0.24	0	0.13	0.22	0.3	0.24	0.41	0	0.1	0.7	0.53	0.35	0.91	1.2	1.12	0.86	0.93	0.44
Gm5799	0	0	0	0	0	0.38	0.52	0.47	0	0.24	0.53	0	0.13	0.06	0.35	0	0.06	0.22	0.2	0.7	0.28	1.11	0.44	0.69	1.59	0.39	1.63
Gm43305	685.57	438.22	521.49	1028.75	992.09	750.85	883.86	631.1	908.12	914.19	947.55	926.47	1055.33	1075.88	1326.99	834	621.3	848.79	685.08	929.08	787.06	1309.49	993.74	1212.11	2041.28	2414.97	2320.99
Gm46487	0.05	0.04	0	0.05	0.03	0.02	0.02	0	0.01	0.02	0	0.02	0	0.01	0.02	0.05	0.02	0.02	0.02	0.04	0	0.02	0	0	0.03	0.01	0.1
Gm45521	NaN	NaN	NaN	0	0	0	0.05	0	0	0	0	0	0	0	0	0	0	0	0	0	0	0	0	0	0	0	0
Gm46567	0.06	0.06	0	0.17	0.17	0	0	0.11	0.06	0.23	0.17	0	0	0.11	0.06	0	0.06	0.17	0	0	0.06	0	0.05	0.05	0.27	0	0.11
Smim34	0.84	0.91	0.72	0.68	0.48	0.97	0.58	0.72	0.54	0.61	0.78	0.58	0.58	0.84	0.49	0.8	0.43	0.49	1.04	1.25	0.42	0.68	0.43	0.24	0.58	0.68	1.05
Gm46592	0.15	0.09	0.05	0.07	0.07	0.15	0.04	0.09	0.1	0.02	0.1	0.05	0.02	0.05	0.04	0.05	0.16	0.05	0.17	0.12	0.08	0.06	0.05	0.05	0.02	0.07	0.15
Gm46608	0.24	0.33	0.39	0.16	0.28	0.26	0.18	0.19	0.19	0.23	0.11	0.16	0.14	0.21	0.2	0.23	0.28	0.14	0.19	0.11	0.1	0.07	0.18	0.26	0.21	0.11	0.11
LOC108168367	0	0.26	0	0	0.25	0	0	0	0.33	0	0	0.35	0	0	0	0	0	0	0	0.19	0	0.19	0.34	0	0	0	0
Gm46617	1.8	2.47	2.76	1.81	1.71	2.65	1.58	2.35	2.33	1.76	1.6	2.27	2.02	2.23	1.22	1.26	1.47	1.83	1.9	1.76	1.58	1.09	0.77	0.98	0.93	1.37	1.6
Gm46620	57.62	58.8	48.42	50.35	77.59	56.18	67.51	65.35	60.77	58.17	54.11	57.57	66.31	68.14	59.52	56.74	52.64	64.72	55.14	61.53	59.69	59.32	39.61	57.36	59.9	58.25	45.91
Gm7276	0.02	0.01	0.01	0	0.02	0.02	0.02	0.02	0.02	0.03	0	0.01	0.02	0.01	0.01	0.02	0.01	0.01	0	0.01	0	0.01	0.02	0.01	0.02	0.01	0.02
Gm45871	4	5.45	5.1	3.54	2.9	3.65	4.3	2.49	3.49	3.66	3.72	3.9	2.61	2.72	3.2	4.14	2.56	2.9	2.81	3.1	3.76	3.59	3.04	3.33	3.01	2.4	2.15
Gm46650	0.11	0.11	0.1	0.12	0.07	0.12	0.07	0.08	0.05	0.06	0.08	0.08	0.1	0.09	0.06	0.08	0.1	0.14	0.08	0.05	0.07	0.06	0.05	0.08	0.07	0.06	0.06
Gm46696	0.39	0.15	0.17	0.35	0.17	0.27	0.22	0.24	0.25	0.47	0.48	0.27	0.44	0.93	0.31	0.19	0.19	0.29	0.29	0.29	0.18	0.18	0.16	0.28	0.5	0.3	0.29
Gm21679	NaN	NaN	NaN	0	0	0	0	0	0	0.12	0	0	0	0	0	0	0	0	0	0	0	0	0	0	0	0	0.12
Gm20905	0	0	0	0	0	0	0	0	0	0	0	0	0	0	0	0	0	0	0	0	0	0	0.06	0	0	0	0
Gm21209	NaN	NaN	NaN	0	0.01	0	0.01	0	0	0	0	0	0	0	0	0	0	0	0	0	0	0	0	0.05	0	0	0
Gm20874	NaN	NaN	NaN	0	0	0	0.01	0	0	0	0	0	0	0	0	0	0	0	0	0	0	0	0	0	0	0	0
Gm20937	NaN	NaN	NaN	0	0.01	0	0.01	0	0	0	0	0	0	0	0	0	0	0	0	0	0	0	0	0	0	0	0
Gm20888	NaN	NaN	NaN	0	0	0	0	0	0	0	0	0	0	0	0	0	0	0	0	0	0	0	0	0.05	0	0	0
Gm21650	NaN	NaN	NaN	0	0.01	0	0	0	0	0	0	0	0	0	0	0	0	0	0	0	0	0	0	0	0	0	0
Gm20891	NaN	NaN	NaN	0	0	0	0	0	0	0	0	0	0	0	0	0	0	0	0	0	0.01	0	0	0	0	0	0
LOC108168574	NaN	NaN	NaN	0	0	0	0	0	0	0.07	0	0	0	0	0	0	0	0	0	0	0	0	0	0	0.1	0.01	0
Gm21394	0	0	0.01	0	0	0	0	0	0	0	0	0	0	0	0	0	0	0	0	0	0.01	0	0	0	0	0	0
Gm20925	NaN	NaN	NaN	0	0	0	0	0	0	0	0	0	0	0	0	0	0	0	0	0	0	0	0	0.04	0	0.03	0
Gm20911	NaN	NaN	NaN	0	0	0	0	0	0	0	0.01	0	0	0	0	0	0	0	0	0	0	0	0	0	0	0	0
LOC108168584	0.01	0	0	0	0	0	0	0	0	0	0	0	0	0	0	0	0	0	0	0	0	0	0	0	0	0.03	0
Gm21806	NaN	NaN	NaN	0	0	0	0	0	0	0	0	0	0	0	0	0	0	0	0	0	0	0.01	0	0	0	0	0
Gm20884	0	0	0	0	0	0	0	0	0	0	0	0	0	0.05	0	0	0	0	0	0	0	0	0	0	0	0	0
Gm21654	NaN	NaN	NaN	0	0	0	0	0	0	0	0	0	0	0.05	0	0	0	0	0	0	0.01	0.01	0	0	0	0	0
Gm28553	NaN	NaN	NaN	0	0.01	0	0	0	0	0	0	0	0	0	0	0	0	0	0	0	0	0	0	0	0	0	0
Gm21794	0	0	0	0	0	0	0	0	0	0	0	0	0	0	0	0	0	0	0	0	0	0	0	0.09	0.03	0.04	0.02
Gm21198	0	0	0	0	0	0	0	0	0	0	0	0	0	0	0	0	0	0	0	0	0	0	0	0.09	0.03	0.04	0.02
Gm21117	NaN	NaN	NaN	0	0.01	0	0	0	0	0	0	0	0	0	0	0	0	0	0	0	0	0	0	0	0	0	0
Gm21171	NaN	NaN	NaN	0	0	0	0.01	0	0	0	0	0	0	0	0	0	0	0	0	0	0	0	0	0	0	0	0
Gm20803	NaN	NaN	NaN	0	0	0	0	0	0	0	0	0	0	0	0	0	0	0	0	0	0	0.01	0	0	0	0	0
Gm21114	NaN	NaN	NaN	0	0	0	0	0	0	0	0	0	0	0	0	0	0	0	0	0.06	0	0	0.1	0	0	0	0
Gm20840	NaN	NaN	NaN	0	0	0	0	0	0	0	0	0	0	0	0	0	0	0	0	0	0.01	0	0	0	0	0	0
Gm21524	NaN	NaN	NaN	0	0	0	0	0	0	0	0	0	0	0	0	0	0	0	0	0	0.01	0	0	0	0	0	0
LOC108168605	NaN	NaN	NaN	0	0	0	0	0	0	0	0	0	0	0	0	0	0	0	0	0	0.01	0	0	0	0	0	0
LOC108168606	0	0	0	0	0	0	0	0	0	0	0	0	0	0	0	0	0	0	0	0	0	0.01	0	0	0	0	0
Gm21469	NaN	NaN	NaN	0	0	0	0	0	0	0	0	0	0	0	0	0	0	0	0	0	0	0	0	0.06	0	0	0
Gm20812	NaN	NaN	NaN	0	0	0	0	0	0	0	0	0	0	0	0	0	0	0	0	0.09	0	0	0	0	0	0	0
Gm20853	0	0	0.01	0	0	0	0	0	0	0	0	0	0	0	0	0	0	0	0	0	0	0.01	0	0	0	0	0
Gm21257	NaN	NaN	NaN	0	0	0	0	0	0	0	0	0	0	0	0	0	0	0	0	0	0	0.01	0	0	0	0	0
Gm21065	NaN	NaN	NaN	0	0	0	0	0	0	0	0	0	0	0	0	0	0	0	0	0	0.01	0	0	0	0	0	0
Gm20847	NaN	NaN	NaN	0	0	0	0	0	0	0	0	0	0	0	0	0	0	0	0	0	0.01	0	0	0	0	0	0
LOC108168625	0	0	0.03	0	0	0	0	0.03	0	0	0	0	0	0	0	0	0	0	0	0	0.03	0	0	0	0	0	0
Gm21476	NaN	NaN	NaN	0	0	0	0	0	0	0	0	0	0	0	0	0	0	0	0	0	0.01	0	0	0	0	0	0
Gm20936	NaN	NaN	NaN	0	0	0	0	0	0	0	0	0	0	0	0	0	0	0	0	0	0.01	0	0	0	0	0	0
Gm20834	0	0	0	0	0	0	0	0	0.09	0	0	0	0	0	0	0	0	0	0	0	0	0	0	0	0	0	0
Gm20918	0	0	0	0	0	0	0	0	0	0	0	0	0	0	0	0	0	0.09	0	0	0	0	0	0	0.09	0	0
Gm20889	NaN	NaN	NaN	0	0	0	0	0	0	0	0	0	0	0	0	0	0	0	0	0	0	0	0	0	0	0.03	0
Gm21285	0.01	0	0.01	0	0	0	0	0	0	0	0	0	0	0	0	0	0	0	0	0	0	0.01	0	0	0	0	0
Gm20800	NaN	NaN	NaN	0	0	0	0	0	0	0	0	0	0	0	0	0	0	0	0	0	0.01	0	0	0	0	0	0
Gm21287	NaN	NaN	NaN	0	0	0	0	0	0	0	0	0	0	0	0	0	0	0	0	0	0.01	0.01	0	0	0	0	0
Gm20914	NaN	NaN	NaN	0	0	0	0	0	0	0	0	0	0	0	0	0	0	0	0	0	0	0	0	0.04	0	0	0
LOC108168662	NaN	NaN	NaN	0	0	0	0	0	0	0	0	0	0	0	0	0	0	0	0	0	0.01	0	0	0	0	0	0
LOC108168664	NaN	NaN	NaN	0	0	0	0	0	0	0	0	0	0	0	0	0	0	0	0	0	0	0.01	0	0	0	0	0
LOC108168667	0.01	0	0	0	0	0	0	0	0	0	0	0	0	0	0	0	0	0	0	0	0	0.01	0	0	0	0	0
LOC108168668	NaN	NaN	NaN	0	0	0	0	0	0	0	0	0	0	0	0	0	0	0	0	0	0	0.01	0	0	0	0	0
Gm21244	0	0	0.01	0	0.09	0	0	0	0	0	0	0	0	0	0	0	0	0	0	0	0	0	0	0	0	0	0
LOC108168670	0	0	0.01	0	0	0	0	0	0	0	0	0	0	0	0	0	0	0	0	0	0.01	0	0	0	0	0	0
LOC108168679	0	0.09	0.1	0	0.05	0.11	0.1	0.07	0	0	0	0	0.09	0.13	0	0.1	0.07	0.11	0.09	0	0.05	0	0.11	0.11	0.05	0.01	0.05
LOC108168680	0	0.33	0.13	0.04	0.04	0.14	0.08	0.17	0.18	0.04	0.08	0.14	0.17	0.09	0.11	0	0.26	0.04	0.23	0.09	0.04	0.04	0	0	0	0.04	0.04
LOC108168683	NaN	NaN	NaN	0	0	0	0	0	0	0	0	0	0	0	0	0	0	0	0	0	0.01	0	0	0	0	0	0
LOC108168684	NaN	NaN	NaN	0	0	0	0	0	0	0	0	0	0	0	0	0	0	0	0	0	0.01	0	0	0	0	0	0
LOC108168685	NaN	NaN	NaN	0	0	0	0	0	0	0	0	0	0	0	0	0	0	0	0	0	0.01	0	0	0	0	0	0
LOC108168689	0	0	0	0	0	0	0	0	0	0.55	0.16	0	0	0	0	0	0.46	0.58	0	0	0	0.21	0	0	0	0	0.49
Gm46725	0	0	0	0	0	0	0	0	0	0	0	0	0	0	0	0	0	0	0	0	0.04	0	0	0	0	0	0
Gm46731	1.1	0.87	1.89	1.98	1.56	1.7	1.83	1.81	1.16	1.84	1.29	1.96	1.61	1.68	0.99	1.59	2.11	1.49	1.41	1.07	0.8	1.6	1.21	1.4	0.91	1.4	1.8
Gm46735	1.59	1.47	1.29	1.72	0.98	1.09	1.37	0.89	1.35	1.09	1.05	1.31	0.95	1.15	0.87	1.09	1.05	0.9	1.04	0.73	1.34	0.84	0.97	1.1	1.16	1.64	1.58
Gm46741	0.08	0.1	0.1	0.01	0.18	0.19	0.17	0.17	0.19	0.16	0.17	0.18	0.32	0.26	0.33	0.11	0.2	0.12	0.2	0.16	0.29	0.27	0.26	0.23	0.19	0.22	0.46
Gm50595	1.96	1.66	1.28	1.79	1.53	1.94	0.85	1.18	1.55	1.31	1.42	1.21	2.3	1.71	1.31	1.25	1.6	1.28	1.41	1.12	1.82	0.98	1.12	1.27	0.55	1.37	1.6
Gm46752	0.24	0.25	0	0.08	0.48	0.17	0.23	0.24	0.08	0.35	0.49	0.25	0.32	0.15	0.67	0.16	0.24	0.08	0.08	0.31	0.26	0.29	0.23	0.45	0.14	0.15	0
Gm43403	0.17	0.11	0.05	0.22	0.27	0.16	0.11	0.37	0.27	0	0.32	0.16	0.05	0.21	0.42	0.1	0.21	0.11	0.27	0.21	0.22	0.35	0.1	0.3	0.1	0.1	0.22
Gm43707	0.06	0.07	0.04	0.08	0.09	0.08	0.07	0.06	0.06	0.07	0.06	0.07	0.07	0.08	0.08	0.08	0.07	0.07	0.08	0.07	0.05	0.07	0.08	0.09	0.08	0.08	0.07
Gm46840	10.25	10.3	8.75	7.76	9.23	14.07	8.59	8.59	7.91	9.56	7.99	11.42	10.95	13.01	7.53	8.89	9.93	10.04	13.04	10.54	4.95	5.44	6.3	3.4	3.42	5.09	5.46
Gm46841	0.08	0.05	0.06	0.09	0.06	0.05	0.05	0.05	0.06	0.06	0.07	0.07	0.08	0.07	0.04	0.06	0.06	0.04	0.05	0.05	0.04	0.06	0.07	0.07	0.06	0.08	0.07
LOC108168936	0.02	0.01	0.02	0.03	0.02	0.01	0.02	0.02	0.03	0.04	0.02	0.04	0.03	0.04	0.03	0.02	0.02	0.01	0.01	0.02	0.01	0.03	0.02	0.04	0.02	0.06	0.04
LOC108168956	0.34	0.25	0.33	0.49	0.25	0.66	0.16	0.71	0.58	0.25	0.24	0.33	0.82	0.57	0.24	0.24	0.4	0.49	0.08	0.16	0.34	0.23	0.15	0.54	0.38	0.16	0.8
Zfp978	0.09	0.16	0	0	0.05	0	0	0	0	0	0	0.21	0	0	0	0	0.07	0	0.04	0.01	0	0	0.09	0	0.04	0	0.03
Gm46866	0.59	0.6	0.82	0.75	0.52	0.73	0.66	0.39	0.47	0.34	0.53	0.57	0.59	0.42	0.26	0.28	0.39	0.33	0.28	0.2	0.41	0	0.19	0.09	0.1	0	0.05
LOC108169010	0	0.09	0.1	0	0.05	0.11	0.1	0.07	0	0	0	0	0.09	0.13	0	0.1	0.07	0.11	0.09	0	0.05	0	0.11	0.11	0.05	0.01	0.05
Gm46894	927.98	801.97	962.82	2002.65	2661.5	1283.46	1992.08	1403.17	1670.66	2359.24	2445.5	1410.87	2216.17	2182.87	3280.69	2069.84	1302.76	1880.7	1975.02	2517.75	2358.72	5176.21	4090.81	4130.98	7267.91	8226.41	10068.8
Gm46900	0.04	0.02	0	0	0.04	0	0.04	0.04	0.06	0.04	0.1	0.02	0.14	0.04	0.1	0.08	0.04	0.06	0.2	0.16	0.17	0.28	0.21	0.3	0.42	0.64	0.3
Gm46901	1.27	1.24	1.07	0.69	0.6	0.48	0.53	0.44	0.55	0.75	0.56	0.58	0.61	0.61	0.53	0.7	0.43	0.51	0.55	0.48	0.48	0.59	0.87	0.87	0.67	0.5	0.92
Gm46911	58.94	41.88	51.22	77.16	77.14	62.75	67.57	58.92	81.49	70.22	75.3	76.38	77.84	80.77	88.63	67.87	50.18	83.67	57.82	77.52	71.43	98.12	68.25	79.96	141.01	140.73	145.2
Gm46913	0.04	0.04	0	0	0.08	0.04	0.04	0	0.04	0.04	0.04	0.04	0.04	0	0.04	0.07	0	0	0.04	0.04	0	0.11	0.07	0.07	0.05	0.11	0.16
Gm46915	0.07	0	0	0	0	0	0	0	0	0	0	0.06	0.06	0.06	0	0	0.06	0	0	0	0	0	0	0	0	0	0.06
Gm50598	0	0.05	0	0.14	0.1	0.09	0.06	0.14	0	0.12	0.09	0.14	0.07	0.14	0.12	0.17	0.09	0.06	0	0.18	0.2	0.13	0.31	0.03	0	0.19	0
Gm15921	1.1	1.46	1.03	1.21	0.78	0.67	1.38	1.04	0.77	0.81	1.66	1.37	0.98	0.83	1.24	0.56	1	0.16	1.38	1.03	1.37	1.26	1.48	1.75	1.25	3.06	1.98
Gm46933	0.35	0.41	0.12	0.06	0.23	0.3	0.12	0	0.06	0.36	0.11	0.44	0.23	0.12	0.12	0.15	0.13	0.06	0.05	0.43	0.17	0.06	0.05	0.1	0.11	0.22	0.2
Gm46934	NaN	NaN	NaN	0	0	0	0	0	0	0	0	0	0	0	0	0	0	0	0	0	0.01	0	0	0	0	0	0
LOC108169100	NaN	NaN	NaN	0	0	0	0	0	0	0	0	0	0	0	0	0	0	0	0	0	0.01	0	0	0	0	0	0
Gm46935	NaN	NaN	NaN	0	0	0	0	0	0	0	0	0	0	0	0	0	0	0	0	0	0.01	0	0	0	0	0	0
LOC108169105	0	0	0	0	0	0	0	0.05	0	0	0	0	0	0	0	0.05	0	0	0	0	0	0	0	0	0	0	0
Gm46963	0.06	0.06	0	0	0.06	0	0.06	0.11	0.06	0	0.11	0.11	0	0	0.11	0.11	0.05	0	0	0.12	0.06	0.1	0	0.1	0.05	0.16	0
Gm46965	0.16	0.25	0.25	0.35	0.22	0.23	0.17	0.29	0.09	0.22	0.19	0.14	0.24	0.16	0.18	0.17	0.14	0.24	0.15	0.21	0.09	0.27	0.26	0.19	0.19	0.23	0.44
Gm46977	0.05	0.07	0.05	0.09	0.14	0.05	0.07	0.05	0.14	0.04	0.03	0.09	0.07	0.03	0.05	0.05	0.07	0.05	0.03	0.02	0.02	0.02	0.02	0.09	0.01	0.05	0.07
Mat2b	36.16	40.48	36.69	29.78	30.37	36.23	34.09	37.17	32.22	32.99	31.07	32.63	32.38	30.27	31.63	33.51	31.41	32.04	34.63	35.2	34.1	27.7	29.08	29.93	28.67	25.37	28.13
Slc35b3	8.02	8.41	8.06	7.45	7.43	7.78	6.83	8.53	6.91	7.34	6.1	8.48	8.43	6.15	6.92	7.7	7.65	6.1	7.02	7.58	7.48	5.94	6.69	6.86	5.99	6.4	6.91
Rimklb	0.26	0.28	0.17	0.28	0.35	0.29	0.21	0.25	0.28	0.35	0.18	0.23	0.24	0.3	0.42	0.21	0.28	0.31	0.28	0.24	0.37	0.24	0.42	0.24	0.24	0.27	0.26
Fam210a	12.64	10.77	10.52	9.58	8.74	13.18	9.71	10.87	10.7	9.63	11.15	11.18	10.75	11	9.18	10.87	10.62	11.06	10.37	11.14	9.77	8.79	8.49	8.03	7.68	7.13	6.78
Foxp1	3.45	3.5	3.17	3.05	3.4	3.58	3.4	2.98	2.89	4.01	3.43	3.42	3.25	3	3.36	3.49	3.35	3.38	3.44	4.19	3.15	2.88	3.45	3.1	3.64	3.95	4.95
Rnpepl1	56.66	58.59	57.24	60.88	59.39	50	61.39	61.87	56.69	57.73	54.57	57.86	61.63	58.81	55.64	52	62.79	57.09	56.77	54.47	53.36	48.89	48.25	48.24	46.05	44.67	45.41
Rnf187	118.06	111.14	105.03	119.69	123.08	102.58	122.76	116.21	118.52	119.74	118.75	120.69	116.57	116.49	121.08	112.64	119.86	112.88	119.75	113.57	113.43	132.69	118.96	132.33	122.99	112.57	106.21
Atp6v1h	53.47	52.94	54.15	45.29	43.17	57.74	46.07	55.46	47.84	42.22	49.43	48.76	49.97	47.59	44.61	49.57	50.97	49.92	51.27	54.19	50.56	57.01	53.97	51.79	56	60.58	60.51
Epsti1	1.65	3.22	3.61	2.02	2.17	1.19	1.64	1.66	1.55	1.61	1.85	1.69	1.77	1.5	1.55	1.22	1.71	1.66	1.33	1.22	1.47	1.48	1.73	1.26	1.91	1.08	1.98
Dnajc9	11.56	8.62	12.25	15.33	19.13	14.94	19.21	19.08	14.58	17.39	19.03	13.18	16.69	19.02	17.41	21.53	15.61	17.54	18.09	18.78	15.76	19.12	20.25	23.91	15.61	12.16	12.99
Zdhhc15	0.36	0.4	0.29	0.6	0.61	0.42	0.58	0.6	0.62	0.5	0.55	0.28	0.59	0.69	0.67	0.61	0.44	0.48	0.7	0.67	0.7	0.73	0.71	0.75	0.95	0.72	1.44
Ccdc86	3.28	3.24	4.56	5.05	5.25	3.74	4.92	3.93	4.35	4.96	4.7	4.92	4.7	4.97	5.06	5.6	4.52	4.41	4.08	4.43	5.38	8.04	7.63	8.77	8.87	7.84	7.07
Cops8	21.62	23.11	22.74	26.77	28.49	21.14	25.11	25.15	24.47	21.82	23.51	23.42	22.73	23.9	25.7	24.04	25.29	22.63	23.17	25.57	24.49	28.09	27.73	29.15	28.66	27.8	27.6
Gpt2	11.89	15.76	19.11	12.39	24.3	15.9	19.41	19.37	14.82	23.16	30.06	17.35	23.27	18.06	28.06	21.12	15.73	17.23	26.57	26.96	32.03	27.99	38.05	33.48	17.88	26.7	11.8
Ccdc88a	1.25	0.9	1.08	1.34	1.15	1.49	1.17	1.13	1.27	1.3	1.23	1.34	1.24	1.63	1.29	1.39	1.18	1.28	1.35	1.57	1.47	1.5	1.84	1.62	2.09	1.52	1.8
Edem2	19.68	21.03	21.69	25.27	22.01	19.65	25.06	23.24	24.47	23.56	22.02	22.26	22.83	25.15	25.05	21.57	23.02	25.31	20.07	21.04	22.5	20.62	20.65	22.94	23.07	19.94	19.13
Stn1	2.73	2.32	2.57	5.72	5.63	3.75	6.33	6.23	5.18	6.26	6.45	4.59	5.97	5.94	6.44	5.95	4.67	6.27	5.29	6.31	4.76	6.24	7.31	7.23	6.1	6.11	5.4
Chn1	2.15	2.6	2.76	3.32	3.75	3.04	4.22	3.86	4.18	4.05	3.38	3.29	4.19	3.6	4.59	4.33	3.6	4.3	3.92	4.34	3.44	4.28	4.77	4.34	4.87	4.42	5.86
Pttg1ip	154.28	168.02	168.35	116.74	132.56	116.88	140.95	121.15	125.5	130.18	127.09	134.12	124.09	121.25	129.84	126.01	117.98	122.3	128.77	111.25	125.85	141.98	133.08	150.9	138.86	171.2	148.49
Fam207a	13.89	15.64	16.12	16.58	15.18	15.83	17.07	14.9	15.14	13.85	15.43	15.85	15.87	15.19	15.7	17.06	17.05	15.06	14.03	14.47	13.76	17.16	16.57	18.02	18.74	16.67	16.21
Card11	0.37	0.15	0.07	0.09	0.18	0.04	0.1	0.2	0.18	0.18	0.1	0.1	0.06	0.09	0.1	0.11	0.27	0.13	0.04	0.12	0.09	0.07	0.07	0.07	0.05	0.01	0.03
Sft2d2	18.64	17.8	17.53	19.8	16.66	18.87	15.77	15.75	17.3	16.86	16.21	17.78	17.69	18.05	16.54	17.05	16.97	17.79	16.78	16.51	18.48	15.77	17.58	15.34	18.24	18.08	24.72
Oxsr1	11.17	11.71	11.17	13.56	14.23	13.79	13.3	14	13.98	13.11	14.36	12.98	14.08	14.73	13.83	15.07	13.81	13.07	14.8	15.74	16.7	18.66	16.86	17.84	19.1	21.87	20.19
Lyrm2	24.89	25.62	22.66	21.33	26.84	23.21	24.75	21.81	25.55	24.95	24.82	22.71	22.95	22.05	21.49	24.29	22.39	22.71	24.84	22.6	22.54	24.03	22.53	21.43	23.16	22.92	14.69
Galnt16	0.06	0.06	0.05	0.05	0.12	0.05	0.2	0.06	0.14	0.19	0.1	0.12	0.14	0.21	0.33	0.13	0.09	0.14	0.09	0.08	0.1	0.09	0.1	0.08	0.46	0.1	0.39
Pnrc1	43.71	41.19	40.5	22.64	40.24	21.83	24.77	24.2	32.11	28.89	20.13	28.53	29.14	27.25	32.3	31.09	24.68	26.58	29.89	29.4	43.37	32.89	26.33	44.12	37.21	35.72	43
Mex3b	1.05	0.94	0.9	1.13	1.11	0.64	0.73	0.95	1	0.91	0.86	0.89	0.58	0.53	0.58	1.03	0.91	1	0.93	0.97	0.74	0.82	1.34	1.15	0.97	0.96	1.05
Ston2	3.44	3.19	3.12	4.22	4.17	4.48	3.8	3.84	3.61	3.56	3.82	4.18	3.73	4.48	4.16	4.26	3.59	3.75	3.69	4.49	4.24	4.1	4.04	3.42	3.71	3.01	3.85
Calr4	0.03	0	0	0	0	0	0	0	0	0.03	0	0.03	0	0	0.03	0	0.03	0.03	0	0	0	0.03	0.03	0.05	0.03	0.09	0
Ccdc122	0.91	1.34	1.24	1.04	1.05	1.67	1.34	1.38	0.94	1.05	1.53	1.03	0.71	0.68	1.04	0.91	1.07	0.55	0.85	1.66	1.11	0.73	0.85	0.71	0.58	0.49	0.68
Flacc1	2.26	1.99	1.9	0.83	1.35	1.83	1.75	1.79	1.15	2.11	1.66	0.75	1.18	1.85	1.71	1.45	1.88	1.52	2.51	1.85	2.18	2.26	2.37	2.23	1.89	3.02	1.17
Jmjd1c	6.44	5.59	5.32	4.12	4.62	5.68	3.92	4.12	4.5	3.83	4.14	4.67	4.81	5.01	3.86	4.27	4.35	4.49	4.3	4.4	4.7	4.64	4.32	4.5	5.45	5.08	6.51
Tmem74b	0.27	0.13	0	0.09	0.2	0.07	0.2	0.05	0.06	0.06	0.04	0.14	0.09	0.09	0.06	0.03	0.17	0.04	0.08	0.1	0.03	0.02	0.04	0.04	0.02	0.04	0.02
Ibtk	8.98	8.84	9.09	9.54	9.33	10.91	9.15	9.56	9.52	9.71	10.42	9.6	9.9	9.78	9.96	10.51	9.25	10.13	10.44	11.1	10.88	11.97	11.45	10.31	10.27	10.45	9.44
Rdh13	7	6.25	8.14	8.01	6.32	6.55	6.8	7.29	6.33	6.73	6.15	7.98	6.59	7.26	7.09	7.96	8.11	7	7.09	7.36	7.68	8.26	8.5	8.13	8.38	7.34	8.75
Mtrf1l	3.79	3.33	3.4	2.97	2.61	3.42	2.91	2.93	3.06	2.5	3.61	3.37	3	3.28	3.29	3.7	3.45	3.54	3	3.63	3.08	3.05	3.25	2.76	2.46	2.36	2.76
Ankhd1	10.21	9.8	11.01	9.85	9.52	10.92	9.02	9.27	9.78	9.04	10.07	10.32	9.73	10.27	9.23	9.77	9.47	10.46	9.45	9.89	10.62	9.44	10.34	9.6	9.5	7.8	8.65
Atad3a	31.52	30.08	31.42	32.06	31.04	30.99	33.61	35.84	30.58	32.64	36.31	33.41	35.14	33.16	34.38	34.06	35.92	36.3	37.6	34.1	35.71	43.48	42.35	47.58	40.49	41.17	32.53
Aif1l	91.75	74.62	82.52	135.88	105.97	112.09	109.62	100.38	126.87	98.7	95.35	121.14	111.5	124.79	108.78	128.39	108.68	119.42	121.04	107.36	110.04	96.62	104.11	96.16	105.58	107.88	136.79
2700081O15Rik	2.5	2.28	2.81	5.11	4.5	3.41	4.02	3.75	4.54	4.34	3.77	4	3.39	3.85	3.77	3.96	4.41	4.26	4.12	4.08	3.76	3.96	4.31	4.32	5.52	4.12	4.78
Fam72a	0.18	0.52	0.66	0.44	0.58	0.54	0.42	0.63	0.29	0.69	0.56	0.43	0.51	0.65	0.66	0.54	0.62	0.46	0.72	0.46	0.39	0.73	0.56	0.59	0.35	0.68	0.43
B4gat1	20.34	20.05	20.46	19.33	21.59	21.04	21.84	22.6	20.44	22.17	22.74	20.48	22.75	22.37	21.6	19.29	23.23	22.61	22.47	22.94	20.03	17.03	20.74	17.87	15.6	18.49	13.92
Tbcd	14.65	15.78	16.47	18.74	22.14	16.23	20.99	21.74	19.34	22.28	22.01	18.84	20.21	20.72	22.07	19.15	20.88	19.85	22.41	21.18	20.5	23.59	24.78	23.32	25.06	25.87	23.71
Nusap1	1.59	1.09	1.34	4.62	8.33	6.6	7.96	11.06	6.71	8.5	8.73	3.73	7.87	9.25	5.98	8.22	5.09	5.62	5.7	10.71	4.77	3.41	3.52	3.4	2.32	1.43	1.6
Aida	8.46	13.39	12.14	10.1	13.39	9.42	12.5	11.7	10.97	11.69	11.44	8.92	11.08	11.21	12.48	12.69	11.25	11.35	11.49	11.9	12.45	15.87	16.59	15.81	17.82	17.51	17.23
Rcc2	9.16	7.51	8.8	13.04	17.57	9.89	15.78	13.06	12.32	13.02	13.72	12.28	13.32	13.68	15.3	14.52	12.36	12.72	16.83	13.83	13.83	21.53	20.59	20.49	20.49	20.2	18.16
Cdca2	0.36	0.15	0.37	1.36	3.6	2.37	3.1	3.58	2.26	2.31	2.91	1.18	2.88	3.29	2.42	2.9	1.47	2.34	2	3.54	1.65	1.28	1.59	1.64	0.95	0.38	0.31
Lhfp	5.39	5.31	6.31	11.47	8.89	10.08	10.75	11.01	13.78	11.38	11.13	9.19	10.02	15.36	13.02	12.35	15.01	14.09	10.94	9.17	11.43	6.47	10.5	8.31	8.23	5.72	13.87
Smim13	3.25	3.2	3.06	4	3.49	3.43	3.17	3.33	3.17	3.04	3.16	3.07	2.63	3.05	3.28	3.7	3.46	3.23	3.38	3.36	3.59	3.36	3.56	3.1	3.93	3.16	2.93
Rnf169	5.5	5.55	4.7	5.87	5.13	5.43	4.64	4.76	4.67	5.76	6.05	5.03	5.21	5.83	4.87	5.2	5.28	5.47	5.47	5.46	4.8	6.41	5.4	5.69	5.35	5.86	6.55
Trmt10a	2.61	2.39	2.4	2.32	2.69	2.73	2.48	2.79	2.4	2.93	2.15	2.33	2.53	2.56	2.28	2.73	2.14	2.22	2.21	2.58	2.79	2.86	2.2	3.09	2.73	2.27	1.61
Zzz3	10.49	11.07	13.13	12.39	12.41	13.33	11.02	9.95	10.52	10.92	11.96	12.63	11.43	12.12	11.98	13.07	12.13	11.42	10.66	11.81	14.82	12.15	14.37	16.45	14.95	12.25	13.78
Ppp1r15b	15.01	15.45	15.73	18.43	18.29	18.91	17.8	17.12	17.69	17.54	20.08	19.62	17.8	18.2	16.65	18.25	17.31	18.75	18.61	18.93	18.61	19.75	17.38	17.96	18.55	16.51	18.42
Apol7c	0	0.03	0.03	0.03	0.03	0	0	0	0.03	0.03	0	0	0	0.06	0.03	0	0.03	0.03	0.03	0.12	0	0.03	0	0	0	0	0.03
Miga2	11.46	10.16	11.61	16.07	13.44	13.97	14.68	15.06	14.02	15.36	13.83	14.98	14.85	15.24	14.16	14.28	15.93	15.44	15.53	15.71	12.53	12.49	12.62	11.67	10.36	10.23	9.64
Irak2	13.96	12.89	10.99	9.35	10.55	9.89	10.4	10.06	9.43	10.28	9.15	9.81	9.14	8.86	9.81	10.85	9.97	8.58	9.73	10.43	10.24	10.4	11.23	10.74	10.65	9.73	11.32
E2f8	0.21	0.07	0.22	1.4	3.61	0.96	4.28	3.32	2.1	3.43	3.2	0.88	2.52	2.25	2.66	3.81	1.82	2.48	2.6	4.03	2.43	2.43	3.09	2.43	1.5	0.5	0.68
4930555G01Rik	0	0	0	0	0	0.04	0	0	0	0	0	0	0.04	0	0.03	0.04	0.07	0	0	0.07	0	0	0	0	0.16	0.11	0.16
Tpr	13.05	13.77	13.44	15.02	17.17	16.62	14.17	16.12	14.36	14.69	14.99	14.37	16.22	15.14	15.22	16.32	14.84	14.65	15.56	16.83	19.57	15.96	17.96	18.15	16.55	14.61	16.01
Tbc1d10c	0.44	0.29	0.18	0.21	0.46	0.39	0.53	0.27	0.32	0.35	0.14	0.21	0.32	0.35	0.24	0.2	0.27	0.42	0.35	0.24	0.33	0.16	0.33	0.4	0.29	0.07	0.41
Pcdha8	0	0.01	0.02	0.02	0	0	0	0	0.06	0.03	0	0.01	0	0	0.03	0.01	0	0	0	0	0	0	0	0	0	0	0
Ciapin1	21.61	20.03	22.76	32.65	32.75	26.34	34.22	34.34	29.34	32.39	32.78	30.14	34.11	31.74	34.04	34.55	35.62	33.34	33.96	31.41	31.46	40.93	40.1	43.54	41.97	45.59	38.86
Nabp1	21.06	19.02	22.03	16.91	18.83	24.62	20.53	18.72	22.63	15.93	18.59	23.85	21.79	16.8	20.05	22.98	21.5	17.55	16.02	24.25	27.25	24.27	23.95	31.58	26.32	26.48	18.45
Sp110	1.44	4.77	3.76	1.78	3.08	2.36	2.58	2.61	2.52	3.01	2.53	2.23	2.22	1.4	2.08	2.36	3.35	2.27	2.3	2.6	1.72	1.93	1.87	2.19	1.91	2.1	2.9
Cavin3	8.75	7.48	9.46	19.7	20.47	9.63	17.62	14.2	23.42	17.08	16.19	16.53	16.9	16.55	19.66	18.47	21.17	17.44	15.4	12.57	14.95	17.56	20.99	20.22	25.9	37.59	30.95
Inka2	0.27	0.41	0.26	0.46	0.4	0.32	0.54	0.3	0.36	0.31	0.34	0.39	0.38	0.37	0.46	0.78	0.36	0.37	0.29	0.41	0.5	0.67	0.69	0.57	0.82	0.74	0.61
Krt75	0	0	0	0.04	0.04	0	0.02	0.02	0.02	0.04	0.04	0.04	0.02	0	0	0.05	0	0	0	0.02	0	0.07	0	0.02	0.05	0.02	0.02
Pfdn4	10.12	10.63	12.66	12.68	11.34	13.31	11.82	13.44	11.82	11.6	13.47	11.71	12.78	9.49	13.63	12.09	10.73	10.91	13.39	12.72	14.34	19.22	16.93	18.99	19.46	18.78	13.59
Dnaaf2	4.41	3.72	4	4.44	5.13	4.49	4.88	4.85	4.98	5.76	5.7	4.64	5.25	5.52	5.09	5.23	4.68	5.45	4.97	4.52	4.86	5.44	6.08	5.49	5.37	4.24	4.42
Exosc4	16.62	15.14	16.56	19.12	20	14.41	17.98	17.74	18.2	18.83	19.52	20	17.61	19.53	19.41	18.45	22.12	19.28	19.1	15.94	19.45	22.52	21.39	23.12	22.51	21.39	21.43
Ints5	6.1	5.72	6.83	8.27	8.92	5.87	8.8	8	7.66	8.07	7.65	8.04	7.92	7.79	9.11	7.98	9.72	8.66	8.73	7.19	7.7	9.78	10.3	9.67	9.6	9.82	8.49
Sephs1	11.54	11.26	11.46	10.86	11.71	13.17	11.69	13.1	11.93	11.57	11.88	11.2	11.5	11.84	10.91	11.79	11.89	11.75	12.1	12.13	12.09	11.33	11.79	11.4	9.93	10.7	9.89
Fbxw17	4.47	12.44	11.52	5.14	8.17	5.42	8.44	7.82	6.83	6.28	7.9	6.2	7.23	7.16	8.81	7.89	7.13	6.4	7.06	8.48	9.05	8.82	10.08	8.36	10.16	8.3	7.4
Rars2	21.19	20.9	18.52	20.3	20.91	22.65	21.29	22.36	21.13	21.66	23.85	19.87	22.96	20.75	21.38	23.58	22.9	23.2	23.42	23.91	22.86	23.08	22.16	22.37	19.1	18.39	14.39
Rbm15b	3.13	2.65	3.77	4.95	4.76	3.41	3.59	4.11	4.41	4.64	4.52	4.29	5.02	4.35	4.75	4.75	4.46	4.09	4.46	5.22	5.26	5.87	5.13	4.98	4.52	3.53	4.55
Slc30a9	47.2	55.8	50.9	39.31	36.88	45.65	39.05	43.63	39.32	42.05	44.03	39.6	38.83	40.48	38.25	38.19	38.23	39.32	39.19	43.68	40.21	37.71	32.87	33.62	32.27	29.78	27.35
Uhrf2	8	8.94	9.3	8.44	10.47	9.32	9.46	9.65	8.26	9.03	9.16	8.5	9.06	8.99	9.74	11.75	9.08	9.32	8.12	10.4	10.34	9.03	8.85	10.26	9.3	7.21	8.3
Supt3	8.5	9.14	9.65	9.05	9.66	8.1	8.21	7.63	8.77	9.05	8.35	8.46	7.24	9.59	9.13	6.07	8.55	9.92	10.65	7.37	10.07	8.53	9.61	8.06	6.98	5.51	4.04
Mmadhc	37.24	37.01	38.34	38.44	42.59	40.43	41.62	42.1	40.44	39.99	42.77	36.79	41.86	38.57	37.68	43.83	40.04	42.82	40.35	40.78	41.03	46.07	43.26	44.25	48.65	53.18	46.79
Plekha5	7.14	7.32	6.69	6.85	7.39	7.8	6.95	7.95	7.1	7.57	8.18	7.46	7.94	7.5	7.87	7.55	6.78	7.45	7.44	7.56	8.38	8.78	8.48	7.53	8.23	9.85	9.33
Mmaa	7	6.54	6.36	6.63	5.44	6.49	5.7	5.88	6.16	5.21	5.58	6.17	6.19	6.52	5.88	6.03	6.02	5.83	5.38	5.7	5.55	4.19	5.19	4.79	3.84	3.85	3.2
Gins4	9.8	10.42	11.94	14.23	18.04	13.02	17.49	15.63	15.76	16.01	16.95	13.25	14.78	18.96	16.7	16.77	16.44	14.89	18.18	16.54	15.39	17.56	18.55	18.81	14.68	12.47	12.32
Chd9	3.18	2.96	2.72	2.68	2.46	3.48	2.15	2.42	2.44	2.43	2.52	2.77	2.53	2.86	2.24	2.82	2.34	2.83	2.45	3.04	2.94	2.61	3.01	2.97	2.91	2.6	2.86
Mlec	150.77	139.89	125.11	156.65	163.12	144.48	150.44	154.77	154.74	145.07	155.58	145.04	147.14	135.33	141.15	160.12	135.23	147.39	138.62	157.62	143.05	127.96	122.96	125.48	102.16	90.36	87.48
Ube2q2	16.42	15.8	15.34	14.01	12.98	17.86	12.14	14.3	13.65	12.86	14.17	14.4	13.3	13.22	13.1	14.32	12.92	13.61	12.73	13.92	13.85	12.62	11.98	11.91	12.34	12.24	11.2
Atl3	10.69	10.81	10.85	10.89	10.89	12.3	11.02	11.69	10.34	11.79	12.82	10.67	11.21	10.9	11.35	11.59	9.8	11.11	12.55	12.97	14.11	13.32	12.86	11.61	12.54	12.46	13.51
Igip	13.43	14.25	14.18	14.53	12.43	15.7	13.99	11.18	12.2	12.38	14.07	12.47	13.01	13.37	12.55	12.45	12.72	13.49	12.79	11.66	13.59	13.41	12.98	12.25	14.69	11.44	11.31
Trip11	5.83	5.65	6.09	6.06	4.97	6.94	5.33	5.1	5.57	5.41	5.68	5.7	5.51	5.78	5.31	6.01	5.28	5.51	5.41	6.02	6.15	5	5.24	5.4	5.69	5.12	5.38
Aipl1	0	0	0.08	0	0	0	0	0.04	0	0.03	0	0	0	0	0	0	0	0	0	0.04	0.02	0.04	0.04	0	0.07	0.02	0.04
Sobp	0.12	0.1	0.16	0.32	0.23	0.21	0.23	0.21	0.27	0.22	0.19	0.21	0.15	0.25	0.13	0.15	0.26	0.2	0.2	0.19	0.19	0.18	0.25	0.23	0.2	0.23	0.34
Pimreg	0.09	0.09	0.06	0.59	1.05	0.17	1.43	1.07	0.93	0.97	0.83	0.26	0.97	0.87	0.77	0.7	0.53	0.66	0.54	0.87	0.48	0.08	0.28	0.55	0.55	0.34	0.58
Tmem139	14.47	14.24	13.18	11.63	12.17	12.8	12.81	13.52	12	11.53	11.62	11.51	11.03	11.8	11.96	10.76	13.56	11.45	11.39	10.91	9.94	6.8	7.31	7.34	5.57	5.42	5.1
Rarres1	0.18	0.22	0.27	0.44	0.57	0.58	0.44	0.85	0.31	0.66	0.43	0.62	0.44	0.3	0.51	0.6	0.43	0.22	0.35	1.03	0.36	0.32	0.29	0.74	0.08	0.33	0.6
Ms4a7	0.68	0.19	0.15	0.98	1.17	0.28	0.87	0.72	1.12	1.26	0.88	1.12	0.79	0.74	0.94	1.35	0.77	0.92	1.28	1.05	0.62	0.98	0.92	0.7	0.82	0.58	1.19
Fam118b	4.68	5.34	7.7	8.05	8.99	7.24	7.52	7.35	7.56	7.47	7.28	7.1	7.82	7.93	8.94	8.52	7.64	7.01	6.72	6.71	9.18	8.93	10.01	10.74	11.85	10.58	9.49
Sccpdh	13.97	12.21	11.84	15.88	16.66	16.91	15.47	17	15.74	16.82	16.56	16.15	17.19	15.38	16.74	17.86	17.93	16.75	17.15	17.44	15.7	15.43	15.97	13.56	14.12	13.06	9.84
Mbd5	3.08	2.64	2.89	2.36	2.91	3.22	2.52	2.56	2.76	2.73	2.75	2.56	2.69	2.71	2.46	2.59	2.27	2.9	2.61	2.81	2.56	2.78	2.54	2.67	2.56	2.34	3.75
Kif24	0.57	0.57	0.41	0.81	1.13	0.84	1.13	1.18	0.88	1.09	1.08	0.66	1.08	1.14	1.01	1.3	0.98	1.12	1.22	1.47	1.04	0.95	1.26	1.12	0.51	0.34	0.58
Lrrc39	1.11	0.98	0.85	1.09	1.2	0.93	1.17	1	0.9	0.79	1.08	1.2	1.09	1.04	0.93	0.94	0.99	0.86	1.1	1.19	0.83	1.75	0.96	1.61	1.66	1.6	1.51
Tspan9	17.43	16.36	19.11	23.38	19.84	17.19	20.78	21.92	23.23	20.7	19.31	20.4	20.34	20.44	20.34	21.76	22.3	21.59	23.05	20.15	21.11	25.66	26.75	25.12	27.4	29.77	32.84
Adtrp	47.95	52.98	56.24	34.99	34.89	45.77	35.65	44.27	38.14	42.33	42.39	38.67	32.95	35.7	34.42	31.33	39.79	37.41	36.62	38.27	34.23	18.97	22.37	22.81	14.72	21.52	12.36
Rlf	3.84	3.49	3.13	4.48	4.05	4.84	3.7	3.89	4.31	3.14	3.23	4.27	3.61	3.39	2.91	3.84	3.56	3.59	3.19	3.79	3.99	3.2	3.3	3.31	3.33	3.26	3.99
Me3	19.37	17.87	17.66	16.8	10.9	17.14	12.87	13.82	13.64	11.07	10.7	16.47	13.94	15.83	11.79	11.82	15.71	14.08	12.92	12.05	11.7	8.37	9.59	7.01	7.92	7.99	11.66
Ssc4d	1.03	0.75	0.75	0.79	1.08	0.5	1.05	0.72	1.03	1.43	0.81	0.95	0.87	0.93	0.88	0.59	0.52	1.08	1.13	0.59	0.76	0.92	0.9	0.65	0.55	0.96	0.77
Prr5	25.76	26.13	31.51	16.2	26.49	17.63	20.54	16.49	21.32	20.74	20.92	20.14	23.86	22.99	24.79	15.28	17.19	12.57	20.92	20.18	17.79	24.74	21.98	29.13	20.86	20.52	19.18
Mybpc1	0	0.03	0.03	0	0	0	0	0	0.05	0.02	0	0	0.02	0.02	0.02	0	0	0	0	0	0.02	0	0	0.05	0	0.02	0
Actr5	3.08	3.4	4.1	3.87	3.52	3.28	4.42	3.86	3.69	3.42	3.24	4.43	3.25	3.83	3.66	3.81	3.42	3.72	4.3	3.84	3.45	4.74	3.77	4.15	4.28	4.83	4.23
R3hdm4	49.79	42.35	43.56	53.03	55.18	46.83	49.81	46.77	49.73	51.6	49.32	55.92	52.84	49.94	48.44	45.01	50.15	51.78	54.58	44.52	42.86	49.1	48.96	45.1	48.68	49.19	61.85
Prex2	1.25	1.46	1.69	1.27	1.28	2.63	1.22	1.33	1.91	1.58	1.37	1.09	1.17	1.37	1.44	1.38	1.14	1.54	1.39	1.78	1.47	0.93	1.16	1.14	1.08	0.78	1.16
Tmem250-ps	44.83	44.99	42.89	50.71	47.91	44.7	50.2	46.94	46.28	48.4	47.99	46.77	50.31	46.96	52.34	45.42	48.88	48.91	52.34	48.36	48.9	47.22	50.02	49.59	48.69	49.59	39.16
Orai1	22.23	18.22	19.15	23.04	25.19	18.8	23.29	20.32	22.18	20.94	22.44	21.46	20.98	20.25	25.56	23.1	25.15	21.6	22.46	19.4	25.89	27.55	25.35	28.82	27.87	33.15	26.9
Prr9	NaN	NaN	NaN	0.05	0	0	0	0	0	0	0	0	0	0	0	0	0	0	0	0	0	0	0	0	0	0	0
C1qtnf7	1.54	1.29	1.68	1.23	2.26	2.95	1.31	2.23	1.86	2.59	1.39	1.92	1.75	1.55	1.5	1.9	2.32	1.59	1.35	1.96	1.41	2.24	1.15	1.96	2.18	2.51	2.92
Rnf20	11.57	10.69	11.22	11.23	12.5	14.08	10.83	9.92	12.03	11.13	11.84	11.38	11.62	12.15	11.55	12.1	10.45	10.53	12.01	12.81	14	13.51	13.4	13.77	14.2	12.31	12.65
Cdcp1	11.39	11.15	9.81	8.11	7.9	8.32	7.89	8.2	7.75	7.2	6.42	7.35	6.85	7.46	7.13	8.2	7.09	7.36	7.03	7.54	7.55	9.38	8.61	8.8	8.88	10.36	10.68
Pkn2	11.23	12.76	12.91	12.39	13.15	15.75	12.27	12.16	12.07	11.41	13.08	12.21	12.51	12.06	12.94	14.09	11.63	12.13	12.05	14.4	13.97	13.31	13.65	14.01	14.56	12.28	13.03
Slc5a10	95.66	100.15	91.41	136.39	91.67	122.55	113.21	137.97	128.03	151.83	133.38	137.15	113.67	126.49	110.12	115.49	149.36	147.82	140.21	126.1	110.44	65.03	79.51	71.61	37.43	69.86	36.3
Pcdhac1	NaN	NaN	NaN	0	0	0	0	0	0	0	0.06	0	0	0	0	0	0	0	0	0	0	0	0	0	0	0	0
Ankrd39	2.84	2.67	2.77	3.28	3.25	3.12	2.73	3.17	3.4	2.74	2.79	4.17	2.58	2.85	2.9	2.92	3.93	3.97	3.39	2.6	2.9	3.77	3.1	3.45	3.07	3.82	3.28
Fam163b	0.14	0.04	0.07	0.19	0.02	0.09	0.02	0.09	0.09	0.14	0.08	0.14	0.2	0.11	0.24	0.15	0.18	0.09	0.16	0.04	0.12	0	0	0	0	0.02	0.02
Abraxas2	15.94	17.63	17.93	14.61	15.49	16	14.38	15.77	14.75	14.92	16.49	14.68	15.52	15.44	16	16.6	15.29	15.26	16.76	15.84	17.83	17.83	17.44	18.46	17.32	16.8	15.12
Sri	54.81	55.57	57.36	58.02	59.53	55.41	59.07	57.83	59.02	59.24	58.73	56.51	58.31	57.42	58.66	58.98	57.94	55.34	60.92	60.16	58.13	61.87	65.05	63.08	60.83	59.32	67
Tbx10	2.76	1.05	0.77	3.33	3.74	2.3	4.06	3.18	4.81	4.49	2.96	3.53	3	3.47	2.6	2.47	2.92	5.61	2.1	2.42	1.81	1.57	1.22	1.39	0.88	2.43	1.2
Lmo3	0	0.01	0	0	0	0	0	0	0	0	0	0	0	0	0.02	0	0.01	0	0	0.02	0	0	0.02	0	0.03	0	0
Lmo1	1.97	1	1.37	1.67	1.42	1.86	2.1	0.66	2.04	1.81	1.45	2.42	1.54	1.89	2.07	0.78	1.5	1.88	1.7	0.66	1.27	1.98	1.56	1.96	2.52	2.62	2.47
Dsp	5.53	4.39	6.08	9.2	7.43	6.36	5.92	4.56	8.62	6.13	5.41	8.75	6.91	7.96	8.49	6.77	5.63	7.66	6.57	4.88	7.57	8.57	8.44	6.59	11.59	9.56	17.69
Cald1	13.48	10.41	12.83	19.71	21.07	19.9	23.78	23.91	26.93	23.91	25.19	17.4	18.98	21.6	21.2	25.85	25.67	23.89	23.67	23.93	22.96	24.46	33.52	28.78	34.07	26.74	47.37
Upk1a	1.75	1.45	1.92	2.87	1	1.25	3.08	0.83	2.58	2.14	2.01	3.54	1.42	1.93	9.5	0.92	1.57	0.8	0.98	0.46	1.28	1.27	0.62	0.62	7.69	0.86	1.03
Npy	9.12	5.54	8.76	4.31	3.83	5.72	4.15	1.01	10.92	4.28	3.07	7.34	3.46	8.25	8.01	3.59	1.91	5.49	1.71	0.23	3.71	1.6	4.57	3.57	1.61	2.97	8.86
Acy1	105.44	85.73	88.76	69.96	57.94	72.72	64.87	77.18	84.05	83.27	74.06	70.63	76.89	83.15	54.72	60.68	108.39	94.62	65.47	56.37	44.93	32.95	30.52	32.01	22.08	21.87	18.03
Txlna	11.19	10.98	11.52	14.65	14.4	12.2	14.63	13.32	13.76	13.27	14.33	12.97	13.4	13.18	14.28	16.09	14.8	13.3	14.07	15.61	14.86	15.4	17.22	15.54	16.63	13.76	13.51
Ctrl	0.07	0.29	0.86	0.36	0.29	0.14	0.14	0.28	0.21	0.21	0.21	0.07	0.14	0.28	0.14	0.14	0.35	0.14	0.35	0.07	0.22	0.39	0.13	0.27	0.2	0.14	0.14
Hoxc11	0.36	0.21	0.49	0.9	0.14	0.14	0.76	0.94	0.14	1.24	0	0.07	0.96	0.48	0.86	0.2	0.13	0.41	0.07	0.41	0.43	0.44	0.45	0.32	1.16	0.33	0.54
Cyb5a	890.28	799.68	760.53	741.3	689.47	798.63	774.19	749.86	790.6	750.59	822.33	804.78	746.8	693.52	638.81	674.52	745.74	747.21	646.91	585.28	565.92	575.39	523.32	589.37	447.9	482.38	378.11
Ampd2	11.14	10.86	11.82	14.07	13.95	9.96	14.48	12.62	12.29	12.14	12.18	12.26	12.28	12.49	13.96	14.5	14.86	12.83	12.81	11.41	13.95	16.65	17.42	16.31	16.07	14.63	13.84
Ank2	2.06	1.97	1.54	1.07	0.6	1.51	0.79	0.75	1.18	0.76	0.79	1.48	0.86	1.11	0.58	0.64	0.74	0.89	0.82	0.76	0.6	0.36	0.48	0.41	0.46	0.44	0.81
Hyal3	1.61	1.41	1.5	1.74	1.29	1.21	1.78	1.5	1.53	1.25	1.65	1.37	1.39	1.53	1.26	1.15	1.54	1.27	1.23	1.27	1.19	0.84	0.97	0.91	0.93	1.19	1.05
Arrb1	12.67	11.37	11.08	10.44	8.45	9.81	9.92	9.82	10.67	8.62	8.08	10.68	8.73	10.09	8.55	10.53	11.03	10.32	9.67	9.19	9.08	8.19	8.25	8.52	7.94	8.2	12.7
Itga1	7.56	8.23	8.01	8.46	9.22	8.09	9.36	10.72	9.09	8.45	9.09	8.75	9.54	10.45	9.14	10.92	8.89	9.3	9.65	10.61	11.46	9.21	9.78	8.67	8.48	7.19	7.22
Actn1	11.92	9.81	11.88	26.52	42.57	16.42	32.41	29.4	29.59	28.11	31.03	22.93	28.31	26.78	35.52	37.37	27.76	26.86	32.47	34.3	41.46	62.7	59.97	55.33	72.43	86.04	86.62
Htd2	NaN	NaN	NaN	0.81	0	0	0	0	0	0	0	0	0	0	0	0	0	0	1.14	0	0	0	0	0	0	0.78	0
Maob	1.91	2.11	1.99	1.6	1.09	1.84	1.79	1.06	1.75	1.42	1.37	1.5	1.41	1.38	1.58	1.55	1.62	1.4	1.52	1.56	1.62	1.56	1.19	0.97	1.89	1.83	1.54
Cyb5r3	88.16	82.7	90.02	140.29	150.63	111.99	149.94	139.09	145.25	158.72	151.15	130.12	134.98	136	147.6	137.24	129.66	138.92	137.88	132.75	137.43	149.63	152.98	152.96	137.97	150.62	164.14
Blvra	45.06	45.01	43.99	52.35	67.04	57.42	63.97	67.18	54.83	62.09	73.22	57.18	67.78	57.44	69.7	69.03	63.18	59.76	68.02	69.65	73.3	97.78	86.34	112.71	86.64	88.01	59.94
Pgm3	13.59	13.01	14.32	14.23	14.35	17.59	14.93	15.75	16.12	16.17	17.21	13.76	15.84	16.93	16.03	16.66	14.97	18.22	16.32	17.69	19.73	12.58	14.15	12.15	10.3	8.76	8.08
Clps	0.17	0	0	0	0	0	0	0	0	0.12	0	0	0	0	0	0	0	0	0	0	0	0	0	0	0	0	0
Glo1	74.18	74.07	69.44	77.68	69.6	70.41	74.07	72.82	75.62	74.28	70.44	69.4	75.2	72.08	70.19	71.56	75.83	77.02	70.49	70.29	80.71	70.99	72.75	72.2	72.65	70.41	65.8
Selenos	49.55	44.89	49.87	41.78	40.13	43.2	40.23	38.03	44.75	39.24	46.2	49.29	45.15	42.06	45.99	46.25	48.33	45.64	45.17	35.64	41.23	38.66	44.48	42.93	40.57	38.89	39.23
Pgc	NaN	NaN	NaN	0	0.04	0	0.04	0	0.04	0	0	0.05	0	0.04	0.09	0	0	0.04	0.04	0	0	0	0	0.04	0	0	0.04
F11	0	0	0	0	0	0	0	0	0	0	0	0	0	0	0	0.05	0	0.03	0	0	0	0	0	0	0	0	0
C7	3.27	4.13	3.36	3.65	2.3	5.14	3.43	3.91	3.22	2.86	2.48	4.17	3.39	4.02	2.75	4.25	5.29	3.8	3.01	2.8	3.14	0.65	1.41	1.16	0.58	0.54	2.26
Cbr3	1.01	0.82	0.81	2.21	2.91	1.95	2.41	3.71	2.26	2.9	4.59	1.62	4.5	2.82	2.64	5.42	3.08	4.32	9.05	3.26	8.7	20.6	18.63	16.27	11.52	26.56	12.05
Braf	5.66	5.8	5.04	5.09	4.85	6.02	4.21	5.12	4.79	4.66	4.97	5.22	4.67	5.09	4.4	4.49	4.62	5.57	4.57	4.89	5.35	3.98	4.12	4.38	3.91	3.69	4.17
Mzf1	0.59	0.35	0.45	0.48	0.38	0.59	0.66	0.43	0.66	0.56	0.59	0.45	0.58	0.33	0.41	0.47	0.54	0.46	0.61	0.38	0.43	0.4	0.28	0.31	0.33	0.37	0.38
Asl	99.34	89.64	118.3	56.57	64.8	87.64	78.66	91.01	71.84	73.97	63.28	82.31	75.86	84.51	67.38	59.93	86.63	56.92	71.88	78.43	58.02	56.61	54.71	59.33	57.07	44.62	42.71
Cela1	48.75	33.76	37.42	43.43	56.25	61.16	69.67	77.17	56.93	49.92	56.81	66.71	68.97	67.36	51.73	50.57	79.81	50.37	57.9	74.03	36.12	32.56	32.75	32.93	31.68	17.88	18.33
Mcf2	0.02	0	0	0	0	0	0	0.05	0	0	0	0.02	0.02	0.02	0	0.02	0	0.03	0.02	0	0.02	0.02	0	0	0	0.02	0.03
Rap1a	30.98	27.85	28.62	26.58	28.47	32.87	25.5	25.36	26.85	27.03	29.53	28.01	27.32	26.76	26.93	30.41	26.35	28.07	26.56	29.5	29.51	30.91	31.95	28.76	29.33	28.98	24.74
Zfp91	25.47	23.92	25.49	27.29	27.51	30.07	26.35	26.02	26.67	25.12	26.5	28.13	27.4	26.82	25.26	28.5	24.68	26.79	26.39	27.43	28.12	28.82	28.16	30.05	31.6	28.58	30.3
Zbtb25	2.91	2.52	2.32	3.3	2.86	2.25	3.88	2.54	2.94	2.24	3.03	2.65	2.73	2.96	3.91	3.12	3.55	3.2	2.87	3.48	2.6	3.25	3.03	3.34	3.31	3.02	3.3
Abr	18.12	15.77	16.35	18.85	16.87	16.91	16.14	16.63	18.26	16	15.66	18.15	17.72	19.21	16.1	17.56	18.32	18.14	17.19	15.7	15.73	15.26	13.54	13.78	15.62	18.55	21.77
Art4	1.72	1.36	1.45	1.31	1.11	2.79	1.74	2.11	2.34	1.82	1.61	1.83	1.46	2	1.53	1.96	2.69	1.72	1.69	2.55	1.25	0.59	0.79	0.91	0.4	0.29	1.01
Art3	0.8	1.61	1.59	0.83	0.66	0.88	2.59	1.19	0.94	1.39	0.63	0.74	0.28	0.77	2.04	0.69	1.49	0.69	1.25	1.02	0.49	0.67	0.5	0.53	0.96	0.75	1.01
Gusb	15.51	15.33	17.29	19.45	17.51	14.79	20.51	21.17	18.55	19.34	18.42	16.77	17.73	17.56	19.15	20.37	17.7	16.56	15.55	17.41	19.69	20.52	21.25	19.96	19.62	17.36	18.23
Tpgs1	24.61	23.19	23.88	33.66	31.91	23.97	30.84	33.34	30.79	30.85	25.96	30.43	31.43	29.21	28.75	27.15	30.81	28.48	30.08	22.22	26.16	25.83	28.48	27.16	23.85	24.85	23.85
Kif22	1.01	0.45	0.99	3.41	8.61	4.52	6.74	9.98	5.07	7.19	6.69	2.69	5.6	7.09	5.36	7.09	4.35	5.52	4.89	9.48	4.46	3.6	4.1	4.3	2.69	1.58	1.63
Dek	27.66	24.61	28.46	31.21	41.05	39.26	40.8	42.67	34.2	39.58	43.97	28.46	39.98	38.97	39.71	46.21	33.13	37.96	41.62	46.61	43.38	45.12	48.77	49.46	39.7	30.68	32.04
Syt17	6.09	5.35	5.8	6.72	4.58	5.47	4.81	4.36	5.36	4.66	4.49	6.31	5.82	6.96	5.62	5.43	6.37	6.02	6.28	4.51	5.02	3.42	4.24	3.99	3.51	4.86	5.35
Dut	7.69	6.08	7	10.75	14.12	9.77	16.21	15.75	12.78	15	15.56	11.34	13.54	15.22	14.2	16.11	13.07	14.67	14.99	14.25	12.96	14.11	16.37	14.77	11.81	10.4	10.37
Bmp3	0.63	0.38	0.45	1.19	1.17	0.81	0.9	0.62	0.95	0.84	0.82	0.95	0.79	1.16	1.39	0.81	0.71	0.8	0.67	0.53	1.02	1.06	0.75	0.88	2.12	1.57	4.43
Pygb	10.85	10.4	10.76	16.48	12.42	13.82	13.42	14.26	14.96	12.68	11.88	15.06	13.89	15.58	14.88	14.04	14.85	14.24	14.77	13.18	12.7	13.21	14.72	11.61	14.87	14.71	24.19
Dnah5	0.01	0.04	0.03	0.01	0.02	0.04	0	0.01	0.04	0.02	0.03	0.02	0.02	0.03	0.02	0.02	0.02	0.04	0.05	0.04	0.04	0.01	0.02	0.01	0	0	0
Dnah12	0.28	0.26	0.23	0.33	0.24	0.29	0.21	0.28	0.29	0.34	0.25	0.23	0.24	0.3	0.28	0.27	0.26	0.29	0.18	0.19	0.24	0.17	0.15	0.14	0.13	0.09	0.15
Dnah1	0.03	0.06	0.03	0.1	0.07	0.01	0.07	0.11	0.09	0.1	0.08	0.06	0.07	0.06	0.07	0.1	0.09	0.08	0.1	0.09	0.1	0.09	0.11	0.08	0.08	0.09	0.06
Phka2	5.57	4.83	5.84	6.15	6.31	7.2	6.9	7.09	6.78	7.37	6.68	5.77	6.31	6.8	7.29	5.57	7.19	6.19	6.87	6.83	6.34	5.57	6.17	5.81	6.39	6.63	7.72
Gm51965	0.05	0	0.08	0.05	0	0	0	0	0.03	0	0	0	0	0.05	0.02	0.03	0	0	0.03	0.03	0	0	0	0	0.08	0.03	0
Pygl	10.77	10.83	9.65	8.81	5.22	10.31	7.03	6.95	6.95	6.02	4.73	8.83	7.46	8.48	6.76	5.13	6.75	8.32	6.6	5.53	5.96	4.86	4.72	3.61	5.24	4.48	9.49
Nop2	10.25	9.6	13.02	14.91	16.22	12.84	14.05	12.61	13.72	12.18	13.71	13.56	14.61	14.01	14.85	16.53	14.36	14.18	13.71	13.11	15.6	20.59	23.03	23.18	20.9	18.38	15.44
Cyp11b1	0	0	0.03	0	0	0	0	0	0	0	0	0	0	0	0	0	0	0	0	0	0	0	0	0	0	0.05	0
Mpi	24.19	28.76	32.04	34.55	34.11	33.05	36.08	37.46	34.21	38.07	38.21	33.99	36.05	33.46	36.56	38.6	36.47	34.64	40.49	40.17	34.47	29.78	35.11	32.4	30.25	21.45	24.03
Fgb	2.73	2.61	9.41	16.13	14.69	2.33	21.48	19.11	8.23	18.79	14.53	7.93	15.69	9.3	26.25	18.68	9.54	6.93	25.2	20.87	55.11	109.74	110.52	87.46	121.66	133.29	31.52
Ehmt2	31.55	32.06	32.92	39.05	38.04	31.14	36.78	34.61	35.86	38.13	34.82	36.33	36.9	37.04	36.97	35.62	36.2	37.3	38.65	35.03	37.7	35.48	37.02	39.09	38.93	37.28	36.26
Raf1	32.93	28.75	31.59	36.54	37.28	35.63	35.99	36.33	36.3	34.53	34.92	34.32	36.09	35.76	36.63	37.11	37.14	38.27	35.59	36.77	37.35	36.36	36.62	36.83	38.98	37.03	37.64
Gpr18	0.14	0.04	0.04	0	0.09	0.13	0.17	0.34	0.04	0.17	0.17	0.26	0.04	0.09	0.04	0.04	0.04	0.09	0.17	0	0.04	0.04	0	0.08	0.04	0	0.09
Slc35b1	42.1	37.56	40	51.13	49.42	45.83	50.49	49.73	52.4	47.04	52.5	53.43	48.21	49.15	51.92	55.27	48.91	54.57	48.9	47.24	51.83	42.53	46.63	46.48	42.37	43.43	43.34
Manba	27.13	27.7	29.65	25.95	29.4	27.08	28.58	33.06	28.66	29.18	29.42	26.39	29.15	29.46	28.35	29.34	28.54	27.42	29.38	32.7	29.33	27.85	29.68	28.8	26.61	22.75	20.22
Ggct	24.49	18.62	16.19	18.21	15.14	17	18.24	15.75	18.52	13.35	17.13	16.95	17.51	14.65	13.69	16.22	16.83	16.64	14.11	14.09	10.33	10.64	12.25	10.96	9.47	9.61	6.3
Fdps	18	15.4	19.57	51.89	42.12	59.55	48.63	46.71	50.94	30.22	43.83	56.42	52.68	31.99	36.53	58.1	50.81	56.84	46.97	50.68	51	25.38	31.55	38.07	30.39	20.32	21.88
Dgkg	1.83	2.17	1.99	0.97	0.85	0.63	0.86	0.91	0.75	0.87	0.79	1.08	0.8	0.84	0.95	0.62	0.78	0.72	0.96	0.89	0.94	0.74	0.74	1.1	0.7	0.8	1.13
Akr7a5	189.02	175.96	175.24	176.57	166.43	180.31	177.59	178.24	176.74	180.55	179.64	192.98	179.42	176.33	154.37	150.52	198.14	177	162.66	158.7	133.26	92.95	97	97.37	71.56	78.47	57.98
Pgd	52.03	55.18	60.91	121.54	128.68	85.47	120.31	113.7	102.96	111.34	119.27	92.96	118.71	102.35	130.45	131.92	110.64	126	144.84	110.36	169.52	213.49	194.73	215.75	208.67	214.23	173.49
Tmbim6	1145	1176.14	1056.47	936.57	879.37	916.35	878.45	851.38	873.54	913.66	888.42	1016.21	885.22	853.85	853.53	797.23	894.02	851.8	843.73	774.61	798.11	670.91	652.42	668.83	607.92	628.89	621.74
Triobp	16.84	19.95	19.89	26.62	35.12	17.3	30.06	25.89	23.33	28.19	27.17	22.42	28.96	25.15	30.98	29.08	22.51	24.88	27.4	27.35	27.73	33.87	33.06	31.56	32.9	32.74	33.98
Hba-a2	178.86	51.99	16.16	95.5	149.1	124.92	204.78	274.23	170.19	111.42	137.1	110.01	283.12	155.79	149.45	132.78	135.6	130.25	144.09	116.78	92.31	96.29	94.29	236.68	337.83	379.27	196.23
Msra	206.61	226.13	219.7	221.73	230.94	212.86	252.11	261.48	231.33	253.36	250.16	211.9	229.6	227.2	238.62	223.2	241.8	228.03	241.26	233.13	221.89	186.62	198.84	223.34	176.58	191.47	127.74
Bcr	9.87	9.64	10.48	10.5	10.61	10.37	10.5	9.33	9.37	9.47	8.88	11.31	10.43	9.97	9.74	10.06	9.71	9.34	9.3	10.72	11.19	11.08	11.02	9.77	12.11	11.79	13.06
Glra3	0	0	0	0	0	0	0	0	0	0	0	0	0	0	0	0	0	0	0	0.01	0	0	0	0	0	0	0
Krt5	0.17	0.37	1.42	4.55	6.35	0.31	2.82	0.65	6.16	1.39	7.39	6.09	1.58	2.58	10.51	2.66	0.51	0.52	0.88	0.14	4.02	7.9	3.34	6.05	24.05	11.13	4.3
Krt7	82.63	66.63	90.41	145.41	107.97	89.93	109.55	95.42	136.4	97.19	99.07	121.87	125.61	117.45	125.65	120.61	119.19	116.24	115.92	86.07	125.76	130.05	138.35	141.09	179.72	155.09	152.75
Pmch	0	0.22	0.09	0.14	0	0.2	0	0.22	0.04	0.16	0	0.11	0	0.37	0.36	0.25	0	0.19	0	0	0.23	0.07	0	0.13	0.06	0	0
Cox6b1	913.98	811.44	831.44	959.44	860.48	973.73	997.65	888.48	1026.16	898.77	873.43	919.29	970.81	1025.19	847.86	832.61	997.37	919.8	902.04	878.81	847.44	757.29	788.2	809.47	726.14	709.49	650.41
Tas1r1	0.14	0.11	0.13	0.2	0.22	0.13	0.09	0.17	0.16	0.18	0.15	0.25	0.15	0.13	0.13	0.11	0.15	0.09	0.11	0.06	0.11	0.1	0.06	0.12	0.16	0.13	0.17
Pp2d1	0.06	0.14	0.16	0.08	0.1	0.16	0.05	0	0.11	0.11	0.18	0.19	0.05	0.16	0.13	0.1	0.08	0.1	0.05	0.1	0.16	0.02	0	0.1	0.12	0.1	0.05
Dync2h1	1.62	1.7	1.53	1.76	1.41	2.21	1.52	1.71	1.78	1.84	1.64	1.68	1.54	1.76	1.58	1.34	1.73	1.74	1.61	1.59	1.52	1.11	1.25	1.28	0.94	0.82	1.03
Rap1gap	36.66	35.81	37.62	38.24	21	38	27.03	22.6	32.93	27.52	21.5	38.67	30.38	36.3	27.13	24.84	32.89	33.36	31.29	21.08	27	16.73	19.01	15.09	15.46	18.73	29.1
Grk2	17.21	17.32	18.03	23.02	22.85	20.08	22.28	19.79	21.1	21.85	21.39	21.94	22.32	19.9	22.58	21.3	22.05	21.25	21.82	20.97	21.66	25.43	26.43	24.97	25.64	26.24	28.97
Sec13	50.39	49.02	47.85	61.94	55.89	64.01	62.58	64.46	61.59	57.63	62.67	59.26	61.37	62.12	59.61	64.16	63.07	65.68	64.91	65.17	62.51	69.96	68.18	64.54	72.64	61.48	66.64
Shroom2	5.94	5.84	5.15	6.14	5.2	6	5.53	5.3	6.36	5.08	5.03	5.85	5.65	6.02	5.38	6	5.39	6.16	5.76	6.09	5.9	5.52	5.29	5.03	5.49	5.42	6.18
C8b	NaN	NaN	NaN	0	0	0	0.03	0	0	0	0	0	0	0	0	0	0	0	0	0	0	0	0	0	0	0	0
Pde4c	43.41	36.23	33.38	33.77	19.25	32.26	23.33	23.26	30.58	22.62	21.04	31.82	25.97	25.92	18.31	19.54	28.92	26.17	23.14	21.2	17.33	10.48	11.89	10.26	9.7	8.76	15.17
Qdpr	161.98	170.57	168.91	138.04	138.52	183.83	157.22	187.04	161.99	155.41	164.2	166.15	159.28	168.8	135.04	145.94	186.23	155.09	158.1	169.93	115.46	93.9	93.84	88.96	76.8	74.2	59.76
Pigh	10.51	10.73	11.36	10.78	10.14	11.43	10.15	9.58	9.42	8.73	9.67	10.04	10.17	9.32	9.3	10.6	10.79	9.69	10.72	9.58	9.94	9.83	10.46	9.73	10.54	8.71	7.5
Acat1	235.04	236.61	221.69	148.68	121.93	190.24	140.76	163.43	161.28	149.14	147.67	167.98	149.48	146.78	121.31	122.85	143.03	148.36	115.94	123.41	127	64.68	66.58	75.58	53.55	55.66	57.32
Ly6a	494.8	1194.14	1086.25	812.29	750.56	375.77	721.35	639.88	738.63	683.22	627.39	557.74	710.72	650.65	711.22	707.58	639.46	706.04	680.1	548.64	726	905.13	843.79	785.31	925.98	961.78	1260.35
Acat2	40.03	42.7	40.62	46.93	46.09	64.1	52.58	49.43	51.18	47.09	51.92	54.6	51.2	46.29	51.43	55.63	48.42	48.6	51.42	52.13	50.76	46.8	43.4	48.77	38.39	34.19	27.2
Olfr153	NaN	NaN	NaN	0	0	0	0	0	0	0	0	0	0	0	0.07	0	0	0	0	0	0	0	0	0	0	0	0
Hivep1	3.26	3.54	3.82	3.81	4.7	4.29	3.77	3.65	3.94	3.94	3.71	3.88	3.98	4.07	3.82	4.08	3.73	3.92	4.02	4.45	5	4.38	4.87	3.93	4.45	4.84	5.77
Dgkq	8.89	8.1	9.14	10.28	8.24	10.53	9.57	11.17	8.26	10.03	9.52	9.62	8.75	8.94	8.61	9.11	9.49	9.9	10.05	9.98	9.25	8.99	8.53	9.23	8.25	8.08	8.52
Adarb1	1.5	1.46	1.46	1.48	1.33	1.62	1.78	1.56	1.76	1.39	1.38	1.28	1.38	1.49	1.3	1.48	1.64	1.43	1.56	1.55	1.21	1.56	1.16	1.63	1.94	2.09	2.51
Amhr2	0.04	0.1	0.03	0.1	0.09	0.13	0.07	0.06	0.16	0.22	0.03	0.19	0	0.07	0.03	0	0.15	0.09	0.12	0.12	0.04	0.17	0.12	0.21	0	0.03	0.09
H2-Q6	29.46	51.82	50.98	13.7	19.89	16.25	20.55	19.46	17.73	16.2	14.64	17.25	17.97	15.38	16.43	16.4	18.26	12	15.38	19.57	11.32	11.62	16.74	16.65	8.61	13.42	17.3
H2-Q9	6.73	16.33	10.93	1.48	0	0	2.21	1.62	2.15	1.87	1.14	3.73	0	1.86	4.2	2.07	1.38	3.95	0	2.45	0	2.65	2.55	3.44	1.63	2.59	2.91
Prdm2	10.49	10.4	11.77	12.76	10.34	10.07	10.3	9.55	10.23	12.09	12.51	11.62	10.84	11.58	11.97	9	9.94	9.69	10.92	9.53	10.75	10.33	10.42	10.3	11.18	11.94	13.34
Timp4	0.02	0.08	0.04	0.02	0.02	0.13	0.12	0.02	0.02	0.04	0.04	0.1	0	0.02	0.22	0.08	0.06	0	0.06	0.04	0.02	0.04	0.04	0.04	0.15	0.12	0.1
Arhgef28	23.48	22.31	21.47	15.87	20.86	19.49	18.09	19.56	17.62	19.27	17.01	20.64	20.31	20.35	18.83	19.27	19.68	17.58	19.87	20.93	21.97	18.42	18.58	17.22	18.5	19.25	21.19
Eef1akmt4	4.7	6.5	6.01	6.55	7.45	4.89	7.51	6.99	5.39	7.92	8.19	6.56	6.82	5.23	7.99	8.07	6.82	6.06	8	6.69	7.78	12.16	11.7	10.44	12.37	11.45	10.82
Eef1akmt4-ece2	0	0.02	0	0.02	0	0.02	0.02	0.06	0.02	0.04	0.14	0.04	0	0.06	0.02	0	0.06	0.04	0.04	0	0.06	0.04	0.04	0.09	0.02	0	0.1
Fntb	3.82	3.66	4.62	7.18	7.91	5.07	7.66	6.86	7.65	7.45	7.16	6.67	7.82	7.22	8.65	7.92	7.29	6.83	7.63	7.22	6.81	9.32	10.52	9.66	9.19	10.74	11.36
Hdlbp	70.15	70.31	72.7	80.89	72.39	82.59	72.07	80.31	79.75	74.69	76.71	77.91	79.44	77.86	74.53	79.99	76.62	82.23	78.28	83.83	81.69	71.71	70.27	68.35	69.31	66	74.99
Atxn3	4.42	3.99	3.8	3.81	4	4.35	4.02	3.56	3.72	3.96	3.72	4.08	4.03	3.74	3.88	4.1	3.61	3.68	3.96	4.56	5.42	4.6	4.89	4.82	5.53	4.87	4.61
Grik4	0.01	0	0	0	0.02	0.01	0.03	0.06	0.02	0.02	0	0.06	0.08	0.02	0	0.04	0.06	0.01	0.08	0.01	0.02	0.03	0.02	0.01	0.02	0.08	0.02
Prps2	28.67	23.98	24.63	20.18	15.36	27.25	18.01	20.52	20.63	17.84	17.56	23.4	19.7	21.56	16.01	20.25	19.19	20.21	19.78	22.34	17.41	14.46	14.7	13.87	12.98	11.62	13.49
Lmx1a	0.05	0.06	0.06	0	0.05	0.04	0.03	0.01	0	0.05	0.02	0.04	0.04	0.07	0.02	0.02	0.09	0.02	0.12	0.09	0.13	0	0.07	0.1	0.05	0.07	0.04
Rps6ka3	9.06	8.21	8.73	9.53	9.35	10.23	8.76	10.44	9.46	9.17	9.66	9.53	9.26	9.41	9.91	10.59	8.53	9.36	8.87	10.57	11.51	11.05	11.49	10.63	11.57	10.97	13.45
Aldh7a1	96.45	105.02	102.59	82	90.06	116.11	95.53	107.59	92.63	103.74	103.24	94.61	97.93	102.91	94.35	97.66	99.66	94.24	101.22	107.18	94.93	79.45	79.4	78.6	63.77	63.08	47.41
Chaf1b	1.4	1.16	1.72	5.31	12.04	3.45	11.48	11.15	6.1	10.68	9.56	4.37	9.28	10.13	10.8	12.33	6.8	9.67	11.22	11.55	10.29	15.17	17.45	17.9	9.94	6.37	5.61
Cse1l	15.48	14.18	16.32	17.58	19.28	19.19	19.19	20.81	19.43	18.44	21.31	18.11	19.52	19.36	18.79	23.04	18.52	20.24	20.65	21.37	22.26	21.36	21.02	21.31	17.24	13.55	15.67
Adam33	0.14	0.2	0.15	0.11	0.17	0.14	0.07	0.18	0.2	0.39	0.21	0.17	0.27	0.14	0.28	0.17	0.22	0.19	0.38	0.14	0.19	0.21	0.1	0.1	0.26	0.37	0.45
Nr3c2	3.77	4.17	3.6	3.46	2.64	4.08	3.39	3.16	2.81	2.94	2.8	3.25	2.97	3.7	2.87	2.55	3.09	3.28	3.88	3.23	3.06	2.62	2.61	1.86	2.36	2.01	3.59
Adgrv1	0.06	0.02	0.03	0.06	0.02	0.04	0.02	0.01	0.02	0.03	0.02	0.03	0.04	0.04	0.03	0.05	0.03	0.04	0.01	0.03	0.01	0.02	0.03	0.01	0.02	0.01	0.03
Cebpe	0.05	0	0.1	0	0.05	0	0	0	0	0	0	0.05	0.05	0	0	0	0.1	0	0	0	0	0	0	0.09	0	0.05	0
Tshz1	13.02	10.79	11.23	11.06	10.96	11.18	10.66	9.62	10.69	10.94	10.77	10.95	10.14	9.52	10	10.66	9.19	11.04	10.24	10.34	11.03	14.83	14.38	15.53	18.24	17.19	15.57
Foxe1	0	0	0.03	0	0	0	0	0	0	0.03	0.08	0	0	0.03	0.08	0	0	0	0	0	0	0	0	0	0	0.03	0.03
Srsf1	29.51	26.14	27.2	32.37	35.5	35.31	32.57	30.15	30.34	29.75	34.52	31.36	31.81	32.83	32.29	37.66	30.1	34.42	33.6	36.19	35.85	39.69	40.51	43.07	38.73	33.12	30.82
Pwp2	3.17	3.14	3.63	4.12	4.48	3.49	3.9	3.78	3.58	3.63	4.4	3.42	3.73	3.67	3.93	4.45	4.06	3.92	4.26	3.47	3.97	6.85	6.5	6.97	6.78	7	4.85
Pcca	54.53	55.1	53.56	34.09	34.13	46.82	36.42	43.76	40.94	39.16	39.21	40.98	40.13	41.29	33.67	38.93	41.84	37.94	36.83	40.59	32.65	22.91	23.67	21	17.96	17.96	19.58
Etfb	380.85	361.12	386.64	362.09	344.7	375.16	376.87	383.52	398.6	374.33	389.96	374.01	356.81	382.76	334.76	344.9	407.26	374.34	374.6	341.61	293.44	280.2	263.17	292.71	254.05	247.51	190.41
Lims1	10.49	10.72	12.01	12	14.43	15.06	13.59	15.86	14.74	13.06	14.87	11.46	13.25	14.11	14.7	17.04	14.37	14.14	14.75	16.46	16.03	18.23	18.59	17.68	19.45	18.42	20.63
Chrna3	0	0	0	0	0	0	0	0	0	0	0	0	0	0	0.01	0	0	0	0	0	0	0	0	0	0	0	0.01
Chrna5	0.02	0	0	0.02	0	0	0	0	0.02	0	0	0	0	0	0	0	0	0.02	0	0.06	0	0	0	0	0	0.02	0
Etfa	192.51	189.93	174.09	147.92	126.49	200.52	142.74	168.35	152.36	144.17	151.67	153.2	148.91	148.27	131.65	142.53	152.05	144.37	133.34	152.97	146.57	107.8	108.18	109.04	101.97	102.32	91.41
Ptpa	57	59.97	62.85	68.84	68.04	61.48	71.06	66.78	66.83	68.28	65.28	66.86	70.33	70.88	68.09	65.6	71.59	71.77	67.26	64.6	62.81	71.99	71.84	75.91	72.93	72.92	68.53
Kcnq3	0.14	0.15	0.09	0.08	0.08	0.1	0.06	0.05	0.08	0.07	0.08	0.09	0.06	0.09	0.09	0.07	0.1	0.09	0.09	0.07	0.08	0.05	0.06	0.06	0.05	0.04	0.05
Scn2a	0.05	0.01	0.05	0.04	0.04	0.02	0.05	0.02	0.05	0.03	0.04	0.06	0	0.07	0.07	0.02	0.07	0.03	0.04	0.03	0.05	0.02	0.05	0.04	0.03	0.02	0.03
Slc18a1	50.06	45.56	36.5	45.59	39.3	52.92	47.02	47.06	49.95	51.03	54.27	59.74	44.01	49.15	43.86	42.74	45.67	55.49	42.3	52.1	40.04	52.51	37.31	41.6	48.6	52.22	27.88
Scn4a	0.03	0.04	0.01	0.02	0.04	0.03	0.04	0.02	0.05	0.04	0.03	0.02	0.02	0.01	0.05	0.01	0.02	0.03	0.04	0.01	0.05	0	0.03	0.02	0.01	0.03	0.04
Gabra5	0.03	0	0	0.02	0.02	0	0	0.02	0.02	0	0.02	0	0.02	0	0	0	0.02	0	0	0	0	0	0	0	0.02	0	0
Slc8a2	0.01	0.05	0.05	0.07	0.12	0.06	0.08	0.13	0.07	0.08	0.1	0.14	0.08	0.1	0.14	0.13	0.13	0.09	0.16	0.09	0.11	0.12	0.08	0.06	0.15	0.18	0.1
Slc8a3	0.13	0.02	0.03	0.04	0.07	0.06	0.07	0.07	0.04	0.05	0.06	0.05	0.08	0.09	0.03	0.04	0.03	0.06	0.05	0.05	0.03	0.04	0.02	0.01	0.02	0.02	0.05
Slc9a4	1.23	0.99	1.04	1.21	1.01	1.05	0.92	0.66	1.48	0.65	0.89	0.93	0.77	0.92	0.86	0.94	0.96	0.71	0.72	0.84	0.66	0.95	0.96	0.55	1.55	2.43	2.22
Chrna2	0.16	0.12	0.16	0.19	0.09	0.16	0.15	0.11	0.1	0.21	0.13	0.21	0.1	0.16	0.23	0.15	0.1	0.08	0.12	0.02	0.12	0.16	0.14	0.11	0.1	0.39	0.24
Cds2	14.72	15.33	14.39	14.62	14.11	13.75	14.02	13.93	13.85	14.04	13.14	15.31	14.84	14.3	14.22	14.89	13.72	13.86	14.14	14.6	15.71	18.4	18.28	18.77	19.67	20.36	21.67
Gm52562	0.09	0.09	0.09	0	0	0.09	0	0	0	0	0	0	0	0	0.09	0	0	0	0	0	0	0.08	0	0	0	0	0.09
Hspa13	8.54	9.02	9.23	9.15	9.2	9.59	8.33	9.34	8.73	8.06	9.31	8.63	9.02	8.8	8.6	10.94	8.25	8.27	9.05	10.26	10.09	8.83	8.65	9.03	8.39	7.14	8.71
Atp6v1b1	59.83	58.96	61.93	57.91	44.63	67.77	54.97	54.07	50.68	52.14	52.73	64.81	59.05	66.01	45.63	45.78	61.91	58.64	64.08	62.29	40.86	34.14	34.1	23.89	32.22	27.21	40.27
Hlcs	2.21	1.85	2.01	2.28	3.03	2.32	2.59	2.83	2.46	2.46	2.32	2.31	2.37	2.53	2.68	2.47	2.48	2.3	2.84	2.84	2.48	2.78	2.81	2.42	2.78	2.76	2.66
Rpl10	706.54	803.5	830.4	888.11	956.09	644.68	987.65	889.61	870.71	893.04	892.67	861.53	918.13	845.77	1036.22	950.27	880.81	855.03	938.92	787.36	914.18	1129.88	1083.13	1141.4	1153.21	980.58	992.68
D17H6S56E-5	10.64	10.85	16.83	47.64	86.64	31.86	69.31	51.95	46.09	60.02	64.18	30.33	59.77	62.91	76.84	70.2	43.47	56.67	51.96	60.51	52.3	84.06	80.81	78.44	111.35	116.4	137.42
D1Pas1	0.02	0	0	0	0	0	0	0	0	0	0	0	0	0	0	0	0	0	0	0	0	0	0.02	0	0	0	0
M1ap	0.05	0.07	0.05	0	0	0.07	0	0.07	0	0.07	0.05	0.05	0.05	0.05	0.05	0.07	0	0	0.2	0.05	0.14	0	0	0.05	0.19	0	0.08
Nudt19	298.09	283.95	234.05	320.69	249.67	352.81	234.07	310.25	361.34	329.11	366.92	369.39	282.73	268.33	242.69	249.94	278.13	397.2	198.07	245.43	168.37	110.24	107.98	111.63	92.98	99.15	92.09
Tars	17.22	16.69	18.7	18.93	23.56	18.07	21.33	19.93	19.71	16.4	20.98	20.41	20.18	17.81	21.87	23.71	19.97	20.58	19.96	21.68	25.23	28.23	28.5	30.05	29.67	27.13	23.97
Mbd6	16.24	15.31	15.05	23.99	25.51	19.01	22.04	18.75	20.03	21.73	20.67	23.33	23.02	22.49	23.05	20.37	20.79	22.34	24.41	20.16	22.9	24	23.82	26.02	26.81	23.15	26.09
Erc1	4.47	4.12	4.32	5.75	5.73	5.29	4.95	5.64	5.58	5.53	4.96	5.37	5.89	5.36	5.5	6.76	5.3	5.59	5.46	6.57	6.08	7	7.2	6.39	6.89	6.44	7.77
Taar1	NaN	NaN	NaN	0	0	0	0.06	0	0	0	0	0	0	0	0	0	0	0	0	0	0	0	0	0	0	0.06	0
Pecr	356.15	387.14	337.84	268.94	263.04	353.98	291.92	333.72	323.55	254.98	272.08	293.64	276.72	303.35	209.67	237.33	332.6	290.85	247.57	289.82	178.8	67.34	90.27	83.88	42.06	29.96	26.38
Hmga1b	0	0	0	0	0.73	0.41	0	0.63	0.46	0	0	0	0.47	0	0	0	0	0.49	0	1.47	0	0	0	0.53	0.55	2.66	1.07
Prn	0	0	0	0	0	0	0	0	0	0	0	0.29	0	0	0	0	0	0	0	0	0	0	0	0	0	0	0
Dxo	20.86	19.93	19.76	25.64	28.31	20.92	31.59	26.63	24.23	25.5	25.9	25.77	29.44	26.18	30.79	27.17	28.21	24.54	30.43	26.9	25.51	25.57	28.4	29.76	23.81	21.56	19.42
Egln1	25.19	24.85	25.7	22.79	20.88	24.21	22.19	21.86	21.33	20.24	21.49	22.8	20.85	21.35	21.17	21.8	21.53	20.36	21.05	21.78	21.45	20.95	19.88	21.59	20.82	18.74	20.14
Egln2	31.78	34.08	31.92	35	34.64	32.6	32.38	31.94	36.19	37.31	33.21	36.75	33.06	35.59	33.93	35.83	39.22	34.46	36.33	34.18	33.36	39.37	37.52	34.3	35.22	41.18	41.05
Egln3	6.46	6.68	5.36	5.79	6.04	5.1	5.22	5.44	6.08	6.92	4.99	6.54	5.49	4.53	5.49	5.15	6.13	5.95	5.32	3.21	5.16	5.11	5.52	4.2	4.7	7.04	6.19
Zfp607b	0.31	0.32	0.35	0.48	0.3	0.3	0.37	0.36	0.43	0.32	0.45	0.3	0.3	0.23	0.22	0.36	0.41	0.22	0.36	0.2	0.26	0.33	0.45	0.32	0.36	0.31	0.33
Ugt2b37	49.06	64.33	61.62	29.64	35.5	34.05	43.61	39.47	40.13	39.09	37.83	36.17	25.64	18.07	34.31	29.55	14.47	34.29	19.84	29.68	24.75	18.38	20.76	28.33	14.02	9.73	9.55
1700102P08Rik	0.42	0.41	0.34	0.46	0.29	0.23	0.34	0.17	0.23	0.34	0.34	0.52	0.28	0.34	0.27	0.21	0.33	0.06	0.22	0.11	0.24	0.47	0.27	0.16	0.42	0.26	0.67
Ifit1bl2	0.88	1.12	0.75	0.45	0.2	0.4	0.26	0.24	0.3	0.18	0.19	0.39	0.42	0.4	0.24	0.24	0.23	0.24	0.22	0.36	0.07	0.08	0.06	0.13	0.3	0.17	0.26
Zfp979	0.28	0.3	0.38	0.46	0.63	0.69	0.65	0.49	0.85	0.7	0.7	0.49	0.38	0.53	0.3	0.49	0.5	0.61	0.84	0.81	0.31	0.62	0.58	0.64	0.65	1.03	0.68
Gm20517	0.16	0.13	0.14	0.37	0.12	0.15	0.26	0	0.16	0	0.56	0.28	0.17	0.43	0.12	0.3	0.31	0.26	0	0	0.74	0.47	0	0.26	0.27	0.12	0
Pzp	10.04	11	9.37	4.33	2.58	7.71	2.92	3.76	6.27	3.13	2.67	4.01	1.92	1.82	1.58	2.46	1.69	2.25	1.08	1.41	2.48	0.52	0.68	1.5	0.5	0.63	1.61
Aanat	0	0	0.12	0.12	0.12	0	0.05	0.12	0.05	0	0.36	0.05	0.27	0.24	0.09	0	0	0	0.08	0.12	0.05	0.04	0.04	0	0	0.02	0.18
Shld3	0.8	1.87	2.03	1.24	1.48	1.21	1.12	0.91	1.85	1.27	1.25	1.12	1.22	1.7	1.76	1.31	1.44	1.15	0.92	1.46	1.97	1.69	2.44	2.72	2.17	2.48	2.09
Aatk	0.3	0.32	0.3	0.33	0.43	0.31	0.39	0.4	0.36	0.25	0.25	0.26	0.26	0.31	0.21	0.26	0.38	0.33	0.49	0.36	0.32	0.35	0.26	0.41	0.33	0.31	0.46
Akp3	0	0	0	0	0	0	0	0	0	0	0	0	0	0	0	0	0	0	0.02	0	0	0	0	0	0	0	0
Abca1	5.2	4.6	6.33	3.04	3.94	2.85	3.15	3.14	2.68	2.97	2.84	2.75	3.53	3.01	3.27	3.12	2.75	1.79	3.74	3.29	5.54	3.14	3.78	4.16	2.69	2.41	2.15
Abca4	2.17	1.93	1.65	1.3	1.14	1.87	0.84	0.75	1.5	1.33	0.79	1.35	1.16	1.65	0.81	0.79	1.15	1.22	1.34	0.7	0.79	0.57	0.8	0.62	0.58	0.57	0.87
Abca2	16.18	12.4	12.69	13.61	11.27	15.29	11.47	11.45	13.26	12.95	10.57	14.88	11.81	14.43	11.23	10.76	12.25	12.97	11.87	12.44	11.53	9.67	9.83	8.9	9.2	10.11	10.83
Abcb7	11.71	12.95	11.28	11.4	11.51	15.57	11.24	13.24	12.05	12.03	12.8	11.76	11.26	12.09	11.14	13.79	11.33	12.37	12.22	14.8	14.79	15.44	12.49	14.04	12.95	12.52	11.36
Abcg1	2.26	2.11	3.24	2	1.82	1.65	1.33	1.26	2.07	1.67	1.44	2.02	1.54	1.69	1.74	1.41	1.6	1.47	1.31	1.35	1.7	0.96	1.33	1.22	1.29	1.1	1.2
Abi1	17.22	17.42	17.79	19.35	19.54	18.29	17.1	17.64	18.94	18.05	18.71	18.16	18.58	18.24	20.01	20.21	17.15	18.69	18.25	19.97	20.16	22.04	21.36	21.68	23.01	24.02	27.28
Abl1	8.59	8.12	8.58	11	10.92	10.74	11.02	10.34	11.05	11.11	10.2	11.18	11.11	12.05	10.73	10.87	11.69	11.65	11.91	12.47	10.73	11.32	11.48	10.57	10.72	11.69	13.61
Abl2	2.94	2.7	2.93	3.31	2.92	3.25	2.82	2.52	2.63	2.92	2.95	2.89	2.74	2.65	3.03	3.4	2.69	2.69	2.8	2.97	3.28	4.53	3.87	4.4	4.65	3.97	4.4
Acadl	186.53	201.74	173.57	164.14	152.35	179.01	162.65	169.71	157.99	187.63	180.28	159.32	149.13	157.61	164.8	163.45	153.35	167.67	163.22	161.26	182.19	171.44	172.2	179.82	163.68	190.04	154.92
Acadm	563.23	551.49	540.54	320.89	227.74	391.04	233.92	306.44	306.89	278.82	276.19	317.83	257.35	248.82	220.84	214.51	270.45	270.74	209.89	219.24	258.46	124.15	130.62	138.56	111.86	117.15	95.58
Acadvl	139.75	147.19	143.88	138.41	112.76	149.08	131.73	150.42	135.43	152.4	146.36	142.31	131.25	134.22	131.87	130.16	139.94	139.15	144.02	128.18	137.22	129.97	123.95	131.94	117.67	154.27	125
Vmn1r48	NaN	NaN	NaN	0	0	0	0	0	0	0	0.07	0	0	0	0	0	0	0	0	0	0	0	0	0	0	0	0
Vmn1r47	0	0	0	0	0	0	0	0	0	0	0	0	0	0	0	0	0	0	0	0	0	0	0	0.06	0	0	0
V1ra8	0	0	0.08	0	0	0.08	0	0	0	0	0	0	0	0	0	0	0	0	0	0	0	0	0	0	0	0	0
Vmn1r54	NaN	NaN	NaN	0	0	0	0	0	0	0	0	0	0.07	0	0	0	0	0	0	0	0	0	0	0	0	0	0
Vmn1r53	0	0	0.06	0.06	0.06	0	0	0.05	0	0.06	0.11	0	0.06	0	0	0	0.05	0	0.05	0.05	0	0.05	0	0.05	0.1	0	0
Vmn1r40	0	0	0	0	0	0	0	0	0	0	0	0	0	0.07	0	0	0	0.05	0.05	0	0	0	0.06	0.19	0.13	0	0.05
Acaa1a	54.94	59.43	58.55	53.55	56.82	58.2	59.77	66.29	58.33	62.81	56.52	64.1	60.76	62.34	59.81	53.98	70.49	58.34	61.55	56.01	47.54	45.05	47.4	49.66	40.82	41.46	38.55
Gm51263	0.07	0.07	0.33	0	0	0.13	0	0	0.07	0.13	0.06	0	0.06	0.06	0.06	0.06	0.06	0	0.19	0	0	0	0.12	0.06	0	0.19	0
Acads	81.33	78.84	74.09	71.43	65.47	71.07	68.45	69.34	68.17	75.53	69.96	69.3	64.94	63.23	61.88	60.43	70.7	65.46	68.06	61.47	62.35	58.91	54.34	53.1	51.65	62.59	54.16
Laptm4b	35.19	36.54	37.48	41.96	28.93	35.76	30.44	32.92	38.25	31.89	27.47	37.73	30.71	36.73	32.01	35.46	39.74	35.63	31.84	25.45	28.93	25.92	28.37	23.05	27.06	26.71	33.2
Cldn16	9	8.34	7.9	12.47	6.89	9.6	8.16	7.9	8.98	8.2	6.17	9.28	10.18	11.7	10.49	8.98	11.94	11.11	9.77	5.1	9.25	6.41	6.15	4.43	6.88	6.69	13.89
Foxp2	0.03	0.04	0.01	0.05	0.05	0.04	0.07	0.06	0.09	0.1	0.07	0.03	0.04	0.06	0.04	0.06	0.05	0.04	0.04	0.02	0.04	0.06	0.04	0.03	0.07	0.01	0.05
Atp6v0b	176.14	177.02	184.72	200.9	201.97	161.84	206.4	188.43	183.65	176.13	174.04	194.87	191.02	180.6	181.66	184.92	193.69	170.1	184.24	168.85	179.68	222.19	204.57	254.02	269.31	217.26	216.75
Slc33a1	52.04	56.78	51.62	43.55	36.38	58.92	41.05	49.12	45.84	36.72	42.99	50.5	44.4	44.06	37.97	44.93	44.68	43.08	36.82	43.81	40.63	29.75	31.94	34.89	26.91	21.89	23.42
Asic2	0.08	0.09	0.16	0.22	0.37	0.16	0.2	0.21	0.2	0.12	0.18	0.33	0.22	0.3	0.33	0.13	0.18	0.1	0.34	0.23	0.23	0.26	0.32	0.24	0.26	0.17	0.14
Asic1	1.42	1.44	0.91	1.57	1.15	1.5	1.31	1.42	1.48	1.58	1.41	1.36	1.53	1.52	1.23	1.36	1.45	1.76	1.67	1.37	1.14	1.31	1.22	1.12	1.16	1.31	1.44
Ace	65.56	61.62	60	58.36	38.59	53.36	43.05	51.89	52.29	54.74	47.52	50.45	43.67	42.21	36.66	35.23	45.51	46.41	35.42	33.95	37.47	14.88	15.65	17.44	9.83	11.02	11.58
Kiss1r	1.01	0.74	0.86	0.76	0.69	1.08	0.86	0.85	1.02	0.73	0.74	0.83	0.78	0.95	0.84	0.91	1.11	0.9	1	0.71	0.51	0.6	0.73	0.48	0.49	0.45	1.13
Ache	1.53	1.45	2.77	3.41	2.31	2.04	2.05	2.18	1.99	2.52	3.04	2.49	2.04	2.12	2	1.58	2.13	3.09	3.06	1.65	3.04	1.65	1.75	1.23	1.68	2.05	7.45
Npnt	65.34	53.14	54.04	52.45	55.86	52.9	46.11	47.52	54.73	40.8	39.27	52.2	48.31	55.36	42.7	48.75	50.24	49.62	45.72	46.26	39.26	33.95	34.41	35.92	36.73	35.77	42.89
Apoc4	0	0	0	0.64	0.13	0.39	0.51	0	0.38	0.26	0.38	0.3	0.51	0.3	0.25	0.25	0.47	0.63	0.74	0.34	0.13	0	0	0	0	0	0
Dok4	4.12	5.13	5.03	7.81	10.09	4.44	8.2	8.91	6.39	8.38	9.03	6.22	7.48	8.22	8.29	9.6	8.94	9.22	8.69	9.63	8.81	12.36	13.16	12.83	13.22	13.06	13.48
Macf1	10.54	8.95	9.15	8.65	8	10.13	8.2	8.3	8.72	8.1	8.33	9.04	8.32	8.96	7.85	8.45	8.5	8.87	8.26	8.67	8.88	8.61	8.63	8.25	8.68	8.76	10.33
Aco1	89.92	86.74	85.7	79.01	78.29	95.18	81.84	97.79	90.09	97.22	94.97	82.61	84.79	90.37	81.49	86.22	90.46	92.72	89.21	95.08	89.98	74.58	75.22	70.27	66.35	64.25	55.76
Aco2	382.05	367.32	379.2	390.6	336.22	498.53	391.85	462.91	448.22	405.52	403	445.62	420.9	446.41	364.59	382.19	444.6	433.04	403.52	425.51	345.72	271.33	281.77	267.54	240.16	245.27	237.61
Acox1	285.7	282.93	269.32	218.55	172.47	263.54	200.61	214.84	192.43	245.01	228.73	208.35	197.49	187.14	194.85	197.46	175.95	195.08	179.31	196.89	229.78	182.77	157.75	166.27	161.12	273.28	180.39
Palmd	1.37	1.01	0.85	0.9	0.69	1.67	1.7	1.26	1.64	1.02	0.9	1.62	0.97	1.29	1.5	0.82	1.46	1.06	1.26	1.27	1.06	0.87	0.86	0.69	1.33	1.36	2.18
Slc28a3	0.09	0.04	0.07	0.09	0	0.12	0.13	0.13	0.04	0.17	0.03	0.07	0.06	0.01	0.04	0.04	0.07	0.09	0.02	0.03	0.05	0.04	0.02	0.06	0.06	0.06	0.08
Acp1	23.2	22.3	22.65	26.01	30.36	24.26	30.22	29.26	28.14	26.33	30.43	24.63	25.48	26.5	25.36	29.89	24.15	27.65	30.03	27.66	27.48	35.58	33.3	35.98	31.83	30.92	27.4
Acp2	13.96	13.96	13.98	14.34	12.87	13.67	12.95	14.11	14.03	13.22	13.09	13.74	12.88	13.16	13	12.72	13.32	13.05	12.83	12.68	11.45	10.32	11.22	9.63	9.89	9.88	9.43
Acp5	55.81	54.99	55.81	59.49	59.27	47.46	62.91	61.04	57.44	63.77	59.41	53.61	56.72	55.5	56.54	58.62	65.98	56.55	63.01	61.27	50.56	45.29	46.51	51.31	38.73	31.29	24.97
Lyve1	0.1	0.07	0.07	0.02	0.07	0.07	0.35	0.09	0.21	0.19	0.16	0.05	0.05	0.14	0.11	0.07	0.16	0.12	0.09	0.21	0.05	0.21	0.09	0.11	0.35	0.62	1.1
Acr	0.15	0.17	0.23	0.05	0.09	0.25	0.21	0.08	0.25	0.14	0.18	0.23	0.15	0.09	0.13	0.04	0.13	0.12	0.27	0.18	0.09	0.07	0.06	0.04	0.06	0.17	0.27
Chrna1	0.23	0.2	0.11	0.19	0.16	0.35	0.23	0.1	0.14	0.13	0.12	0.21	0.15	0.14	0.11	0.09	0.1	0.21	0.08	0.16	0.15	0.12	0.1	0.1	0.2	0.21	0.21
Chrna4	14.12	13.41	14.67	19.17	18.1	38.93	21.27	26.26	20.03	13.83	14.13	27.36	22.86	18.75	15.27	20.31	22.9	15.4	15.91	25.6	18.26	9.4	12.26	12.09	9.03	5.89	7.39
Chrna7	0.12	0.24	0.06	0.15	0.29	0.3	0.41	0.26	0.47	0.21	0.23	0.59	0.32	0.44	0.48	0.4	0.26	0.09	0.46	0.14	0.27	0.16	0.58	0.25	0.11	0.14	0.09
Chrnb1	2.47	2.55	3.87	13.58	15.25	4	11.98	8.09	9.63	11.01	10.2	8.23	10.53	9.37	16.96	12.27	9.01	10.98	11.32	9.53	15.22	27.88	22.86	24.95	29.31	27.73	31.64
Chrnb2	1.04	0.73	0.85	0.92	0.65	0.83	0.77	0.84	0.73	0.81	0.76	0.8	0.73	0.82	0.6	0.6	0.65	0.98	0.96	0.64	0.74	0.47	0.69	0.69	0.49	0.66	0.75
Chrnd	0	0	0.02	0	0.02	0	0	0	0	0	0	0.02	0.02	0	0	0	0.01	0	0	0	0	0	0	0	0	0	0
Slc5a5	0.02	0.02	0.08	0.13	0.08	0.08	0.08	0	0.11	0.04	0.14	0.11	0.08	0.08	0.14	0.1	0.02	0.12	0.06	0.12	0.13	0.1	0.18	0.2	0.16	0.08	0.06
Chrne	0.26	0.12	0.12	0.27	0.08	0.17	0.12	0.12	0.41	0.04	0	0.21	0.15	0.19	0.12	0.11	0.38	0.19	0.15	0.3	0.04	0.04	0	0.04	0.11	0	0
Adipoq	0	0.05	0.2	0	0	0	24.48	0	0.41	7.03	0.55	1.58	0.1	0.05	19.34	0.05	0.05	0	0	0	0	0	0	0	1.79	0	0
Csprs	0	0.12	0	0.16	0	0.12	0.14	0.09	0.08	0	0.18	0.02	0.15	0	0.07	0	0.17	0	0.12	0.17	0	0.05	0.17	0	0	0	0
Zbtb21	2.66	2.04	2.5	2.75	2.7	2.28	2.08	1.98	2.1	2.59	2.51	2.43	2.53	2.34	2.51	2.68	2.76	2.18	2.22	2.35	2.58	2.43	2.22	2.32	2.79	2.7	2.82
Crip3	1.76	1.21	1.03	1.27	1.05	0.71	0.95	0.9	1.28	1.17	1.19	1.97	0.86	0.78	0.67	0.68	1.04	0.88	1.03	0.95	0.53	0.61	0.6	0.89	0.7	0.3	0.79
Clic1	71.78	70.43	74.86	150.29	170.22	86.71	152.93	142.22	135.36	136.41	139.35	107.34	140.1	134.53	165.13	159.21	131.49	133.03	146.32	144.21	167.78	236.54	223.21	219.01	262.94	272.86	253.46
D17H6S53E	8.7	7.1	6.71	9.82	7.98	8.34	8.83	7.71	8.13	7.74	7.74	9.04	7.91	7.89	7.05	8.8	8.09	7.68	8.76	6.89	7.42	7.06	7.76	7.45	7.06	7.48	6.93
Alppl2	0	0	0	0	0	0	0	0	0	0	0	0	0	0	0	0	0	0	0	0	0	0	0	0	0	0	0.03
Acta1	0.04	0.04	0.08	0.21	0.19	0.13	0.34	0.21	0.04	0.08	0.17	0.04	0.08	0.23	0.08	0.12	0.33	0.17	0	0.08	0.13	0.08	0.12	0.2	0.7	0.12	0.09
Ehbp1l1	3.22	2.99	3.09	6.32	8.46	3.19	6.9	6.47	6.45	6.1	5.9	5.08	5.92	4.93	6.38	6.44	6.48	7.67	6.9	7.02	6.08	8.95	9	9.14	9.68	11.06	12.63
Zmynd10	18.92	16.4	18.58	13.17	11.69	11.77	13.56	13.14	14.54	14.25	12.75	13.47	12.04	16.99	10.75	9.81	17.33	12.11	12.24	10.39	7.41	5.66	5.75	4.93	3.26	3.68	3.36
Prdm15	1.15	0.98	1.48	1.65	1.32	1.38	1.31	1.33	1.5	1.34	1.36	1.64	1.38	1.34	1.28	1.61	1.4	1.55	1.48	1.39	1.64	1.48	1.68	1.44	1.45	1.31	1.53
Tle6	0.29	0.34	0.62	0.66	0.61	0.76	0.41	0.64	0.46	0.63	0.57	0.76	0.46	0.51	0.29	0.45	0.7	0.47	0.6	0.74	0.63	0.22	0.64	0.67	0.37	0.33	0.55
Actb	490.43	435.55	470.72	707.08	841.3	531.22	794.6	626.51	764	657.11	762.91	710.75	740.79	605.01	702.45	723.63	709.22	765.8	748.79	744.62	716.14	930.72	1036.75	1115.2	1133.32	1238.18	1318.11
Elac1	2.43	2.26	2.31	1.88	1.61	2.29	1.76	1.6	1.87	2.07	1.58	1.73	1.78	1.99	1.85	2.02	1.85	2.15	1.96	1.82	1.77	1.96	2.03	1.83	1.98	2.49	3.02
Actc1	0.05	0	0	0.04	0.04	0.09	0	0	0.13	0.04	0.04	0.09	0	0.08	0	0.04	0	0	0.04	0	0	0.04	0	0.08	0.04	0.04	0.21
Pth2	0.07	0	0.07	0	0	0	0.06	0.19	0	0.06	0	0.07	0.07	0	0.06	0.06	0	0.12	0.13	0	0.07	0.06	0.12	0.07	0.18	0.05	0.06
Rpl31	141.33	144.17	160.73	189.11	187.69	134.76	206.58	191.46	195.88	190.13	189.37	174.78	191.86	185.95	206.33	193.74	206.62	180	200.65	165.16	182.65	248.94	257.34	255.17	283.48	226.06	189.59
Brdt	0.56	0.82	0.67	0.5	0.51	0.59	0.62	0.51	0.78	0.74	0.64	0.64	0.53	0.46	0.48	0.46	0.64	0.47	0.68	0.57	0.64	0.5	0.49	0.53	0.38	0.47	0.5
Oas1c	2.24	2.97	3.95	3.02	3.58	1.39	3.11	3.26	3.13	3.67	3.38	2.82	2.87	2.78	3.61	3.68	2.83	2.85	3.17	3.06	3.26	3.56	3.68	2.71	2.68	2.89	2.98
Slc13a3	179.94	226.19	225.09	221.3	237.9	229.42	218.36	261.07	223.07	258.3	265.25	188.62	233.02	212.96	214.48	244.21	225.76	254.46	277.56	265.99	228.92	134.22	174.75	180.4	63.58	78.75	51.57
Actg1	696.88	698.96	737.07	792.91	939.42	678.13	898.11	851.55	901.82	763.2	833.5	856.67	886.14	812.27	892.14	890.85	935.15	890.85	905.93	988.03	878.25	1263.54	1250.39	1128.85	1439.14	1676.58	1532.45
Ly6g6d	1.81	1.86	1.23	2.55	2.54	1.33	2.73	2.16	3.05	2.03	2.29	2.96	1.92	2.21	2.53	2.85	2.76	2.41	3	1.88	1.78	1.86	2.67	2.09	2.36	3.09	3.38
Prss28	0	0.05	0	0	0	0	0	0	0	0	0	0	0	0	0	0	0	0	0	0	0	0	0	0	0	0.05	0
Impa2	9.01	5.81	8.55	11.8	7.33	8.65	9.95	10.49	9.71	8.82	6.59	9.14	11.51	10.18	8.07	10.52	10.5	10.09	9.86	8.8	9.05	8.57	7.96	6.66	8.01	9.38	10.47
Hsd17b11	180.25	154.36	119.61	89.04	76.84	126.24	97.5	89.06	115.74	89.52	86.8	120.46	77.06	78.4	75.72	69.05	78.7	88.92	61.81	71.81	64.05	56.75	48.84	61.52	71.23	92.4	75.68
Krtap5-5	NaN	NaN	NaN	0	0	0	0	0	0	0	0	0	0	0	0	0	0.05	0	0	0	0	0	0	0	0	0	0
4930444G20Rik	0.04	0.04	0	0.03	0	0.06	0	0	0	0	0.05	0.06	0	0	0	0	0	0.04	0.07	0.04	0.06	0	0.08	0.03	0	0.1	0.03
Gtf2ird2	2.9	2.77	3.17	2.84	2.63	2.24	2.63	2.52	2.8	2.67	2.59	2.99	2.48	2.54	2.77	2.71	2.65	2.83	2.28	2.02	2.64	2.85	2.67	2.78	2.69	2.4	2.63
Selenom	32.73	31.13	35.9	42.42	31.85	34.78	41.23	40.59	43.42	37.49	33.36	43.57	41.89	39.3	33.43	32.09	46.7	38.34	39.86	33.1	29.28	20.4	22.38	23.56	19.45	19.77	36.09
Actg2	0.05	0	0.48	0.05	0.28	0.1	0.8	0.28	1.19	0.24	0.98	0.71	0.09	0.23	0.86	0.28	0.28	0.09	0.05	0	0.15	0.35	0.09	0.49	11.29	0.31	0.83
Actl7a	0.04	0.04	0	0	0.04	0	0	0	0	0	0	0.04	0	0	0	0	0.04	0	0	0	0	0	0	0	0.08	0	0.04
Actl7b	0.05	0	0	0.04	0	0.04	0	0	0.04	0	0	0	0	0.04	0	0.08	0	0	0.04	0	0.05	0.04	0	0.08	0	0	0.13
Rasa2	6.83	7.31	6.88	6.51	6.65	7.52	6.43	6.37	6.18	6.54	7.12	5.88	6.25	5.91	5.5	7.41	5.78	6.12	5.5	7.16	6.83	8.41	7.03	7.62	7.86	9.04	7.42
Rad51c	1.39	1.17	1.59	2.38	2.59	1.8	3.4	3.6	2.66	3.69	3.67	1.52	2.75	2.61	2.56	3.35	2.38	2.8	2.82	3.26	2.58	2.02	3.25	2.12	1.69	0.74	0.76
Spred1	6.16	7.22	6.92	8.36	7.96	8.93	7.98	7.53	7.29	8.17	8.58	7.9	8.25	8.03	7.62	9.53	7.57	8	7.89	9.12	10.61	10.87	11.3	10.57	10.34	9.65	8.66
Spred2	12.47	11.18	7.98	8.59	11.36	9.29	10.66	11.03	9.36	11	9.52	9.64	10.69	10.36	10.29	10.63	9.05	9.35	10.73	12.4	11.53	12.14	13.32	12.71	12.55	12.07	16.79
Armc4	0	0	0	0	0	0	0	0	0	0	0	0.03	0.02	0	0	0	0	0	0	0.03	0	0	0	0	0.03	0.03	0
Actn2	0.34	0.06	0.42	0.54	0.26	0.18	0.39	0.19	0.24	0.18	0.2	0.3	0.21	0.35	0.19	0.23	0.19	0.27	0.21	0.2	0.28	0.05	0.06	0	0.06	0	0.06
Actn3	0.42	0.17	0.4	0.45	0.15	0.59	0.08	0.16	0.21	0.3	0.27	0.28	0.13	0.21	0.08	0.14	0.08	0.1	0.23	0.16	0.11	0.17	0.1	0.02	0.02	0.04	0
Supt16	10.73	9.94	10.19	11.57	13.38	12.07	12.73	12.06	10.67	13.06	13.42	11.4	12.86	11.78	12.77	13.2	10.83	11.56	13.1	12.62	14.97	16.35	17.81	17.91	15.91	15.4	14.12
Acta2	8.69	8.66	11.56	21.46	30.9	29.83	33.72	51.68	64.55	32.34	58.65	24.93	29.16	32.62	36.38	32.32	46.48	31.99	39.32	35.21	25.74	33.75	43.15	45.89	68.84	48.69	176.95
Acvr1	3.55	3.42	4.54	4.63	6.1	4.1	5.01	4.64	5.02	4.52	5.13	4.69	4.99	4.57	5.85	5.48	5.5	4.92	5.11	5.93	6.39	5.86	7.5	6.79	6.67	5.81	6.81
Pawr	18.06	21.69	22.83	15.53	23.1	21.34	19.8	20.43	18	23.23	22.39	21.53	21.64	20.21	23.54	18.29	19.13	16.83	19.89	20.02	22.29	21.73	21.65	25.81	19.1	16.77	16.79
Acvr1b	13.18	13.17	11.33	11.07	11.27	12.95	10.88	12.39	11.05	11.24	11.16	11.82	11.1	11.24	10.96	11.42	11.86	11.86	11.87	12.44	11.36	10.57	10.84	9.71	9.47	10.97	15.32
Acvr2a	4.14	4.29	4.58	4.28	3.54	5.6	3.59	4.09	4.03	4.12	4.35	4.36	4.06	4.2	4.39	4.54	4.01	3.85	4.07	4.42	4.49	4.48	4.44	4.71	4.68	4.55	5.24
Acvr2b	3.9	2.17	1.98	3.17	2.19	2.26	2.45	2.41	2.51	2.92	2.27	2.28	2.33	2.93	2.57	2.49	2.93	2.98	2.94	2.94	1.93	1.6	1.66	1.72	1.53	1.34	1.83
Acvrl1	3.6	2.82	4.18	4.48	3.68	4.33	4.5	4.19	5.73	4.84	4.12	4.45	3.35	4.51	4.23	5.11	6.06	5.16	4.62	4.64	3.77	3.43	4.77	4.08	4.9	5.4	7.77
Aspa	77.72	100.24	76.99	51.64	55.28	75.26	57.24	67.02	63.81	63.26	65.1	58.69	60.35	63.28	50.15	59.98	68.33	63.67	57.3	69.78	47.4	42.52	36.27	41.66	31.42	24.97	23.16
LOC114841036	1.43	2.14	1.22	2.63	1.96	1.52	1.91	1.13	2.03	2.49	1.48	2.39	2.68	2.35	2.14	2.41	2.29	2.53	2.12	1.43	1.49	1.93	1.84	1.64	1.45	1.54	1.54
Ada	0.53	1.77	1.32	0.69	1.16	0.47	0.94	0.81	0.91	1.16	0.78	0.66	0.87	0.75	1.01	0.88	0.98	0.72	0.86	1.17	0.97	1.53	1.29	0.95	1.72	2	3.41
Plpbp	102.4	99.65	95.66	73.37	65.08	70.26	67.99	71.14	71.43	74.34	64.06	69.93	71.49	73.87	68.44	70.34	80.87	64.5	67.64	65.35	74.61	50.81	51.46	56.92	46.37	53.01	52.09
Psg25	0	0	0	0	0.04	0	0	0	0.04	0.04	0	0.04	0.02	0	0	0.02	0.02	0.02	0.02	0.02	0.02	0	0	0.07	0.06	0	0.05
Adam10	16.8	16.33	16.63	18.78	19.87	20.12	18.22	21.92	20	19.37	20.87	18.14	19.1	18.35	20.48	23.08	18.28	19.43	20.27	23.39	23.71	24.76	24.24	22.78	26.82	23.02	23.93
Psg28	0.83	0.76	0.74	0.53	0.41	0.76	0.53	0.35	0.44	0.44	0.75	0.41	0.69	0.42	0.3	0.46	0.63	0.69	0.38	0.25	0.77	0.25	0.59	0.52	0.59	0.67	0.55
Psg29	0.33	0.3	0.18	0.27	0.25	0.13	0.2	0.16	0.15	0.18	0.3	0.19	0.3	0.11	0.15	0.13	0.23	0.31	0.22	0.15	0.1	0.1	0.16	0.2	0.12	0.11	0.09
Dscaml1	0.06	0.07	0.13	0.23	0.18	0.11	0.15	0.09	0.16	0.18	0.11	0.16	0.15	0.19	0.15	0.15	0.18	0.14	0.15	0.12	0.17	0.15	0.05	0.04	0.17	0.1	0.09
Ddhd1	4.19	3.73	4.23	5.58	5.47	5.74	5.27	4.86	5.51	5.68	5.01	5.11	4.81	5.57	5.67	5.68	4.77	5.37	4.8	5.35	6.11	6.64	6.46	6.34	6.51	6.31	5.46
Plcz1	0.07	0.02	0.02	0	0	0.02	0.03	0	0	0.02	0	0.02	0	0.03	0	0.02	0.02	0	0.02	0.02	0	0	0	0	0	0.02	0
Adam11	0.99	1.27	1.16	2.42	2.57	1.6	2.72	2.76	2.29	1.82	1.65	1.55	1.97	2.12	3.43	2.32	1.51	1.67	2.18	2.86	3.86	4.66	5.1	4.24	4.4	7	4.8
Cygb	2.09	2.21	2.41	3.74	4.29	4.7	6.55	6.28	5.05	6.19	4.83	6.11	4.36	4.88	5.01	6.69	8.61	5.79	7.22	7.48	4.89	2.72	4.53	4.51	2.45	1.17	4.19
Adam12	0.43	0.31	0.33	1.85	2.21	0.89	2.48	2.94	3.04	2.62	2.53	1.15	1.75	2.14	2.3	3.04	2.88	2.54	2.31	2.75	2.33	3.11	3.55	2.96	4.38	3.21	5.47
Dcun1d1	12.46	11.68	12.46	11.93	10.14	15.88	10.81	11.52	10.57	10.64	12.03	11.68	11.72	11.44	10.41	12.39	10.36	11.03	10.97	12.37	13.62	13.12	12.2	13.48	12.87	11.6	12.61
Afg3l1	30.18	32.13	31.02	33.59	31.38	33.23	31.63	36.17	33.47	35.99	34.15	32.08	31.77	33.84	33.41	32.71	33.33	31.38	32.47	32.88	33.94	35.15	31.4	30.73	30.13	30.94	29.11
Adam15	26.73	25.35	27.25	35.02	31.72	27.59	30.57	30.18	36.96	35.55	31.14	35.75	28.86	30.42	32.66	28.76	32.65	32.91	30.31	26.41	27.41	29.04	28.67	25.89	29.31	38.37	44.47
Adam17	8.27	7.77	9.03	10.1	9.44	10.3	8.19	9.83	9.17	8.36	8.29	9.31	9.47	9.57	9.45	10.5	9.06	8.77	8.92	9.92	9.35	9.79	10.44	9.16	9.61	8.39	9.75
Pcdhac2	0	0	0	0	0	0	0.02	0	0	0	0	0	0.06	0	0	0	0	0.01	0	0.03	0.03	0.02	0	0.06	0	0	0.04
Adam19	0.49	0.32	0.29	0.85	1.31	0.7	1.07	1.42	1.78	1.27	1.36	0.74	1.11	0.94	0.86	1.2	1	1.08	0.91	1.65	0.95	1.04	1.71	1.23	2.12	2.01	4.1
Adam2	0	0	0	0.02	0	0	0.02	0	0	0	0	0	0	0.02	0	0	0	0	0	0	0.05	0	0.02	0	0.02	0.02	0
Adam22	0.69	0.45	0.56	0.71	0.56	0.88	0.62	0.77	0.91	0.82	0.64	0.77	0.54	0.75	0.55	0.8	0.7	0.85	0.87	0.76	0.7	0.5	0.57	0.59	0.5	0.33	0.86
Adam3	0	0	0	0	0	0	0	0.03	0	0.02	0.02	0	0	0	0	0	0	0	0.03	0	0	0	0.03	0.03	0.03	0	0
Adam4	0.17	0.07	0.27	0.31	0.26	0.18	0.17	0.24	0.21	0.22	0.17	0.28	0.25	0.23	0.11	0.14	0.29	0.22	0.27	0.15	0.29	0.15	0.18	0.3	0.25	0.08	0.18
Adam5	0.15	0.02	0	0.02	0	0.04	0.05	0	0.05	0.02	0	0.02	0.02	0.11	0.07	0.09	0.02	0.05	0.02	0.07	0.07	0.04	0.05	0.05	0.02	0.07	0.09
Adam7	0.06	0.07	0.04	0.12	0.07	0.18	0.12	0.12	0.09	0.07	0.1	0.09	0.12	0.16	0.03	0.14	0.03	0.1	0.07	0.09	0.11	0.08	0.1	0.03	0.05	0	0.05
Adam8	0.27	0.18	0.43	3.9	5.05	0.67	2.43	1.65	3.62	3.62	3.01	2.17	2.29	2.81	2.87	3	2.7	3.75	2.48	2.79	2.83	5.63	4.61	6.25	7.44	8.42	13.16
Adam9	28.46	27.8	25.8	28.92	25.69	34.41	24.89	31.08	26.99	26.61	27.65	26.27	27.29	28.27	26.16	29.27	26.66	26.9	25.99	33.48	30.15	27.93	25.1	24.47	29.76	26.17	33.22
Adamts1	7.36	7.34	11.14	21.6	24.98	12.63	18.9	17.58	16.07	20.34	20.42	13.14	20.88	14.5	22.71	26.55	18.18	16.86	19.49	23.47	39.7	35.7	43.82	34.12	47.47	42.96	60.68
Adcy6	24.51	22.26	23.18	26.61	21.2	24.58	22.37	21.51	23.46	23.91	20.24	27.08	23.31	27.12	22.54	22.08	23.78	24.74	24.45	21.89	22.21	22.34	22.18	20.99	22.55	22.54	29.29
Adcy7	0.82	0.52	0.65	1.02	0.76	0.58	0.77	0.84	0.78	0.86	0.6	0.64	0.65	0.68	0.53	0.69	0.7	0.59	0.78	0.76	0.71	0.51	0.56	0.63	0.43	0.48	0.92
Adcy8	0.01	0	0	0.01	0	0	0.01	0.01	0	0	0	0	0	0	0	0	0	0	0	0	0	0.03	0	0	0.03	0.01	0.01
Adcy9	4.22	4.2	4.11	4.59	4.28	4.62	4.25	5.01	4.5	4.52	4.42	4.54	4.22	4.58	4.27	4.38	5.04	4.84	4.18	4.95	4.65	3.77	4.03	3.64	3.45	3.32	3.19
Adcyap1r1	0.28	0.17	0.33	0.83	0.55	0.58	0.66	0.56	0.89	0.86	0.98	0.63	0.61	0.57	0.46	0.59	0.95	0.8	0.55	0.71	0.68	0.63	0.78	0.54	0.72	0.85	1.31
Add1	43.9	42.26	42.68	52.44	59.33	52.53	58.14	57.42	57.33	53.12	53.32	54.71	57.54	57.75	56.52	54.89	55.92	54.01	55.9	60.76	53.67	47.81	54.03	52.74	45.8	43.18	48.32
Add2	0.15	0.03	0.13	0.07	0.16	0.02	0.15	0.11	0.06	0.05	0.07	0.09	0.05	0.07	0.07	0.07	0.13	0.05	0.1	0.1	0.13	0.17	0.07	0.1	0.14	0.3	0.22
Plin2	42.73	57.54	51.69	71.07	77.75	48.4	80.56	77.18	67.32	77.26	75.06	55.93	68.42	60.13	77.67	85.88	70.37	68.05	73.49	65.95	108.1	289.12	207.28	261.48	358.95	653.37	263.57
Adh1	396.97	306.69	334.6	500.47	394.79	303.66	442.11	399.1	464.92	441.68	447.59	384.12	371.71	348.73	464.18	403.52	352.86	434.56	409.89	323.62	440.47	404.05	355.75	440.29	433.02	221.29	177.48
Adh7	0.65	0.57	0.39	1.69	1.04	0.74	1.85	0.97	1.18	1.24	1.27	0.98	1.15	0.7	1.61	2.29	1.49	1.63	0.93	0.72	1.62	0.79	0.72	1.41	1.34	0.5	0.55
Adh5	105.11	103.49	102.22	91.46	83.62	103.31	98.78	103.68	101.88	100.64	96.9	100.73	92.27	98.5	93.44	92.86	103.31	100.97	96.63	94.86	84.67	79.42	79.79	87.38	71.68	66.67	63.32
Adk	85.55	88.97	86.73	51.18	48.6	67.52	52.63	59.33	55.51	57.53	62.35	62.93	58.7	56.87	50.35	53.99	58.72	54.25	54.85	59.14	57.04	44.53	47.02	48.11	38.37	47.23	40.05
Adm	3.89	5.52	5.79	2.64	5.05	4.89	4.56	5.44	5.01	4.67	5.42	4.93	4.35	4.4	5.39	4.4	4.32	4.49	5.01	5	7.77	14.35	12.74	19.89	16.42	24.35	17.72
Gpr182	3.32	2.85	3.41	3.62	2.23	2.57	2.46	2.82	5	3.24	2.57	3.04	3.04	4.36	3.25	3.35	3.92	4.17	3.8	3.27	3.05	2.41	3.11	2.93	3.08	3.77	4.5
Cfd	0.22	0	1.69	0.08	0.14	0	158.84	0.07	1.45	44.02	1.15	7.81	0.42	0.48	115.33	0	0	0	0.08	0	0	0.08	0.08	0	15.01	0.08	0.25
Adnp	17.21	17.17	16.81	18.52	17.94	20.27	16.35	17.54	16.5	16.34	17.94	17.07	16.25	17.28	16.01	18.53	17.65	17.23	17.9	19.88	19.66	20.56	21.05	18.2	20.05	18.8	19.57
Adora1	1.88	1.62	2.07	2.83	1.62	1.4	2.19	0.93	2.9	2.08	1.44	3.18	1.6	2	2.85	1.46	1.56	2.26	1.74	0.85	1.66	1.9	2.67	2.08	4.2	2.96	5.69
Adora2a	1.46	0.86	1.71	2.71	1.3	1.89	1.66	1.5	2.84	1.76	1.64	1.9	1.46	2.39	1.65	1.64	2.84	2.39	1.39	1.08	1.84	0.63	1.24	0.79	0.73	0.88	2.2
LOC115486880	0.22	0.27	0.26	0	0.18	0.42	0.15	0.46	0.53	0.38	0.13	0.54	0.1	0.23	0.47	0.09	0.11	0.39	0.1	0.37	0	0.18	0	0.29	0.22	0	0
Adora2b	1.26	1.29	1.38	2.68	2.68	1.51	2.66	1.75	2.38	2.43	2.33	1.98	3.15	2.57	1.95	2.39	2.91	2.9	2.07	1.53	2.72	2.76	2.47	2.06	3.28	3.58	3.34
Adora3	0.08	0	0	0	0.05	0	0	0	0	0	0	0	0	0.06	0	0	0.14	0.1	0	0.1	0	0.08	0	0	0	0	0
Adprh	10.57	9.8	11.38	12.12	13.98	12.3	12.62	13.55	13.55	12.71	10.81	13.52	10.65	12.24	11.88	11.65	14.89	9.83	12.97	12.85	12.42	13.41	14.51	12.88	14.29	16.4	15.92
Parp1	13.92	13.23	13.56	14.36	17.45	15.8	16.5	17.09	14.4	17	17.54	14.32	16.49	16.57	16.37	18.2	15.11	16.4	17.56	19.07	17.17	18.6	20.38	17.59	14.99	14	11.98
Parp2	7.27	6.48	6.97	8.96	10.26	8.48	10	10.72	10.75	9.79	11.03	8.09	9.37	10.43	9.78	10.94	9.4	9.99	10.51	10.77	9.39	12.23	13.67	11.98	11.8	12.69	11.22
Adra1b	0.36	0.21	0.26	0.5	0.46	0.5	0.72	0.86	0.95	0.63	0.62	0.54	0.91	0.88	0.57	0.63	1.07	0.54	1.16	0.69	0.64	0.54	0.75	0.69	0.58	0.99	1.32
LOC115485636	0.57	0.28	0.32	0.55	0.5	0.32	0.36	0.37	0.24	0.37	0.14	0.2	0.19	0.27	0.37	0.32	0.19	0.22	0.41	0.21	0.26	0.17	0.32	0.38	0.19	0.35	0.27
Gm51415	0.43	0.37	0.31	0.33	0.31	0.32	0.32	0.26	0.35	0.33	0.3	0.35	0.31	0.32	0.24	0.25	0.33	0.33	0.33	0.31	0.25	0.26	0.31	0.32	0.34	0.31	0.26
LOC115485726	0.04	0.33	0.3	0.09	0.05	0.09	0.08	0.24	0.11	0	0.04	0	0.06	0	0.03	0.1	0.18	0	0	0	0	0.13	0	0.04	0	0.11	0.15
LOC115485924	0.4	0.54	0.58	0.69	0.45	0.79	0.79	0.74	1.34	0.49	0.6	0.23	0.23	0.37	0.3	1.02	0.57	0.92	0.19	0.71	0.69	1.4	0.84	0.87	0.27	0.66	0.47
Gm51425	1.17	1.17	0.9	0.77	1.3	1.04	0.88	0.74	0.91	0.9	1	1.12	0.84	1.11	0.83	1.06	0.54	0.69	0.73	0.95	0.73	1.13	0.94	1.17	1.17	1.16	1.21
LOC115486128	1.29	1.65	1.23	1.84	1.56	1.57	1.93	2.13	1.88	2.03	1.8	2.05	1.93	1.28	1.81	1.4	1.7	1.77	1.57	1.42	1.82	1.54	1.57	1.54	1.38	1.21	1.18
LOC115486392	0	0	0	0	0	0	0	0	0.02	0	0	0	0	0	0	0	0.02	0	0	0	0	0	0	0	0	0	0
C1H2orf66	0	0	0.05	0.05	0	0	0	0	0.05	0	0	0	0	0	0	0.05	0	0	0	0	0	0	0	0	0	0	0.05
LOC115486418	1.48	1.15	1.56	1.54	1.02	1.28	1.33	1.26	1.35	1.75	1.36	1.18	1.22	1.41	1.4	1.36	1.24	1.11	1.52	1.73	1.71	1.19	1.82	1.63	1.81	1.08	1.11
LOC115486419	0.01	0	0.02	0	0	0	0	0	0	0	0	0.01	0	0.01	0.01	0	0	0.01	0.01	0	0	0	0	0.01	0	0	0
LOC115486424	NaN	NaN	NaN	0	0	0	0	0	0	0	0	0	0	0	0	0	0	0	0	0.06	0.07	0	0.06	0	0	0	0
LOC115486427	0	0	0.34	0	0.1	0	0.4	0.19	0.12	0.21	0.32	0.32	0	0	0.28	0.25	0.38	0.18	0.32	0.42	0.58	0.43	0.71	0.38	0.31	0.34	0.6
LOC115486430	1.25	1.47	1.16	1.09	1.11	0.99	0.92	1.35	1.21	1.65	0.76	0.97	1.26	0.96	1.01	1.54	1.12	0.76	0.75	0.49	1.14	0.8	0.78	0.88	0.8	0.72	0.89
LOC115486432	0	0	0.08	0	0	0	0	0	0	0	0	0.04	0.04	0.04	0	0.04	0	0	0	0.04	0.08	0.04	0	0	0	0.04	0
Gm44150	0.13	0	0.07	0.06	0	0.13	0	0	0.06	0	0.14	0	0.19	0.25	0.06	0.06	0.19	0	0.1	0.07	0	0.06	0.05	0.12	0	0.06	0
LOC115486435	NaN	NaN	NaN	0	0	0	0	0.12	0	0	0	0	0	0	0	0	0	0	0	0	0	0.18	0	0	0	0	0
LOC115486439	0.87	0.45	0.5	0.61	0.33	0.45	0.61	0.43	0.22	0.17	0.27	0.5	0.39	0.38	0.42	0.11	0.75	0.66	0.44	0.32	0.4	0.15	0.05	0.31	0.15	0.26	0.22
LOC115486443	0.03	0.04	0	0.09	0	0	0.05	0	0	0.06	0.05	0.11	0.08	0	0.06	0	0	0	0	0	0	0	0.06	0	0.09	0.04	0
Gm51460	0	0.05	0.05	0.05	0.04	0	0	0	0	0	0	0	0.05	0	0	0	0	0.04	0	0	0	0	0.04	0.04	0	0	0
Gm51464	0.47	0.48	0.58	0.32	0.29	0.46	0.21	0.23	0.48	0.48	0.26	0.32	0.42	0.29	0.38	0.39	0.36	0.39	0.39	0.21	0.3	0.19	0.14	0.37	0.22	0.31	0.2
Gm44851	0.24	0.2	0.14	0.13	0.17	0.14	0.07	0.18	0.21	0.15	0.12	0.2	0.07	0.06	0.11	0.15	0.08	0.13	0.11	0.17	0.09	0.13	0.08	0.17	0.16	0.05	0.18
Gm45095	0.16	0.03	0.03	0.09	0	0.03	0.09	0.03	0	0.06	0.09	0.03	0.06	0.03	0	0.03	0.06	0	0	0.06	0.06	0.08	0.09	0.11	0.08	0.09	0.09
LOC115486517	0.07	0.04	0.1	0.09	0.03	0.06	0.06	0	0	0.03	0.23	0	0.1	0.05	0.07	0.06	0.03	0.1	0.07	0.06	0.04	0.03	0.1	0.03	0.09	0.07	0
Gm51483	4.57	3.25	2.38	3.85	6.25	4.71	5.09	1.55	2.18	4.36	3.44	3.96	4.33	1.54	1.1	2.02	1.78	2.64	3.62	2.09	3.72	2.73	3.75	3.49	3.4	3.86	2.92
1700104B16Rik	0.2	0.32	0.17	0.25	0.25	0.23	0.06	0.07	0.13	0.07	0	0.25	0.07	0.21	0.07	0.2	0.35	0	0.22	0.11	0.07	0	0	0.16	0.08	0.06	0
Gm47209	0	0.1	0	0	0	0	0	0	0	0	0	0	0	0	0	0	0	0	0	0.1	0	0	0	0	0	0	0
Gm27011	0.42	0.34	0.29	0.36	0.28	0.27	0.47	0.52	0.38	0.4	0.29	0.4	0.34	0.21	0.23	0.14	0.52	0.27	0.21	0.18	0.09	0.15	0.15	0.2	0.1	0.04	0.27
Gm51571	0.02	0.02	0.02	0.02	0.02	0	0	0.03	0.03	0	0.02	0	0	0	0	0	0.03	0	0	0.03	0	0.03	0.03	0	0	0	0
Gm51572	0	0	0	0	0	0	0	0	0	0	0	0	0	0	0	0	0	0	0	0	0.02	0	0	0	0	0	0
Gm51573	0	0	0	0	0	0	0	0	0	0	0	0	0	0	0	0	0	0.02	0	0	0	0	0	0	0.05	0.06	0
Gm51579	0.24	0.2	0.23	0.06	0.17	0.14	0.28	0.19	0.06	0.11	0.28	0.2	0.22	0.14	0.05	0.22	0.14	0.11	0.17	0.08	0.17	0.13	0.11	0.16	0.18	0.03	0.14
Gm51581	NaN	NaN	NaN	0	0	0	0	0	0	0	0	0.04	0	0	0	0	0	0	0	0	0	0	0	0	0	0	0
Gm51582	NaN	NaN	NaN	0	0	0	0	0	0	0	0.06	0	0	0	0.06	0	0	0	0	0	0	0.06	0	0	0	0	0
Gm51591	0	0	0	0	0	0	0	0	0	0	0	0	0	0	0	0	0	0	0	0	0	0	0	0	0	0	0.1
Gm51594	NaN	NaN	NaN	0	0	0	0	0	0	0	0	0	0	0	0	0	0	0	0	0	0	0.03	0	0	0	0	0
Gm51597	NaN	NaN	NaN	0	0	0	0	0	0	0	0	0	0	0	0	0	0	0	0	0	0	0	0	0	0.04	0	0
Gm51598	0	0	0	0	0	0	0	0	0.01	0	0	0	0	0.04	0	0.04	0.01	0	0	0	0	0	0	0	0	0.02	0
LOC115487084	0.04	0	0	0	0	0	0	0.04	0	0.12	0.04	0	0.04	0.04	0.04	0.12	0	0	0.08	0.08	0	0.07	0.07	0	0.07	0.04	0.08
Gm51627	30.03	39.97	30.03	31.33	31.7	25.81	26.75	27.98	33.08	25.47	24.42	21.21	25.07	15.81	21.47	23.22	30.01	19.88	23.69	21.23	25.47	20.2	18.14	21.64	22.96	15.79	24.39
LOC115487110	0.39	0.71	0.33	0.72	0.53	0.15	0.55	0.74	1.12	1.08	1.24	0.55	0.52	0.71	1.46	0.47	0.2	0.42	0.54	0.5	0.27	0.86	0.17	0.41	0.34	0.39	0.57
Gm29667	0.39	0.27	0.23	0.46	0.67	0.21	0.55	0.34	0.6	0.42	0.38	0.46	0.4	0.37	0.35	0.34	0.41	0.46	0.44	0.32	0.27	0.33	0.32	0.38	0.33	0.35	0.31
Gm4322	0	0	0	0	0	0	0	0	0.2	0	0	0	0	0	0	0	0	0	0	0	0.22	0	0.4	0.18	0	0	0
Gm51663	0.13	0.24	0.2	0.06	0.11	0.15	0.22	0.06	0.13	0.23	0	0.18	0.06	0.2	0.07	0.17	0.32	0	0.25	0	0.07	0	0.27	0.11	0.11	0.33	0.06
Tma7-ps	0	0	0	0.58	0	0.79	0	0	0	0	0	0	0	0	0	0	0	0	0.61	0	0	0	0	0.64	0	0	0
Gm51691	0.11	0.12	0.08	0.15	0.08	0.14	0.15	0.11	0.14	0.11	0.07	0.12	0.11	0.1	0.06	0.05	0.13	0.09	0.13	0.14	0.07	0.06	0.06	0.06	0.11	0.12	0.11
Gm47112	0.38	0.37	0.61	0.93	1.58	0.79	1.02	0.92	1.08	0.99	0.54	0.63	0.93	0.45	1.04	1.5	1.63	1.03	1	0.95	0.71	0.67	0.65	1.09	1.06	0.74	0.92
Gm7628	0.19	0.18	0.18	0.19	0.1	0.16	0.17	0.04	0.25	0.17	0.21	0.21	0.36	0.2	0.18	0.21	0.2	0.28	0.13	0.13	0.12	0.15	0.12	0.07	0.11	0.05	0.12
A430027H14Rik	0.03	0	0	0	0.06	0.04	0	0	0	0	0	0	0	0	0.02	0.02	0.02	0	0.02	0	0	0	0	0	0	0	0
Gm51753	3.48	2.31	3.23	5.97	7.22	3.22	4.32	4.61	5.47	3.88	4.18	3.68	5.7	4.19	4.96	5.74	4.23	4.81	5.21	5.85	6.05	9.25	7.19	9.15	16.01	14.53	8.31
Gm51776	0.19	0	0	0	0	0	0.02	0	0	0	0	0	0	0	0	0	0	0	0	0	0.42	0	0	0	0	0	0
[truncated: 17,393 more rows]
