# Supplementary material for: Identification and validation of the diagnostic signature associated with immune microenvironment of acute kidney injury based on ferroptosis-related genes through integrated bioinformatics analysis and machine learning
Source: Front Cell Dev Biol. 2023 Jul 27;11:1210714. doi: 10.3389/fcell.2023.1210714 (PMC10413118; doi:10.3389/fcell.2023.1210714)
Supplement: Supplementary file 6 [file DataSheet2.XLSX]

## Sheet: 3FC=2_AKI-Control(GSE192883)
	logFC	AveExpr	t	P.Value	adj.P.Val	B
Vgf	8.14637	0.648403	24.4392	3.15087e-09	2.5177e-06	11.9599
Gbp6	-7.97273	1.85142	-8.64908	1.61028e-05	0.000200264	3.27939
Krt20	7.8937	4.16411	13.7592	3.86115e-07	2.30804e-05	7.22621
Havcr1	7.67324	7.62937	12.4126	8.98603e-07	3.60818e-05	6.34514
Gsta1	7.5068	5.33446	35.3299	1.3764e-10	7.33209e-07	14.602
Tgtp1	-7.27259	2.47861	-5.61752	0.000389853	0.00188852	-0.147121
Kcnt1	-6.82702	-2.12408	-6.52917	0.000134127	0.000858765	1.00028
Gm4841	-6.66073	-0.495835	-5.84774	0.000294773	0.00153246	0.153246
C8a	-6.47381	-0.952803	-41.9196	3.20115e-11	5.11575e-07	15.6561
Serpine1	6.4369	3.50282	12.1583	1.06387e-06	4.00982e-05	6.16794
Pvalb	-6.32912	0.39358	-8.61114	1.66625e-05	0.000204675	3.24275
Mep1b	-6.29672	2.51193	-28.6911	8.08696e-10	1.43955e-06	13.1642
A4gnt	-6.24236	-1.0904	-5.49253	0.000455118	0.00212793	-0.313308
Akr1c14	-6.18696	2.43589	-21.6736	8.69178e-09	4.20919e-06	11.0145
Tgtp2	-6.10121	1.36346	-5.54268	0.000427605	0.00202356	-0.246369
Flnc	6.09327	0.917157	33.33	2.26089e-10	9.03281e-07	14.2155
Nccrp1	-6.07631	2.58004	-12.4993	8.48947e-07	3.47872e-05	6.40473
Ceacam2	-6.07433	0.454668	-10.6238	3.16797e-06	7.40165e-05	5.01512
Iigp1	-6.05011	2.75389	-4.824	0.00108094	0.004078	-1.23981
Cyp7b1	-5.96544	3.08984	-27.033	1.34039e-09	1.78507e-06	12.7259
Tnn	-5.93629	-2.59176	-23.1537	4.97606e-09	3.4575e-06	11.5387
Fut2	5.90935	-1.01245	11.519	1.64993e-06	4.97453e-05	5.70579
Lcn2	5.88817	8.24911	9.01688	1.16353e-05	0.000164375	3.62757
Slc22a26	-5.81716	0.441668	-12.0703	1.12867e-06	4.10479e-05	6.10579
Sec14l3	-5.76905	-0.9621	-11.0956	2.23344e-06	6.01898e-05	5.3857
Egf	-5.75053	4.43744	-15.4215	1.50324e-07	1.40487e-05	8.19724
Akr1c18	-5.71047	1.42729	-10.8468	2.68105e-06	6.67381e-05	5.19218
Slc7a13	-5.56303	4.08469	-12.505	8.45795e-07	3.47872e-05	6.40863
Mettl7a2	-5.55939	3.257	-11.342	1.87027e-06	5.38293e-05	5.5734
Hesx1	5.44983	1.25	8.06261	2.76922e-05	0.000281902	2.69747
Fmod	-5.32601	-0.940218	-8.41487	1.99226e-05	0.000226607	3.05105
Prok1	-5.31732	-0.689605	-3.68864	0.00544561	0.0145165	-2.95438
Prss22	5.31149	0.701762	9.87536	5.67748e-06	0.000103931	4.39431
Fosl1	5.31116	2.10245	3.44487	0.00788795	0.0195003	-3.34219
Igtp	-5.30468	3.78652	-5.49024	0.000456418	0.00213103	-0.316368
Smpdl3b	5.2831	2.69359	26.2806	1.70288e-09	1.94384e-06	12.5144
Crlf1	5.27865	1.60267	12.1481	1.07118e-06	4.01585e-05	6.16074
Timp1	5.25666	3.27622	7.32998	5.70483e-05	0.000463728	1.92035
Slc22a7	-5.13867	3.15203	-17.3586	5.60888e-08	9.74299e-06	9.19412
Lgi2	5.11242	-0.658107	6.47367	0.000142703	0.000900018	0.933572
Gm12250	-5.04954	-0.910819	-4.64268	0.00138198	0.00491444	-1.50207
Hpd	-5.00133	2.79632	-12.3198	9.55344e-07	3.77605e-05	6.28091
Ptprn	4.99639	-0.124834	21.3474	9.87713e-09	4.26612e-06	10.8929
Slc7a12	-4.98806	0.830519	-4.43758	0.00183535	0.00611055	-1.80428
Itih2	-4.97729	-1.28745	-16.9552	6.8263e-08	1.05234e-05	8.99714
Gjb4	4.92213	1.05095	8.86462	1.32927e-05	0.00017876	3.48493
Sox9	4.90633	1.09503	15.9845	1.11583e-07	1.23486e-05	8.5007
Ifi47	-4.87823	1.76764	-5.11115	0.000739693	0.00305216	-0.834034
Ido2	-4.78458	-0.57249	-12.071	1.12815e-06	4.10479e-05	6.10627
Cxcl2	4.77092	-0.165717	17.1407	6.23338e-08	1.01397e-05	9.08836
Muc4	4.73952	-1.97099	6.05078	0.000231698	0.0012777	0.412117
Slco4c1	-4.73853	-0.686413	-11.4145	1.77632e-06	5.18017e-05	5.62785
S100a6	4.73231	6.94297	15.9244	1.15133e-07	1.23486e-05	8.46889
Tmem207	-4.72985	0.505302	-9.55326	7.38409e-06	0.000121494	4.11384
Methig1	-4.7069	2.38935	-6.94415	8.53534e-05	0.000613324	1.48676
Dpys	-4.68593	0.533074	-10.9496	2.48498e-06	6.38585e-05	5.27268
Gjb3	4.61397	0.307325	11.8602	1.30201e-06	4.36966e-05	5.95547
Chrdl1	-4.59226	-1.63577	-16.2087	9.93657e-08	1.19486e-05	8.61831
Slc22a19	-4.57089	3.31265	-14.8875	2.01352e-07	1.59659e-05	7.89803
Adam8	4.55085	1.28042	12.5681	8.11707e-07	3.39578e-05	6.45173
Etnppl	-4.54739	-0.538387	-38.0165	7.36933e-11	5.88846e-07	15.0689
Cxcl1	4.52513	3.83785	9.75239	6.27122e-06	0.000110813	4.28822
Cyp4f14	-4.51938	-2.7975	-8.77532	1.43852e-05	0.000188087	3.4003
Mthfd1l	4.5013	1.02284	11.2329	2.0223e-06	5.60189e-05	5.49077
Slc7a11	4.49978	-2.38113	10.1595	4.52992e-06	9.19857e-05	4.6349
Krt14	4.4853	0.990697	5.25117	0.000617417	0.00265741	-0.640446
Slc22a22	-4.42647	2.56724	-8.82431	1.37741e-05	0.000183131	3.44682
Akr1b8	4.41392	4.41442	12.0064	1.17853e-06	4.16683e-05	6.06033
Gm12185	-4.40809	-3.04533	-4.06541	0.00311967	0.00932749	-2.36715
Vtcn1	4.3978	0.992102	15.5718	1.38688e-07	1.35973e-05	8.27945
Aldh3b3	-4.38784	-1.95358	-6.60311	0.000123567	0.000808979	1.08853
Cd74	-4.38413	6.5459	-11.7963	1.36037e-06	4.46407e-05	5.90929
Fgb	4.37337	5.03347	8.05265	2.79559e-05	0.000283479	2.68729
Apol9b	-4.33487	-0.00593368	-4.50661	0.00166705	0.00569094	-1.70191
Apoh	-4.32778	0.31679	-13.6901	4.02461e-07	2.33881e-05	7.18319
H2-Aa	-4.32325	4.33654	-9.88957	5.61301e-06	0.000103639	4.40649
Aloxe3	4.29545	-2.65343	7.7817	3.6307e-05	0.000336982	2.40638
H2-Ab1	-4.27789	5.60067	-10.9329	2.5158e-06	6.41229e-05	5.25961
Upp2	-4.25688	0.257876	-18.5412	3.23049e-08	7.00133e-06	9.74251
Akr1d1	-4.23323	1.75071	-13.9127	3.5239e-07	2.17834e-05	7.32093
S100a3	4.22923	-0.450475	26.6813	1.49784e-09	1.84131e-06	12.6281
Spp1	4.19508	13.0569	17.3711	5.57541e-08	9.74299e-06	9.20011
Serpina1d	-4.19173	5.19224	-15.9245	1.1513e-07	1.23486e-05	8.46892
Adgrg4	-4.18765	-3.35882	-4.25624	0.00237074	0.00750381	-2.07626
Apol9a	-4.17633	-0.318219	-3.27243	0.0102963	0.0241623	-3.61941
Serpinb9b	4.16595	-1.91531	11.7771	1.37856e-06	4.51449e-05	5.8953
Odf4	-4.16335	-2.49893	-10.3203	3.99585e-06	8.54854e-05	4.76839
Lypd3	4.15452	-1.49128	6.52955	0.00013407	0.000858765	1.00073
Ugt3a1	-4.15274	5.07723	-28.6827	8.10709e-10	1.43955e-06	13.1621
Bhmt	-4.14867	-1.75367	-8.09784	2.67814e-05	0.000275147	2.7334
Pla2g2e	4.13581	-0.854186	10.1297	4.63732e-06	9.3219e-05	4.60995
Samd5	4.1314	-0.830749	12.7144	7.38419e-07	3.25121e-05	6.55078
Mmp3	4.11923	-1.02769	5.6664	0.000367166	0.00180412	-0.0827283
Abca13	-4.11239	1.41778	-15.0075	1.88391e-07	1.56913e-05	7.96629
Dusp15	-4.10534	0.636267	-9.28636	9.23352e-06	0.000142571	3.87496
Fam171b	4.09961	-2.70702	9.82901	5.89366e-06	0.000106787	4.35446
Ppm1j	4.09129	2.40861	20.3772	1.46145e-08	4.9897e-06	10.5171
Cbr3	4.08514	2.66885	15.4216	1.50314e-07	1.40487e-05	8.19731
Mt2	4.04245	8.91702	12.2922	9.72996e-07	3.82051e-05	6.2617
Slc25a24	4.02328	3.45922	18.953	2.68685e-08	6.40874e-06	9.92397
Anxa3	4.02304	5.52006	29.9924	5.54757e-10	1.26651e-06	13.4834
Acsm3	-4.02212	5.16334	-13.0468	5.97718e-07	2.86851e-05	6.77163
Mettl7a3	-4.02195	1.32366	-10.939	2.50445e-06	6.41049e-05	5.2644
Sprr2f	4.0219	4.46154	3.0899	0.013699	0.0302798	-3.91473
Egr1	4.01169	4.2252	16.9487	6.84833e-08	1.05234e-05	8.9939
Fam107a	-3.99297	3.33925	-12.1455	1.073e-06	4.01585e-05	6.15895
Gucy2g	-3.98089	-2.93935	-7.72651	3.83256e-05	0.000349391	2.3482
Irgm2	-3.97519	3.33412	-5.39959	0.000511338	0.00230786	-0.438291
Comp	-3.96263	-2.8635	-25.576	2.14397e-09	2.18436e-06	12.3087
Uroc1	-3.95976	1.91937	-14.4096	2.63758e-07	1.84874e-05	7.6203
Acsbg1	3.92846	-1.21266	7.56391	4.50288e-05	0.000391469	2.17487
Krt5	3.92245	1.5582	4.94796	0.000916317	0.0036006	-1.0632
Egr2	3.91707	-0.407214	8.21356	2.40146e-05	0.000255682	2.85051
Kcng1	-3.90499	-1.97373	-4.45351	0.00179494	0.00600732	-1.78059
Cyp2d9	-3.90313	4.53967	-11.7063	1.44767e-06	4.59539e-05	5.84374
Plaur	3.89117	4.14937	15.881	1.17774e-07	1.24501e-05	8.44585
Slc22a13	-3.88927	3.41311	-13.1219	5.70198e-07	2.82992e-05	6.8208
Mfrp	-3.88674	-2.69545	-16.2748	9.6052e-08	1.19151e-05	8.65265
Fos	3.88325	1.87298	8.54668	1.76631e-05	0.000213038	3.1802
Gpnmb	3.88041	-0.136436	3.17698	0.0119494	0.0271485	-3.77365
Erich6b	-3.87958	-1.90606	-7.88896	3.27107e-05	0.00031491	2.5185
Sectm1b	-3.87957	2.52493	-9.75969	6.23413e-06	0.000110566	4.29455
Serpina1a	-3.86823	4.30534	-6.84743	9.46681e-05	0.000664896	1.37528
Serpina1c	-3.85148	0.371245	-3.54755	0.006742	0.0171718	-3.17819
Sprr1a	3.85003	5.87586	8.184	2.46901e-05	0.000261306	2.82072
Rph3a	-3.84601	-2.83906	-5.29737	0.000582037	0.00253448	-0.577183
Cxcl9	-3.84373	-3.29593	-6.08829	0.000221748	0.00123347	0.459327
Gm4951	-3.83808	-0.47875	-4.10118	0.00296201	0.0089431	-2.31227
Pde6a	-3.82937	-1.99428	-8.52224	1.80597e-05	0.0002157	3.15638
Steap1	3.82538	4.36301	20.3346	1.48744e-08	4.9897e-06	10.5
Aox3	-3.8244	-4.07568	-4.53444	0.00160397	0.00551366	-1.66083
Tnfrsf12a	3.81647	6.65345	19.4038	2.2056e-08	6.0969e-06	10.1173
Tmem145	3.79762	-0.595757	12.2408	1.00682e-06	3.8959e-05	6.22582
Pzp	-3.7948	0.891442	-9.21179	9.83795e-06	0.000148128	3.80714
Slitrk6	-3.78785	-1.6432	-5.33622	0.00055399	0.0024536	-0.524226
Dusp5	3.78321	2.0793	19.5129	2.10409e-08	6.0969e-06	10.1633
Hmga2	3.78166	-0.016386	8.54506	1.76891e-05	0.00021319	3.17862
Inmt	-3.77747	6.13639	-17.3979	5.50395e-08	9.74299e-06	9.21301
Plk3	3.76595	3.72061	7.23296	6.30356e-05	0.000496977	1.81296
Ppp1r1b	-3.76256	3.26516	-7.26633	6.09017e-05	0.000484455	1.85002
Muc13	3.74876	-1.76644	9.31872	8.98407e-06	0.000140073	3.90425
Cck	-3.73455	1.77374	-7.90313	3.22656e-05	0.000312722	2.53323
Dnah11	-3.7317	-2.12217	-5.23851	0.000627513	0.00269578	-0.65783
Medag	3.72933	-0.71251	14.0701	3.21166e-07	2.08699e-05	7.41695
Pf4	3.71591	1.0662	5.10508	0.000745559	0.0030724	-0.842494
Ciita	-3.71545	0.137599	-3.95602	0.00365992	0.010585	-2.53596
Gdf15	3.70939	5.12003	10.1561	4.54202e-06	9.21141e-05	4.63206
Masp2	-3.70367	-2.33032	-4.68846	0.00129826	0.00469147	-1.43541
Sh2d5	3.69767	-0.518249	8.15675	2.53312e-05	0.000265455	2.79319
Pigr	-3.68238	4.40507	-18.5493	3.21865e-08	7.00133e-06	9.74613
Sprr2i	3.66379	0.051441	7.4541	5.02827e-05	0.000424494	2.05616
Rnf39	3.659	-1.04477	8.80253	1.40422e-05	0.000185768	3.42616
Slco1a1	-3.64497	1.94284	-7.55068	4.56284e-05	0.000395224	2.16064
Slc5a8	-3.63871	3.50844	-11.5372	1.62896e-06	4.93972e-05	5.71929
Ubd	-3.63207	-0.240896	-5.24879	0.000619303	0.00266337	-0.643714
Ccl28	-3.63204	-0.801215	-7.35222	5.57655e-05	0.000455152	1.94482
Car5a	-3.63048	-0.0371052	-21.6958	8.6169e-09	4.20919e-06	11.0227
Zfp365	3.61723	-2.81168	7.19033	6.58823e-05	0.000509862	1.76543
Tafa3	3.60626	-3.33235	6.41181	0.000152976	0.000949404	0.858756
Gbp2	-3.60052	3.00283	-4.92771	0.000941232	0.00367912	-1.09189
Scd1	-3.59481	3.12922	-12.6035	7.9324e-07	3.35542e-05	6.47583
Wfdc15b	-3.59147	5.79453	-9.91768	5.48776e-06	0.000102693	4.43055
Lif	3.58344	0.320082	7.28863	5.952e-05	0.000477265	1.87471
Irf7	-3.58159	3.81537	-5.9999	0.000245986	0.00133665	0.347768
Coch	-3.58128	-2.21639	-7.5087	4.75904e-05	0.000406489	2.11536
Crybg2	3.57512	-0.485228	8.92834	1.25692e-05	0.000172272	3.54488
Serpina1b	-3.57423	2.07546	-6.25007	0.000183876	0.00108193	0.660788
Corin	-3.54062	-0.784923	-17.2704	5.85298e-08	9.84595e-06	9.15147
Nt5c1a	3.53372	-0.717057	12.2418	1.00616e-06	3.8959e-05	6.22651
Pdzrn4	-3.52913	-2.84034	-3.83162	0.00439775	0.0122206	-2.72963
Etv4	3.51551	1.0372	11.6604	1.49456e-06	4.65586e-05	5.81013
Ctxn3	3.51537	1.26594	3.90944	0.00391948	0.0111434	-2.60827
2010003K11Rik	3.49754	3.54297	9.59594	7.12829e-06	0.000118788	4.15149
Hk2	3.47681	-0.46014	9.68402	6.63085e-06	0.000113983	4.22872
H2-Eb1	-3.47601	3.65899	-8.09016	2.69771e-05	0.000275867	2.72557
Adamtsl3	-3.47245	-4.63583	-5.15063	0.000702755	0.00293691	-0.77917
Hrg	-3.4592	-2.51022	-7.24374	6.23369e-05	0.00049366	1.82496
Gbp3	-3.4474	2.17767	-4.68512	0.00130419	0.0047048	-1.44027
Cyp2d12	-3.4399	3.31839	-13.0053	6.13538e-07	2.90087e-05	6.74437
Clcf1	3.43332	3.59318	15.0446	1.84582e-07	1.56913e-05	7.98722
Mt1	3.42692	9.94709	14.4449	2.58487e-07	1.83595e-05	7.64111
4933417A18Rik	-3.42672	-1.36781	-3.46294	0.0076723	0.0190449	-3.31326
Akap12	3.42634	3.77705	5.45078	0.000479491	0.00220638	-0.369295
Ccn1	3.42418	5.29011	16.7969	7.3822e-08	1.08234e-05	8.91839
Cd44	3.41882	1.04574	17.659	4.85936e-08	9.13616e-06	9.3374
C4b	-3.41437	1.39001	-4.32842	0.00213987	0.00691834	-1.96748
Lrrc15	-3.40523	-4.28419	-5.57481	0.00041093	0.00196384	-0.203662
C1qtnf3	-3.3988	3.333	-8.79569	1.41275e-05	0.00018628	3.41967
Aadat	-3.39677	5.11582	-14.5096	2.4911e-07	1.81782e-05	7.67918
Ifitm10	3.39633	1.57948	9.67299	6.691e-06	0.000114485	4.21908
Tnfrsf23	3.3907	1.70471	10.9334	2.51487e-06	6.41229e-05	5.26
Gm8104	3.38635	-0.380702	10.4857	3.5184e-06	7.89674e-05	4.90368
Tmem140	-3.38433	3.70169	-8.81661	1.38682e-05	0.000183924	3.43952
Eci3	-3.38289	4.9978	-18.9689	2.66805e-08	6.40874e-06	9.93087
Baalc	3.36568	-2.74495	9.28006	9.28297e-06	0.00014292	3.86925
Sfn	3.35613	4.89113	15.0115	1.87981e-07	1.56913e-05	7.96852
Slc6a12	-3.35497	-0.19205	-4.57489	0.00151682	0.00528851	-1.60131
Sox11	3.3541	-3.41603	7.77415	3.65762e-05	0.000338266	2.39844
Gm5431	-3.34867	-1.00206	-5.37838	0.000525207	0.00235697	-0.467
Ly6a2	-3.32382	-1.53004	-7.97208	3.01933e-05	0.000298404	2.60456
Ces2h	-3.32082	-2.08653	-4.76632	0.00116819	0.0043125	-1.32272
Anxa2	3.31669	7.41206	24.6917	2.88832e-09	2.42938e-06	12.0392
Gm8126	3.31191	0.883788	5.40811	0.000505885	0.00228863	-0.42679
Krt19	3.30376	4.48233	6.2428	0.000185416	0.00108899	0.651815
H2-DMb2	-3.30229	1.79333	-6.26909	0.00017991	0.00106487	0.684249
Creb5	3.29997	-0.276566	19.4773	2.13661e-08	6.0969e-06	10.1484
Gbp4	-3.29702	0.754748	-5.08003	0.000770299	0.00314838	-0.877447
Hao2	-3.29543	5.47866	-10.0466	4.9517e-06	9.64635e-05	4.54009
Cyp2e1	-3.28457	7.50108	-22.053	7.50808e-09	3.87054e-06	11.1531
Slc22a30	-3.28424	4.04365	-8.02118	2.88072e-05	0.000289209	2.65506
Gm11127	-3.28332	1.81428	-15.2331	1.66469e-07	1.47796e-05	8.09298
Asb11	-3.28284	-0.348257	-6.73232	0.000107236	0.00072801	1.2411
Fndc9	-3.27319	-1.74916	-9.72559	6.40959e-06	0.000111354	4.26494
Lrp8	3.26863	0.73058	11.0505	2.30797e-06	6.10382e-05	5.35095
Napsa	-3.26721	8.98249	-13.2186	5.36871e-07	2.74311e-05	6.88357
Chil3	3.26395	1.34123	10.9082	2.56197e-06	6.49414e-05	5.24034
Cndp1	-3.26254	1.98765	-12.7736	7.10874e-07	3.19115e-05	6.59054
Bco2	-3.25926	0.99366	-10.2709	4.15214e-06	8.754e-05	4.72758
Epha2	3.25037	2.84688	13.5701	4.32705e-07	2.42857e-05	7.10797
Serpina7	3.24544	-1.4418	8.49451	1.85216e-05	0.000217963	3.12929
Car14	-3.23568	4.13401	-10.0239	5.0419e-06	9.71146e-05	4.52086
Fosb	3.23494	-0.542622	3.09565	0.0135757	0.030053	-3.90541
Rps23rg1	-3.23103	-1.75107	-5.84654	0.000295197	0.0015332	0.151702
Nlrc5	-3.22968	-0.168578	-4.77084	0.00116108	0.00429552	-1.31621
Tmeff1	3.22718	-1.26254	8.46575	1.90146e-05	0.000221643	3.1011
Cd274	-3.21923	0.770808	-4.40397	0.00192382	0.00635351	-1.85435
Psmb9	-3.2171	2.59778	-4.27647	0.00230344	0.00733584	-2.04569
Ucp3	3.2166	-1.3451	3.1143	0.0131835	0.0293189	-3.87518
Gm10681	-3.21394	7.15416	-4.28547	0.00227418	0.00726487	-2.03212
Hmox1	3.20973	6.97747	16.6243	8.04651e-08	1.11155e-05	8.83157
Gfra1	-3.20854	-1.5372	-15.4846	1.45311e-07	1.39892e-05	8.23187
Adam12	3.2075	0.762479	16.6189	8.06832e-08	1.11155e-05	8.82884
Serpina3n	3.205	1.17819	5.58445	0.000406065	0.00194699	-0.190876
Lgals3	3.20424	6.98419	18.8483	2.81464e-08	6.61481e-06	9.8783
Lrr1	3.20326	-1.78038	4.35063	0.00207376	0.00674279	-1.93414
Serpina1f	-3.20312	4.30533	-7.89551	3.25039e-05	0.000314022	2.52532
Gbp5	-3.19718	-0.159159	-4.67057	0.0013303	0.00477183	-1.46142
Lrrc52	-3.19554	-1.195	-4.15067	0.00275777	0.00843763	-2.23661
Slc22a28	-3.18646	4.10772	-6.27938	0.000177804	0.00105631	0.696919
Ptrh1	3.18484	3.8838	22.5088	6.31714e-09	3.60551e-06	11.3157
Hsd3b4	-3.18342	5.12792	-4.30007	0.00222752	0.00714531	-2.01011
Cdc6	3.17772	-0.181594	4.78354	0.00114138	0.00423898	-1.29793
Aldh1a2	3.17524	1.93964	7.86848	3.33656e-05	0.000318551	2.49719
Cyp2j11	-3.16959	4.74032	-16.9924	6.70239e-08	1.05011e-05	9.01555
Uhrf1	3.1686	3.19775	5.6117	0.000392657	0.00189923	-0.15482
Nlrp6	-3.16253	3.63576	-10.5913	3.24682e-06	7.504e-05	4.98901
Lrrc66	-3.16238	1.07986	-7.48962	4.85125e-05	0.000413041	2.09472
Gpx6	-3.15969	3.8235	-9.19406	9.98805e-06	0.000149596	3.79094
Zfp469	3.15425	-2.50113	3.28578	0.0100848	0.0237566	-3.59787
Fam151a	-3.15421	4.21672	-9.05098	1.12962e-05	0.000161966	3.65922
Atp4a	-3.15415	1.74988	-12.031	1.15901e-06	4.10691e-05	6.0779
Cldn23	3.14704	-2.12818	4.59081	0.00148392	0.00519941	-1.57794
Msln	3.14657	0.908994	4.16059	0.00271868	0.0083376	-2.22148
Ripk3	3.14631	0.834359	12.0616	1.1353e-06	4.10479e-05	6.09963
Reln	-3.14623	-3.35059	-4.79412	0.00112522	0.00419593	-1.2827
Fancd2os	-3.14545	-0.332271	-3.96889	0.00359143	0.0104354	-2.51601
Clu	3.14071	9.59617	20.3164	1.49869e-08	4.9897e-06	10.4928
Eda2r	3.14069	-1.42068	8.88282	1.30815e-05	0.000177016	3.50209
Slc16a4	-3.13805	3.39916	-10.7512	2.87891e-06	6.99253e-05	5.11666
E2f8	3.13729	-0.578949	4.76614	0.00116847	0.00431254	-1.32298
Gm10639	3.12943	3.50749	8.72864	1.49955e-05	0.000192485	3.35576
Ttc36	-3.11391	7.31863	-14.8361	2.07204e-07	1.60744e-05	7.86862
Baiap3	-3.11331	-3.65836	-10.9494	2.48545e-06	6.38585e-05	5.27247
Chrnb1	3.0984	3.70252	18.5333	3.24196e-08	7.00133e-06	9.73901
Tagln	3.09556	5.26072	5.83837	0.000298104	0.00154175	0.141168
Aqp1	-3.0906	7.06287	-10.9306	2.52001e-06	6.41279e-05	5.25784
Itih5	-3.08887	0.204608	-12.2004	1.03429e-06	3.96989e-05	6.19756
Slc4a1	-3.07724	1.89259	-8.52419	1.80276e-05	0.00021565	3.15829
Irgm1	-3.07402	5.37594	-4.1979	0.00257686	0.00800872	-2.1647
Lrg1	3.06952	3.72464	7.90281	3.22755e-05	0.000312722	2.5329
Tnfaip8l3	-3.06238	-1.30607	-3.37941	0.00872398	0.0211528	-3.44718
Tnc	3.06226	2.6898	8.2329	2.35838e-05	0.00025257	2.86995
Cyp2a4	-3.06204	5.7693	-7.20534	6.48639e-05	0.000504914	1.7822
Abcc9	-3.0617	-0.445088	-13.4746	4.58583e-07	2.5098e-05	7.04761
Zfp972	3.06117	5.12047	13.4315	4.70817e-07	2.56796e-05	7.02023
Ghrhr	-3.06081	-3.08533	-11.9959	1.18697e-06	4.17818e-05	6.05283
Gpr176	3.05946	-1.47262	5.59754	0.000399561	0.00192621	-0.173536
Socs3	3.05872	3.06947	8.3864	2.04514e-05	0.000230348	3.02293
Syn1	3.05063	-2.56671	6.72759	0.00010779	0.000729606	1.23555
Fcamr	-3.05009	0.941638	-11.9856	1.19526e-06	4.18784e-05	6.0455
Azgp1	-3.0492	3.37187	-11.5627	1.60013e-06	4.87081e-05	5.73813
Clec4d	3.04394	-0.632419	2.72555	0.0244312	0.0486221	-4.50627
Slamf7	-3.03701	-2.93565	-3.94311	0.00372996	0.0107417	-2.55597
Cldn4	3.03072	5.46285	7.54775	4.57623e-05	0.000395312	2.15749
Hsd17b14	-3.02957	0.996384	-14.4145	2.63027e-07	1.84874e-05	7.62316
Dnah3	-3.02919	-4.02409	-5.73808	0.000336461	0.00168346	0.0110955
Pgf	3.02367	-1.04761	4.29353	0.0022483	0.00719897	-2.01997
Trim61	-3.02284	-2.40605	-7.18127	6.6505e-05	0.000513686	1.75531
3110040M04Rik	-3.01865	-1.34182	-8.64651	1.614e-05	0.000200414	3.27691
Spaca7	3.01847	1.52359	3.44242	0.0079177	0.0195568	-3.34611
Fcrlb	2.99421	-1.65066	10.532	3.39657e-06	7.72129e-05	4.94112
Begain	2.99328	-3.24712	7.60872	4.30612e-05	0.00038041	2.22292
Slc12a1	-2.98987	6.46599	-5.93587	0.000265348	0.00141587	0.266298
Hcar1	-2.98932	-1.33944	-7.79181	3.595e-05	0.000335554	2.417
Clec2h	-2.98647	2.83467	-5.42383	0.000495985	0.00225821	-0.405584
Ankrd1	2.9778	2.14744	7.69864	3.93918e-05	0.000357176	2.3187
Ccne1	2.97688	0.634049	5.40136	0.000510199	0.0023052	-0.4359
Ticrr	2.96816	-2.14956	3.92215	0.00384674	0.0109835	-2.58851
Hpcal4	2.96421	0.565896	12.9828	6.22285e-07	2.92344e-05	6.7296
Pm20d1	-2.95757	2.83764	-19.3614	2.24646e-08	6.0969e-06	10.0994
Wnt11	-2.94859	-2.21666	-3.64171	0.00584483	0.0153502	-3.02861
Aspg	-2.94857	2.47637	-10.5677	3.30563e-06	7.56837e-05	4.96995
Ifitm1	-2.94609	2.64977	-10.587	3.25747e-06	7.504e-05	4.98553
Ralyl	-2.94568	-2.72509	-7.33047	5.70197e-05	0.000463728	1.92089
Ly6f	-2.93971	-0.163236	-5.65066	0.000374313	0.00182821	-0.103434
F13a1	2.93629	-1.64088	4.47878	0.0017328	0.00586103	-1.74309
Atf3	2.93307	2.04009	6.55571	0.000130226	0.00083985	1.03204
Cacnb4	-2.92926	0.119723	-9.25237	9.50377e-06	0.000145339	3.84411
Ifit1	-2.92664	1.699	-3.55048	0.0067119	0.0171085	-3.17351
Psmb8	-2.92502	3.68273	-4.90165	0.000974401	0.00377226	-1.12892
Pecr	-2.92477	6.61518	-7.14414	6.91269e-05	0.000527311	1.7137
Maff	2.92466	2.73234	14.4843	2.52719e-07	1.81831e-05	7.66436
2200002D01Rik	2.91459	6.12787	22.2275	7.02489e-09	3.77074e-06	11.2158
Nat8f6	-2.91362	3.82187	-5.81389	0.000307007	0.00157455	0.109539
Stat1	-2.91233	4.08192	-4.10624	0.00294038	0.00888422	-2.30451
D17H6S56E-5	2.90807	5.66552	11.752	1.4026e-06	4.54664e-05	5.87708
Gys2	-2.90684	0.727387	-4.86274	0.00102628	0.00391432	-1.18437
Isoc2b	-2.90145	2.17828	-17.4172	5.45317e-08	9.74299e-06	9.22228
Upk3bl	2.89469	-0.173452	2.93027	0.0176299	0.0371988	-4.1739
Aspdh	-2.89359	4.3325	-12.449	8.77337e-07	3.56744e-05	6.37025
Sacs	2.89065	-2.08383	10.7063	2.97728e-06	7.14414e-05	5.08101
Lrat	-2.8866	-1.46364	-6.28897	0.000175865	0.00104908	0.70872
Gm42226	2.8855	3.20305	15.9557	1.13268e-07	1.23486e-05	8.48548
Hmga1	2.87962	6.11548	10.1322	4.62818e-06	9.31524e-05	4.61205
Ftcd	-2.87489	0.808938	-7.32448	5.73701e-05	0.000464637	1.9143
Catspere2	-2.86972	-2.36922	-7.30792	5.83526e-05	0.000470976	1.89603
Mmp19	2.86801	-1.23959	5.50764	0.000446632	0.00209804	-0.293104
Trip13	2.86459	0.0330186	7.21344	6.43219e-05	0.000502163	1.79123
Rin1	2.86027	1.36612	20.6169	1.32442e-08	4.9897e-06	10.6119
Calml3	2.85476	1.11096	12.6757	7.57064e-07	3.27876e-05	6.52469
Ngf	2.85044	2.99924	8.55714	1.74963e-05	0.000211985	3.19038
Mpv17l	-2.84965	5.47713	-11.3491	1.86081e-06	5.37751e-05	5.57876
Prr7	2.84628	-1.88567	9.00988	1.17062e-05	0.000164971	3.62106
Mep1a	-2.84489	7.72685	-13.1168	5.72025e-07	2.83019e-05	6.81746
Apoa4	-2.84234	2.21061	-7.32693	5.72263e-05	0.000464629	1.917
1700049E17Rik2	2.84051	-1.66799	5.06425	0.000786331	0.00319999	-0.899499
Col23a1	-2.84045	-1.78191	-9.12894	1.05614e-05	0.000155559	3.73122
Krt18	2.83886	5.96576	13.494	4.53188e-07	2.50602e-05	7.05991
Hspb1	2.83866	6.04202	7.86473	3.34872e-05	0.000319498	2.49329
Akr1c21	-2.83804	8.1593	-5.636	0.000381104	0.00185492	-0.122746
Ahnak2	2.83774	-2.1191	8.7674	1.44868e-05	0.000188376	3.39275
Cdkn1a	2.8358	5.00552	8.55335	1.75565e-05	0.000212232	3.18669
Plp2	2.83278	6.70768	18.9644	2.67328e-08	6.40874e-06	9.92894
Gm11992	-2.82763	2.77192	-7.37258	5.46192e-05	0.000448315	1.96717
Gprc5a	2.82719	3.69363	10.9028	2.5723e-06	6.49414e-05	5.23608
Ifit1bl2	-2.82596	-1.89994	-6.00629	0.000244139	0.00132888	0.35587
Snai3	2.82554	-0.293125	6.12566	0.000212298	0.00119421	0.506168
Igfbp1	-2.82032	1.29044	-4.64973	0.00136871	0.00488135	-1.49178
Cd68	2.81854	3.73705	22.2074	7.07853e-09	3.77074e-06	11.2087
Arl4c	2.81738	3.16675	8.93215	1.25274e-05	0.00017212	3.54845
AA467197	2.81677	0.646073	3.0571	0.0144251	0.0315965	-3.96793
Msr1	2.81649	-0.557601	8.56975	1.72976e-05	0.000210576	3.20263
Ankrd65	-2.81615	-1.19103	-6.45821	0.000145197	0.000912329	0.914924
Hr	2.81186	-1.28525	10.601	3.22312e-06	7.47585e-05	4.99679
Tdg-ps	-2.8073	-2.89636	-4.76395	0.00117193	0.00432332	-1.32614
Cdca7	2.80576	0.797938	7.23188	6.31061e-05	0.000497042	1.81176
Ifi206	-2.80207	-2.61204	-3.07909	0.0139341	0.0307062	-3.93227
Edar	-2.79937	-2.58496	-3.53021	0.0069224	0.0175459	-3.20581
Gm40514	2.79441	5.28815	8.87608	1.31592e-05	0.000177689	3.49575
Ccdc170	-2.78927	-2.65178	-7.25604	6.15507e-05	0.000488402	1.83861
Aunip	2.78236	-0.345657	3.26947	0.0103438	0.0242452	-3.62419
Rgs9	-2.7793	-1.93315	-6.28843	0.000175974	0.00104919	0.708053
Gm6614	-2.77592	-1.99438	-3.87655	0.00411452	0.0115785	-2.65948
Chaf1b	2.77518	2.46905	6.81495	9.80425e-05	0.000683305	1.33758
Ttk	2.77464	-1.66582	3.68268	0.00549472	0.0146254	-2.9638
Penk	-2.77359	-0.609954	-6.30029	0.000173606	0.00103871	0.722628
Spred3	2.77136	1.63294	13.2206	5.36192e-07	2.74311e-05	6.88489
Cabp2	-2.77017	-2.43982	-9.65164	6.80915e-06	0.000115763	4.20039
Gbp7	-2.76843	2.37755	-4.47339	0.00174587	0.00589122	-1.75109
Lilra5	-2.76405	-1.57057	-5.88625	0.000281497	0.00148469	0.202783
Ugt3a2	-2.76206	7.71563	-24.2875	3.32131e-09	2.52752e-06	11.9117
Rrh	-2.76169	-2.14163	-7.42568	5.17499e-05	0.000432855	2.02522
Lgr6	-2.75475	-3.29645	-11.9007	1.26639e-06	4.306e-05	5.98467
Uchl1	2.75109	2.37422	6.06872	0.00022688	0.00125676	0.434718
Ranbp3l	-2.75054	2.69032	-17.3735	5.56896e-08	9.74299e-06	9.20126
Ms4a4b	-2.74962	-2.6256	-4.97395	0.000885363	0.00350136	-1.02644
Slc6a19os	2.74956	0.0402053	4.21608	0.00251062	0.00784251	-2.13708
Npb	-2.74882	-0.5438	-7.83309	3.45322e-05	0.000325965	2.46025
B2m	-2.74742	9.18243	-13.3641	4.90693e-07	2.63146e-05	6.97722
Rdh16f2	-2.74524	4.76888	-6.98477	8.17463e-05	0.000594353	1.53324
Sapcd1	2.74397	-2.08207	4.89351	0.00098501	0.00380021	-1.14049
Rpp25	2.74128	0.245125	7.39278	5.35075e-05	0.000443288	1.98929
Clec4e	2.74068	-2.15808	3.16061	0.0122597	0.0277118	-3.80016
Gm6034	-2.73752	-2.14543	-5.41347	0.000502486	0.00227808	-0.419556
Egfl6	-2.73721	1.8048	-6.79692	9.99719e-05	0.000691026	1.3166
Ptprt	2.73502	-4.48718	6.05165	0.000231464	0.00127729	0.413206
Exo1	2.73167	-0.63569	3.45272	0.00779351	0.0192948	-3.32962
Myb	2.72927	-3.49925	6.19352	0.000196242	0.00112906	0.590764
Fbln2	2.7266	0.497355	13.0603	5.92657e-07	2.85819e-05	6.7805
Melk	2.7251	-0.508423	6.0046	0.000244626	0.00132972	0.353726
Smcp	-2.72218	-1.01453	-5.74208	0.000334834	0.001679	0.0163018
Tnfrsf9	2.7217	-2.303	7.3854	5.39109e-05	0.000445556	1.98121
Lrit3	-2.72137	-3.78078	-8.35797	2.09951e-05	0.000233651	2.99477
Bub1	2.72094	-1.44886	4.56509	0.00153745	0.00534066	-1.61571
Col1a1	2.72007	3.79602	6.98339	8.18662e-05	0.000594683	1.53166
Adhfe1	-2.71944	5.4065	-15.9719	1.12316e-07	1.23486e-05	8.49405
Ttll9	-2.71808	-2.72139	-6.31416	0.000170882	0.00102664	0.739645
Oit1	2.71743	1.37035	5.05629	0.000794564	0.0032261	-0.91065
Slc39a8	-2.71707	3.39382	-22.5465	6.22864e-09	3.60551e-06	11.3289
Ddx60	-2.71647	-2.26022	-3.79932	0.00461421	0.0127362	-2.78022
Gnmt	-2.71494	2.94982	-15.409	1.51343e-07	1.40617e-05	8.19034
Pdlim7	2.71234	4.85757	11.4215	1.76747e-06	5.18017e-05	5.63313
Dpep2	2.70759	-1.02983	5.04204	0.000809531	0.00327191	-0.930625
Saa4	-2.70602	-2.99803	-4.82676	0.00107693	0.00406577	-1.23584
Slc34a2	2.70442	2.81287	10.4391	3.64639e-06	8.10471e-05	4.86571
Slc10a2	-2.70298	3.04991	-6.39326	0.000156213	0.000964252	0.836221
Fgg	2.69407	6.99748	5.06923	0.000781234	0.003183	-0.892538
Klhl38	-2.69359	-3.77952	-11.4826	1.69281e-06	5.01908e-05	5.6787
Nat8f1	-2.69206	6.15401	-4.89338	0.000985188	0.00380021	-1.14069
Rasgrp1	-2.68966	-0.297564	-12.3515	9.35505e-07	3.71898e-05	6.30293
Gxylt2	2.68724	0.0888701	8.95976	1.22286e-05	0.000168907	3.57431
Dtl	2.68627	0.665569	3.49046	0.00735565	0.018396	-3.26925
Rprm	2.68384	-0.862052	5.21502	0.000646734	0.00275539	-0.690164
Cyp51	-2.68195	4.50478	-10.0898	4.78544e-06	9.48554e-05	4.57647
Inhba	2.67734	-1.68131	5.31505	0.000569085	0.00249713	-0.553054
Ttc9	2.67511	-1.5327	6.38513	0.000157654	0.00097117	0.82634
Peg12	2.66744	-2.63194	5.7984	0.000312787	0.00159433	0.0894944
Tmsb10	2.66451	8.06813	16.0514	1.07769e-07	1.23486e-05	8.536
Myc	2.66373	3.91566	12.0392	1.15266e-06	4.10691e-05	6.08367
Mroh2a	2.66355	-3.08293	8.1472	2.55603e-05	0.00026698	2.78352
Krt8	2.66135	7.61655	19.7027	1.93971e-08	5.74047e-06	10.2426
Fgl1	-2.66117	-0.646218	-5.52786	0.000435538	0.00205562	-0.266103
Albfm1	-2.65352	-2.09354	-5.04137	0.000810236	0.0032731	-0.931557
Runx1	2.65085	0.0651944	20.9032	1.17921e-08	4.78029e-06	10.7235
Apoc3	-2.65077	3.80287	-5.98477	0.000250418	0.00135567	0.328566
Lpl	-2.64882	6.07069	-22.5742	6.16426e-09	3.60551e-06	11.3387
Vpreb1	-2.64517	-0.650707	-7.68369	3.99774e-05	0.000359527	2.30283
Tap1	-2.64417	3.07495	-4.22353	0.00248405	0.00778591	-2.12579
Pah	-2.64282	6.89794	-7.02998	7.7927e-05	0.000574159	1.58473
Golm1	2.63517	3.986	17.2986	5.7736e-08	9.81921e-06	9.16515
Faxc	2.63454	-3.54538	9.34814	8.76374e-06	0.000137442	3.9308
Slc22a29	-2.63447	0.0183533	-2.79751	0.0217775	0.0441798	-4.38952
Atg9b	2.63415	-2.36829	3.23188	0.0109673	0.0253498	-3.68488
Slc4a5	-2.63319	-2.60991	-5.84533	0.000295625	0.00153389	0.150144
Zbp1	-2.63297	0.789642	-3.53909	0.00682938	0.0173597	-3.19166
Tnfsf10	-2.63287	3.10181	-7.16608	6.75643e-05	0.000519358	1.7383
Adgra1	2.62863	-1.66319	5.33187	0.000557055	0.0024626	-0.530141
Trem2	2.62807	-0.97636	3.56785	0.00653693	0.0167548	-3.14586
Acot5	2.62793	-0.77156	3.94886	0.00369856	0.0106729	-2.54705
Acox2	-2.62572	4.45001	-8.10481	2.66052e-05	0.000273955	2.74048
Bdh1	-2.62514	4.13685	-18.302	3.60187e-08	7.47552e-06	9.63494
Vim	2.62413	5.81098	10.3585	3.87964e-06	8.42635e-05	4.79978
Cxcl17	2.61912	0.0480791	3.5851	0.00636793	0.0164308	-3.11844
Gbp8	-2.61906	-1.75675	-5.84304	0.000296437	0.00153611	0.147196
Nkd2	2.61755	-1.63443	6.6244	0.000120698	0.000794855	1.11381
Ncapg	2.61276	-0.779958	3.97298	0.00356997	0.0103844	-2.50968
Slc6a20b	-2.61018	4.65667	-6.50372	0.000137987	0.000878272	0.969739
Rnase6	-2.60734	-2.23775	-4.15502	0.00274054	0.00839527	-2.22997
Clspn	2.60729	-0.134111	4.02389	0.00331395	0.00979114	-2.43105
Itpr3	2.60648	1.59284	10.001	5.13455e-06	9.81523e-05	4.50145
Ccl2	2.60646	1.82755	9.95999	5.30513e-06	0.000100571	4.46663
Gm4450	-2.60426	4.88326	-3.76921	0.00482614	0.0131908	-2.82747
Plin2	2.60381	7.42444	8.43677	1.9526e-05	0.000225141	3.07263
Rhov	-2.5989	1.45948	-6.33363	0.000167137	0.00101175	0.763488
Ifit3	-2.59812	4.575	-4.14832	0.00276711	0.00845368	-2.24019
Cbs	-2.59578	4.85454	-16.7365	7.60744e-08	1.09275e-05	8.88813
Il18bp	-2.59291	2.63808	-5.09783	0.00075263	0.00309039	-0.852601
Fam83a	2.59022	-1.58266	5.77557	0.000321527	0.00162348	0.0598771
Prlr	-2.58964	1.75364	-5.96401	0.000256641	0.0013842	0.302172
Csad	-2.58699	5.16036	-20.506	1.38597e-08	4.9897e-06	10.5682
Ifi27l2a	-2.58593	3.18188	-4.08043	0.00305239	0.00916921	-2.34408
Atp1a3	2.58337	-2.9414	5.63196	0.000382997	0.00186095	-0.128067
Trib3	2.58336	1.15919	6.93592	8.61055e-05	0.000617063	1.47732
Dhrs3	-2.58015	5.41047	-14.0552	3.23986e-07	2.08775e-05	7.40791
Srxn1	2.57823	6.668	8.38523	2.04735e-05	0.000230413	3.02178
Aspn	-2.57668	-1.0295	-11.3792	1.82134e-06	5.28255e-05	5.60141
Dmgdh	-2.57252	3.92177	-14.0627	3.22563e-07	2.08699e-05	7.41246
Ifit1bl1	-2.57235	-1.3902	-4.67389	0.0013243	0.00475587	-1.45659
Dpep1	-2.57169	4.45741	-7.4132	5.24087e-05	0.000435994	2.01161
Slamf8	-2.57158	-2.51096	-3.70788	0.00529043	0.0141904	-2.92402
Tpm4	2.5702	6.89868	17.1792	6.11763e-08	1.01397e-05	9.10716
Junb	2.56923	5.06235	14.5681	2.40953e-07	1.7745e-05	7.71347
Gm5820	-2.56891	-0.648742	-4.01574	0.00335361	0.00987909	-2.44362
Eif4ebp1	2.56673	6.15754	11.65	1.50538e-06	4.66231e-05	5.80252
Pkmyt1	2.5655	1.89128	7.72389	3.84246e-05	0.000349894	2.34543
Apoc2	2.56376	-0.97292	6.45293	0.00014606	0.000915631	0.908544
Grin3a	-2.56176	-3.93115	-9.27649	9.31111e-06	0.000143078	3.86601
Tsc22d1	2.56043	8.88316	11.1635	2.12606e-06	5.81792e-05	5.43784
Gm10378	2.55702	-1.62629	3.77054	0.00481654	0.0131668	-2.82538
Creb3l3	2.55607	-2.63471	3.33356	0.00936457	0.0223867	-3.5209
Cfap157	2.55451	0.0861852	7.81418	3.51741e-05	0.000330463	2.44046
Abcc3	2.55305	0.492938	8.37168	2.0731e-05	0.000231842	3.00836
Ryr2	-2.55234	-5.06788	-4.22826	0.00246728	0.00774649	-2.11861
Pxdc1	2.54985	2.22083	8.3863	2.04533e-05	0.000230348	3.02284
Scara3	2.54971	-0.970741	5.25801	0.000612033	0.0026385	-0.631057
Arntl	-2.54909	1.07618	-4.50689	0.0016664	0.00569032	-1.7015
Prox1	-2.54856	0.00726711	-8.16655	2.50987e-05	0.000263883	2.8031
Abca8a	-2.54725	-0.725762	-4.86121	0.00102839	0.00391954	-1.18656
Actn1	2.54537	5.26471	13.7053	3.98797e-07	2.3345e-05	7.19268
Galnt6	2.54455	-1.77855	6.23364	0.000187379	0.00109661	0.640487
Pex5l	-2.54395	-2.56259	-7.84276	3.42092e-05	0.000324642	2.47036
Anxa1	2.54078	4.04147	7.14457	6.90963e-05	0.000527311	1.71417
Rnf24	-2.54029	2.19886	-11.7174	1.43657e-06	4.58239e-05	5.85186
Hcar2	2.5402	-1.89964	4.23638	0.00243885	0.00767834	-2.10631
Ccl9	2.53846	0.582243	5.33213	0.000556872	0.00246247	-0.52979
Fignl1	2.53611	1.00153	5.17744	0.00067881	0.00286273	-0.742031
Cd244a	2.53421	-3.23869	4.89782	0.000979381	0.00378604	-1.13437
Gpr179	-2.53349	-5.0352	-4.49564	0.00169264	0.00575287	-1.71813
Mcoln2	-2.53246	-1.04649	-4.1924	0.00259724	0.00805015	-2.17305
Afm	-2.53152	2.74827	-6.3898	0.000156824	0.000967275	0.832022
Adgre4	2.53049	-3.61475	4.45792	0.00178394	0.00597925	-1.77405
Gm1673	2.52504	-0.347849	4.9671	0.000893413	0.00352708	-1.03612
Frmpd3	-2.52468	-3.5812	-10.416	3.71162e-06	8.20641e-05	4.84686
Mall	2.52468	1.3971	9.24893	9.53159e-06	0.000145358	3.84098
Lamb3	2.5223	1.40932	6.3751	0.000159454	0.00097896	0.814127
Acta2	2.52144	5.02417	4.93197	0.000935932	0.00366327	-1.08585
Dscc1	2.51874	-0.277818	2.87383	0.0192839	0.0400332	-4.26558
Lypd2	-2.51785	0.716265	-3.58269	0.00639124	0.0164766	-3.12227
Gatm	-2.51629	6.70947	-5.63455	0.000381781	0.00185674	-0.12465
Trim60	-2.51615	-3.64935	-4.46975	0.00175474	0.00590865	-1.75648
Nrcam	2.51586	-0.474301	11.4254	1.76266e-06	5.17815e-05	5.636
Anln	2.51324	0.582994	7.58636	4.40308e-05	0.000385795	2.19898
Ercc6l	2.51136	-0.24932	4.7228	0.00123907	0.00451164	-1.38561
Bhmt2	-2.50212	4.48598	-10.4156	3.71268e-06	8.20641e-05	4.84655
Ldc1	-2.50182	3.32255	-3.24025	0.0108252	0.0250975	-3.67136
Fmo5	-2.50163	3.52364	-11.0488	2.31075e-06	6.10382e-05	5.34967
Gtse1	2.50099	0.87811	11.3041	1.92161e-06	5.4449e-05	5.54478
Dnajc12	-2.50059	4.70334	-14.2671	2.8633e-07	1.9066e-05	7.53558
Adamtsl5	2.49648	-0.173206	8.02475	2.87091e-05	0.000288554	2.65872
Slco1a4	-2.49612	-2.68011	-14.6441	2.30803e-07	1.71557e-05	7.75775
Actn3	-2.49588	-3.25891	-3.12393	0.0129855	0.0289947	-3.85956
Nkain1	2.49346	4.04431	15.1469	1.7449e-07	1.52378e-05	8.04482
Car4	-2.49126	5.50343	-5.85709	0.000291486	0.00151784	0.165298
Cyp24a1	2.49037	5.9106	4.415	0.00189428	0.00627669	-1.8379
Slc26a9	2.48822	-3.77184	4.40185	0.00192956	0.00636718	-1.85752
Rrm2	2.48812	3.42572	4.5235	0.00162845	0.00558582	-1.67697
Panx1	2.48106	1.06861	13.6496	4.12387e-07	2.37229e-05	7.15791
Cyp2d26	-2.48026	5.45211	-10.6078	3.20657e-06	7.45912e-05	5.00226
Gm46894	2.47917	11.503	10.6411	3.127e-06	7.35973e-05	5.02894
Arg2	2.47889	4.3113	6.50138	0.000138348	0.000879396	0.966922
Acss2	-2.47581	5.10088	-7.74617	3.75929e-05	0.000345073	2.36896
Rdh16	-2.4731	3.90206	-10.0581	4.90688e-06	9.62171e-05	4.54977
Cxcr3	-2.47178	-2.86771	-3.54681	0.00674953	0.017184	-3.17936
Cenph	2.47008	0.83788	3.86906	0.00416033	0.0116909	-2.67116
Slc34a3	-2.46886	2.32479	-9.15984	1.02849e-05	0.000152464	3.75961
Gm4952	-2.46838	-0.56323	-6.14789	0.000206885	0.00117534	0.533951
Dusp8	2.46794	1.14608	5.95129	0.000260537	0.00140002	0.285969
Klf5	2.46496	1.48126	14.9161	1.98176e-07	1.59659e-05	7.91435
Plxnb3	-2.46448	-4.52988	-13.2306	5.32893e-07	2.74311e-05	6.89132
Cetn4	-2.4626	1.89033	-13.7538	3.87369e-07	2.30804e-05	7.22284
Cxcl13	2.46195	-0.613952	6.69894	0.000111214	0.000745206	1.20189
Coro2a	2.46126	1.61338	6.44517	0.00014734	0.000921579	0.899158
Procr	2.45915	1.64775	8.82936	1.37127e-05	0.000182928	3.45161
Sh3bgrl3	2.45895	7.80899	9.99182	5.17211e-06	9.86343e-05	4.49369
Scimp	-2.45545	-0.886686	-5.08862	0.000761713	0.00312206	-0.865445
Car13	2.45426	2.43239	18.3167	3.57768e-08	7.47552e-06	9.64161
Vat1	2.45226	6.24411	14.7319	2.19658e-07	1.66367e-05	7.80865
Agt	-2.44992	4.47891	-12.7226	7.34533e-07	3.25121e-05	6.5563
Bmerb1	2.44959	-1.57626	3.74289	0.00501986	0.0136062	-2.86885
Nr4a1	2.43979	2.1371	3.95002	0.00369226	0.0106586	-2.54525
Itga5	2.43966	2.79941	5.0163	0.000837335	0.00334955	-0.966765
Gjb5	2.43457	-1.80649	3.22151	0.0111462	0.0256606	-3.70164
Itgam	2.43401	0.101106	6.61012	0.000122614	0.000804446	1.09686
Pak3	2.43264	-3.95421	4.14317	0.00278771	0.00849387	-2.24805
Fcgr4	-2.43249	0.345923	-6.17502	0.000200484	0.00114836	0.56776
Fndc4	2.43229	2.06833	13.106	5.75932e-07	2.84073e-05	6.81036
Acat3	2.43172	4.56216	8.50541	1.83385e-05	0.000217087	3.13994
G6pc	-2.42833	5.35234	-6.16177	0.000203581	0.00116277	0.551268
Batf2	-2.42764	-0.689352	-4.54908	0.00157181	0.00542998	-1.63926
Upb1	-2.42622	4.04926	-11.2423	2.00859e-06	5.5922e-05	5.49797
Syna	-2.42595	-2.97147	-2.9625	0.0167514	0.0356511	-4.12153
Kdelr3	2.4259	1.92066	13.1579	5.57555e-07	2.81082e-05	6.84417
Il11	2.42584	0.803121	3.60257	0.00620137	0.0160962	-3.09068
Dctd	2.42425	1.00795	11.9249	1.24565e-06	4.25357e-05	6.00205
Il1rn	2.42379	0.573204	2.81791	0.0210803	0.0430579	-4.35641
Flna	2.42361	4.97775	9.47767	7.86233e-06	0.000126465	4.0468
Kyat3	-2.42342	3.88697	-15.452	1.47878e-07	1.40487e-05	8.21399
Cxcl5	2.42158	-1.80711	4.53118	0.00161121	0.00553499	-1.66563
Proz	-2.42125	-0.372108	-3.07735	0.0139722	0.0307816	-3.93508
Kap	-2.42092	13.0636	-20.0727	1.65881e-08	5.3398e-06	10.3945
Cyp2j12	-2.42076	-3.74832	-4.12741	0.00285182	0.00865349	-2.27213
Stil	2.41909	-0.599393	5.43929	0.000486449	0.00222806	-0.384753
E2f7	2.41782	-1.95886	3.92161	0.00384982	0.0109903	-2.58935
Tubb6	2.41679	4.01377	14.3825	2.67899e-07	1.86884e-05	7.60423
Ugt2b38	-2.41518	7.04757	-5.98877	0.000249237	0.00135062	0.333646
Gm46900	2.41455	-2.4232	3.20452	0.0114458	0.0261943	-3.7291
Macrod2	-2.41188	3.23646	-11.9878	1.19345e-06	4.18784e-05	6.04709
Aldoc	-2.41082	1.35237	-6.60096	0.000123861	0.000809908	1.08598
Uncx	-2.40733	-1.77229	-4.51461	0.00164864	0.0056437	-1.69009
Fgr	2.40636	-0.314554	6.28459	0.000176748	0.00105215	0.703327
Mcoln3	-2.40579	1.76855	-11.0225	2.35556e-06	6.17526e-05	5.32933
Ccdc162	-2.40439	-2.25331	-8.2586	2.30243e-05	0.00024912	2.89573
Gch1	2.40382	0.454824	7.53104	4.6535e-05	0.000399396	2.13948
Clnk	-2.4028	-2.20549	-6.22885	0.000188413	0.00110052	0.634563
Thnsl2	-2.40257	5.21305	-8.16726	2.50818e-05	0.000263879	2.80382
Nipal1	2.40048	0.232835	5.5436	0.000427113	0.00202183	-0.245133
Tmem74b	-2.39464	-4.34564	-5.58383	0.000406379	0.00194791	-0.191704
Gm27239	-2.3941	-2.58954	-7.91761	3.18177e-05	0.000310427	2.54825
Tubb5	2.39393	6.47905	27.1276	1.30125e-09	1.78507e-06	12.752
Ly6c2	-2.39029	-0.769537	-3.5353	0.00686892	0.0174408	-3.1977
Wdr93	-2.38969	-1.7279	-4.0663	0.00311563	0.00932066	-2.36578
Klhl3	-2.38967	2.10597	-19.8665	1.80929e-08	5.59078e-06	10.3103
Acadm	-2.3858	7.70313	-25.0517	2.55516e-09	2.26856e-06	12.1504
Hhatl	-2.38545	1.32196	-19.0748	2.54623e-08	6.40874e-06	9.97674
Sfrp1	-2.38543	3.59336	-17.1217	6.29139e-08	1.01397e-05	9.07907
Serp2	2.38036	0.534449	14.8905	2.01016e-07	1.59659e-05	7.89975
Gpr27	2.37856	-1.30118	7.67361	4.03776e-05	0.000361753	2.29212
Phgdh	2.37483	4.49779	10.5474	3.35683e-06	7.66365e-05	4.95362
Acsm5	-2.37054	3.87917	-10.847	2.6807e-06	6.67381e-05	5.19232
Tmem86a	-2.36763	2.92543	-13.1326	5.66421e-07	2.81993e-05	6.82773
Cym	-2.36748	-1.29283	-4.5546	0.00155986	0.00539687	-1.63113
Trim72	2.36525	-1.95733	5.77642	0.000321198	0.00162348	0.0609784
Mdfi	2.36478	0.919009	10.5073	3.46096e-06	7.80107e-05	4.92117
Lgals1	2.36457	7.72208	14.8811	2.02069e-07	1.59659e-05	7.89438
Klrg2	2.36445	2.16187	11.8819	1.28275e-06	4.35235e-05	5.97116
Cmpk2	-2.36124	2.1592	-6.21495	0.000191452	0.00111137	0.617352
Itgb3	2.35966	-0.114955	10.7635	2.85259e-06	6.98468e-05	5.1264
Pea15a	2.35543	5.9243	21.5108	9.26217e-09	4.26612e-06	10.9541
Kcnq4	2.35518	-2.72352	7.0309	7.78507e-05	0.000573862	1.58579
Cav3	2.35425	-1.54054	3.7457	0.0049988	0.0135583	-2.86443
Ptger3	-2.35362	3.48332	-11.4278	1.75963e-06	5.17815e-05	5.63782
Mmp13	-2.35219	-1.8288	-12.7637	7.15367e-07	3.19338e-05	6.58395
Cxcl12	-2.35109	4.43336	-9.84551	5.81566e-06	0.000105614	4.36867
Mgam	-2.34916	2.25777	-8.24924	2.32264e-05	0.000250291	2.88635
Gm5108	-2.34739	-1.32569	-4.96184	0.000899641	0.00354554	-1.04355
Parp14	-2.34632	2.09177	-3.52876	0.0069378	0.0175759	-3.20813
Cldn18	-2.34487	-3.07489	-3.44037	0.00794268	0.0195973	-3.3494
Map3k6	2.3435	1.39926	4.74696	0.00119916	0.00440141	-1.35066
Glipr2	2.34206	1.96209	12.3131	9.59603e-07	3.7772e-05	6.27624
Fabp7	-2.34005	3.16524	-7.16835	6.74051e-05	0.000518383	1.74084
Ass1	-2.33918	9.28981	-13.8687	3.61713e-07	2.21476e-05	7.29388
Cabyr	-2.33587	-2.2853	-4.22772	0.0024692	0.00774946	-2.11943
Asns	2.33571	3.31042	9.81448	5.96328e-06	0.000107561	4.34194
Apoa1	-2.3356	-0.992854	-3.72804	0.00513282	0.0138607	-2.89224
Pcdhb7	2.33557	-3.41017	7.52139	4.69878e-05	0.000402152	2.12907
Il34	2.33406	4.7017	15.9343	1.14542e-07	1.23486e-05	8.47412
Gm46866	-2.33284	-2.00408	-3.58546	0.00636446	0.0164288	-3.11787
Phf24	-2.33219	-3.42433	-4.81933	0.00108773	0.00409492	-1.2465
Cyp2b9	-2.33187	-3.26773	-3.72957	0.005121	0.0138358	-2.88982
Id1	2.33143	5.02922	14.1791	3.01341e-07	1.98997e-05	7.48281
Ace	-2.32945	4.44268	-13.2387	5.30202e-07	2.74311e-05	6.89659
H2bu2	2.32787	-0.217113	6.88423	9.0999e-05	0.000645762	1.41782
Defb29	-2.32742	5.23265	-5.8795	0.000283778	0.00149131	0.194106
Pcolce2	2.32525	0.371116	14.284	2.83553e-07	1.89601e-05	7.54564
Pglyrp1	2.3244	-0.593234	4.66416	0.001342	0.00480461	-1.47076
Serpinf2	-2.32227	5.40442	-3.90083	0.00396954	0.0112457	-2.62166
Myof	2.31948	4.20449	20.4536	1.41617e-08	4.9897e-06	10.5474
Tubb2b	2.31766	4.89425	9.72694	6.40251e-06	0.000111354	4.26612
Cnbd2	2.31567	9.47162	13.0709	5.88717e-07	2.85819e-05	6.78746
Zfp575	2.31554	-0.9997	7.65295	4.12112e-05	0.000366536	2.27015
Foxj1	2.31534	-1.1487	5.9906	0.0002487	0.00134819	0.335968
Wnt10a	2.3136	-0.31482	8.56765	1.73305e-05	0.000210775	3.20059
Cenpi	2.31056	-0.923698	4.00695	0.00339689	0.00999001	-2.45717
Ifi27l2b	2.30838	0.0317701	3.6329	0.00592314	0.015511	-3.04257
Galnt11	-2.30557	6.40282	-6.49064	0.000140018	0.000887362	0.954008
C5ar1	2.30222	0.269922	7.6385	4.1806e-05	0.000371374	2.25474
Nefm	2.29954	-2.35556	4.63022	0.00140576	0.00498236	-1.52026
Gm42049	2.29563	1.04484	10.0431	4.96547e-06	9.64635e-05	4.53713
Wfdc16	-2.29483	-1.62088	-4.74318	0.00120532	0.0044181	-1.35613
Ano4	-2.2948	-3.94314	-3.58888	0.00633145	0.0163558	-3.11242
Xpnpep2	-2.2922	0.153866	-4.49861	0.00168567	0.00573773	-1.71374
Susd2	-2.28822	5.15956	-11.6253	1.53151e-06	4.70675e-05	5.78437
Mefv	2.28743	-3.02081	3.37472	0.00878738	0.0212774	-3.45471
Slc34a1	-2.28706	9.81792	-11.1577	2.13495e-06	5.83224e-05	5.43343
Spink12	2.28417	-1.30862	6.23494	0.000187098	0.00109605	0.642098
Trem1	2.28398	-2.33863	2.90911	0.0182322	0.0382274	-4.20828
Clca3b	2.28112	-3.14639	3.8521	0.00426615	0.0119233	-2.69763
Dhdh	-2.28068	1.53833	-14.0212	3.30515e-07	2.10436e-05	7.38727
Emilin2	2.27977	-0.358993	9.1363	1.04948e-05	0.000154864	3.73799
Syt8	2.27893	-0.0730435	3.94617	0.00371323	0.0107037	-2.55123
Slc6a13	-2.27861	4.82189	-8.42985	1.96503e-05	0.000226085	3.06582
Bphl	-2.27769	5.87459	-9.98807	5.1876e-06	9.88067e-05	4.4905
Ppl	2.27756	2.55341	5.02204	0.000831048	0.00333358	-0.9587
Oasl2	-2.27488	2.79147	-3.03355	0.0149712	0.0326139	-4.00616
Orc1	2.27481	-1.13202	5.18607	0.0006713	0.00283852	-0.730111
Tuba1a	2.27461	6.16616	6.19887	0.000195034	0.00112521	0.597409
Ccn2	2.27394	5.44953	5.14242	0.000710271	0.00295903	-0.790565
Eddm3b	-2.27355	-1.93079	-4.85247	0.00104048	0.00394962	-1.19905
Gm52796	2.27071	-0.0108924	4.91824	0.000953149	0.0037143	-1.10534
Prss53	-2.27024	-0.634833	-9.30216	9.11077e-06	0.000141085	3.88927
Gm906	-2.26797	-0.707493	-4.13345	0.00282705	0.00859573	-2.26289
Pcsk6	-2.26457	2.12817	-7.09646	7.2662e-05	0.00054517	1.66002
C1s2	-2.26429	-3.74203	-4.14888	0.00276488	0.0084501	-2.23934
H2-T23	-2.26341	5.47369	-10.0112	5.09314e-06	9.75942e-05	4.51008
Lypd1	-2.2624	-2.86189	-8.42463	1.97447e-05	0.000226259	3.06068
Ehhadh	-2.26004	6.94828	-8.84957	1.34702e-05	0.000180668	3.47072
Nap1l5	-2.25922	-0.475315	-7.09935	7.24424e-05	0.000544288	1.66328
Slc2a5	-2.25916	3.8958	-6.89427	9.0025e-05	0.000639986	1.42941
Kif2c	2.25906	-1.29957	2.82092	0.0209794	0.0428986	-4.35152
Rp1	-2.2569	-3.09314	-5.21329	0.00064817	0.00276077	-0.692541
Adamts1	2.25675	4.66907	10.1899	4.42301e-06	9.08536e-05	4.66032
Aurkb	2.25667	0.695905	5.49007	0.000456513	0.00213103	-0.316592
Cyp2j5	-2.25623	7.81393	-6.55042	0.000130993	0.000843776	1.02571
Tpm2	2.25509	4.05965	6.44402	0.00014753	0.000922407	0.897771
Slc16a7	-2.254	3.87945	-7.22645	6.34611e-05	0.000498365	1.80572
Ifi44	-2.2532	1.94558	-7.29293	5.92573e-05	0.000476297	1.87947
Atf5	2.25282	5.22551	13.8277	3.7063e-07	2.25585e-05	7.26864
Sdcbp2	2.25243	-1.25799	2.98585	0.0161433	0.0345965	-4.0836
Csf1	2.25204	3.65501	6.56626	0.000128711	0.000833103	1.04463
Hells	2.25048	2.07494	3.977	0.003549	0.0103389	-2.50346
Serpina10	2.25045	2.97339	3.22126	0.0111506	0.0256658	-3.70205
Mylk3	-2.25017	-2.13756	-3.68365	0.00548666	0.0146113	-2.96226
Rap2b	2.24956	1.74761	22.781	5.70726e-09	3.60551e-06	11.4108
Rbm3	2.24871	7.38102	10.3249	3.98166e-06	8.54854e-05	4.77218
Pappa2	-2.24742	-3.42545	-4.74828	0.00119703	0.00439661	-1.34876
Fkbp10	2.24724	2.07562	11.9646	1.21239e-06	4.19824e-05	6.03053
Ier2	2.24706	3.90742	16.2787	9.58639e-08	1.19151e-05	8.65464
Wasf3	-2.2454	0.373879	-7.82831	3.46933e-05	0.000327292	2.45525
Rnf223	2.24477	-0.768496	3.18364	0.0118256	0.0269018	-3.76288
Miox	-2.24317	8.63837	-10.4628	3.5806e-06	7.98247e-05	4.88506
Ppp1r1a	-2.24308	5.94697	-5.50137	0.000450129	0.00210954	-0.301476
Bst2	-2.24254	5.04069	-4.41901	0.00188366	0.00624882	-1.83191
Rad54l	2.24139	-0.484377	3.72488	0.00515715	0.0139076	-2.89721
H2-DMa	-2.24068	3.17353	-5.0871	0.000763226	0.00312666	-0.86757
Cracd	2.23876	-2.98115	9.44538	8.07707e-06	0.00012908	4.01801
Sparc	2.23733	7.29872	16.5454	8.37196e-08	1.13302e-05	8.79156
Ncam1	2.23377	0.923134	10.9376	2.50708e-06	6.41049e-05	5.26329
Krt15	2.23243	0.41489	4.68053	0.00131237	0.00472538	-1.44694
Pcsk9	2.2318	2.2482	5.64399	0.000377385	0.00184096	-0.112213
Rtp4	-2.23001	2.9119	-3.0603	0.0143526	0.0314549	-3.96274
Kl	-2.22706	5.8442	-10.6106	3.19979e-06	7.4542e-05	5.00451
Fads6	-2.22549	1.28083	-8.37802	2.061e-05	0.000231135	3.01465
Slc10a5	-2.22379	1.85354	-6.80726	9.886e-05	0.000687402	1.32864
Dhtkd1	-2.22361	2.3915	-11.3793	1.82128e-06	5.28255e-05	5.60145
Cd276	2.22151	-0.0764428	7.68575	3.98963e-05	0.000359214	2.30502
Ces1f	-2.22035	6.67938	-7.02419	7.84043e-05	0.000576878	1.57816
Ctxn1	2.21872	2.84819	9.81474	5.96202e-06	0.000107561	4.34216
Cr2	-2.21835	-2.61134	-6.12789	0.000211748	0.00119153	0.508962
Nrip3	2.21819	-1.18051	3.84976	0.00428101	0.0119502	-2.70129
Emp2	2.21723	3.2416	6.13362	0.000210342	0.00118694	0.516125
Postn	2.21549	0.3693	3.93478	0.00377593	0.0108387	-2.5689
Itga2	2.21442	-1.1477	3.24462	0.0107518	0.0249781	-3.66431
Haao	-2.21405	5.57463	-8.00628	2.92204e-05	0.000292222	2.63976
Lrrc31	-2.21311	0.353313	-8.88068	1.31062e-05	0.000177199	3.50007
Cfap126	-2.21184	1.62408	-5.94658	0.000261998	0.00140361	0.27996
Itih1	-2.20804	-0.472026	-9.57609	7.24599e-06	0.000120182	4.134
Pycr1	2.20798	-0.294376	9.50423	7.69048e-06	0.000124429	4.07041
F13b	-2.20738	4.39045	-16.4783	8.66066e-08	1.13302e-05	8.75733
Ffar3	-2.20724	-2.52275	-6.02171	0.000239747	0.00131033	0.375391
Igfn1	-2.20535	-4.44198	-3.89671	0.00399374	0.0112923	-2.62807
Hddc3	-2.20527	3.69322	-30.3655	4.99418e-10	1.26651e-06	13.5712
Nell2	2.20239	-3.12049	4.54198	0.00158731	0.00546933	-1.64971
Pclaf	2.20213	1.75881	3.21856	0.0111976	0.0257554	-3.7064
Perm1	-2.20203	-0.207113	-6.72912	0.000107611	0.000729317	1.23735
Ppil6	-2.20196	1.13219	-10.9404	2.50191e-06	6.41049e-05	5.26548
Tlcd3a	2.19993	2.20161	13.084	5.83893e-07	2.85358e-05	6.79604
Recql4	2.19943	-0.74716	4.59258	0.00148031	0.00518902	-1.57534
H2-Q9	-2.19779	2.03127	-7.22885	6.33039e-05	0.000497864	1.80839
Tlr8	2.19263	-3.01976	4.01701	0.00334736	0.00986795	-2.44165
Lrp2	-2.19128	5.80871	-4.86072	0.00102907	0.0039212	-1.18727
Col6a4	-2.19012	-5.24715	-4.26989	0.00232512	0.00738722	-2.05564
Wdr92	2.19002	5.4141	5.68773	0.000357724	0.00176662	-0.054741
Slco2b1	-2.18995	1.3599	-4.83701	0.00106224	0.00401601	-1.22117
Zmynd10	-2.18989	2.78719	-10.109	4.71356e-06	9.40418e-05	4.59259
Gm5930	2.18655	-2.07739	2.86653	0.0195091	0.0404167	-4.27744
Chek1	2.18574	0.964713	3.82473	0.00444302	0.0123207	-2.74042
Adam19	2.18364	0.0977609	5.65565	0.000372031	0.00181999	-0.0968671
Serpinb6a	2.18335	5.54369	16.2116	9.92178e-08	1.19486e-05	8.61982
Lyplal1	-2.18211	4.15925	-7.03181	7.77767e-05	0.00057358	1.58681
Acad12	-2.18201	2.21026	-11.0327	2.3382e-06	6.14585e-05	5.33717
Gnat1	2.18039	-0.895854	5.4617	0.000472982	0.00218719	-0.354626
Cdc7	2.17674	0.164315	6.59207	0.000125084	0.00081524	1.0754
Mmp7	2.17523	0.213042	2.75784	0.023202	0.0465409	-4.45391
Knstrn	2.17515	0.204056	4.56488	0.00153789	0.00534066	-1.61602
Sdc1	2.17368	3.68212	10.5203	3.42684e-06	7.76799e-05	4.93169
Kcnj8	-2.17364	0.124288	-9.21807	9.7854e-06	0.000147808	3.81287
Calcr	2.17363	-0.868799	8.40555	2.0094e-05	0.000227908	3.04186
Gm17124	2.17359	-1.01262	4.57564	0.00151523	0.0052871	-1.6002
Fga	2.17355	6.65252	4.70375	0.00127153	0.0046078	-1.41321
Spns2	2.17341	5.86886	12.0822	1.11965e-06	4.10479e-05	6.11422
Rad51ap1	2.17261	0.421402	3.07362	0.0140546	0.0309333	-3.94114
Amacr	-2.17111	5.7384	-7.57587	4.44938e-05	0.000388555	2.18773
Cdk1	2.16874	0.412836	4.55686	0.00155502	0.0053871	-1.62781
Tacstd2	2.15811	6.02443	7.53858	4.61847e-05	0.000397457	2.14761
Hpgds	2.15631	0.516642	5.5667	0.000415071	0.0019783	-0.214428
Pxmp2	-2.15445	4.16788	-7.40477	5.28594e-05	0.000439057	2.0024
Fam83d	2.15359	-1.12959	5.86054	0.000290286	0.00151406	0.169733
Fxyd3	2.15135	0.64647	3.79473	0.00464585	0.0128075	-2.78741
Cmbl	-2.1506	5.6668	-11.7415	1.41282e-06	4.57051e-05	5.86942
Plekho1	2.14917	4.67625	13.9513	3.44417e-07	2.15848e-05	7.34463
Tlr9	-2.14759	-3.09222	-4.01812	0.00334196	0.00985929	-2.43994
Ccr1	2.14585	0.0887141	9.6656	6.73164e-06	0.000115057	4.21261
Cdca5	2.14478	0.113839	3.48315	0.00743836	0.0185506	-3.28093
Tubb3	2.14332	-2.18214	3.30788	0.00974482	0.0231262	-3.56226
Acy3	-2.14328	9.10998	-9.44859	8.05542e-06	0.000128862	4.02088
Ppp1r14b	2.14225	6.64431	25.5162	2.18695e-09	2.18436e-06	12.2908
Acsm2	-2.13982	7.91129	-16.7231	7.65833e-08	1.09275e-05	8.88141
Cct6b	-2.13968	-1.62696	-6.80494	9.91086e-05	0.000687735	1.32594
Nat8f7	-2.13779	3.70904	-5.80055	0.000311977	0.00159135	0.09228
Chst7	-2.13722	1.92907	-9.27046	9.35884e-06	0.000143535	3.86055
Ereg	2.13596	-4.01612	2.9403	0.0173514	0.0366887	-4.1576
Trank1	2.13537	-4.15239	5.29971	0.000580303	0.00253037	-0.573984
Adssl1	-2.13306	0.786639	-7.51867	4.71164e-05	0.000402872	2.12613
Gm34758	-2.13294	-2.92711	-3.77937	0.00475347	0.0130278	-2.81151
Bmper	2.1326	-3.56701	5.04331	0.000808183	0.0032676	-0.92884
Aldh18a1	2.1326	2.02448	12.9028	6.54621e-07	3.01484e-05	6.6767
Arhgef39	-2.13119	2.11028	-4.37943	0.00199131	0.00652514	-1.89101
Cend1	-2.12971	-1.49374	-8.16785	2.50679e-05	0.000263879	2.80441
Rnf212b	-2.12833	-1.90223	-5.35007	0.000544352	0.00242185	-0.505402
Stpg3	-2.12817	-2.39757	-3.92748	0.00381666	0.010923	-2.58022
Zfp750	-2.12645	0.592296	-6.75127	0.000105047	0.000716191	1.2633
Rad51	2.12445	0.931556	3.18739	0.0117565	0.026775	-3.75682
Cyp2j8	-2.12318	-2.57181	-5.5741	0.000411293	0.00196498	-0.20461
Prss12	-2.12227	-1.60806	-6.74983	0.000105211	0.000716698	1.26163
Stap1	-2.11842	0.0106515	-5.96074	0.000257636	0.00138816	0.29801
Ank2	-2.11826	-0.427429	-10.3882	3.79161e-06	8.31671e-05	4.82419
Isg15	-2.11696	2.82521	-2.88154	0.0190489	0.0396381	-4.25306
Sowaha	-2.11662	-1.44363	-4.85897	0.00103147	0.00392754	-1.18976
Nxph4	-2.11633	-0.0279691	-4.50845	0.0016628	0.00568047	-1.6992
Micall2	2.11617	1.76377	19.1308	2.48435e-08	6.4036e-06	10.0009
Arpc1b	2.11571	6.07502	13.1668	5.54448e-07	2.804e-05	6.85
Col3a1	2.11194	3.7436	5.35309	0.000542273	0.00241594	-0.501299
Sbsn	2.11162	2.56772	8.37557	2.06567e-05	0.000231425	3.01221
Cdsn	2.1104	-1.24948	6.83163	9.62934e-05	0.000674054	1.35695
Phf11b	-2.109	0.812189	-5.23126	0.000633383	0.00271006	-0.667809
Gm13194	-2.10805	-0.16058	-5.04367	0.000807802	0.0032674	-0.928336
Coq8a	-2.10724	4.31071	-12.0506	1.14378e-06	4.10691e-05	6.09181
Rad18	2.10409	0.288226	7.68537	3.9911e-05	0.000359214	2.30462
Pir	2.1036	0.96134	8.99983	1.18089e-05	0.000165664	3.6117
Arhgdig	2.10352	1.4478	8.24648	2.32864e-05	0.000250768	2.88358
Ncmap	2.10217	-1.59857	5.80602	0.000309927	0.00158596	0.0993657
Hbegf	2.10049	3.84823	11.8586	1.30342e-06	4.36966e-05	5.95433
Slc13a4	-2.09988	-0.755662	-3.77553	0.0047808	0.013087	-2.81754
Scube1	-2.09813	-3.20334	-6.7138	0.000109423	0.000737534	1.21937
Kcnn2	-2.09809	-0.568002	-8.2511	2.31861e-05	0.000250025	2.88821
Stpg1	-2.09607	-2.74933	-5.68999	0.000356737	0.00176341	-0.0517723
Cldn1	2.09506	4.52011	13.3452	4.96434e-07	2.65335e-05	6.96511
Gm12500	-2.09453	-2.33334	-3.34554	0.00919257	0.0220415	-3.50162
Nxnl2	2.09165	-1.0806	5.24672	0.000620948	0.00266973	-0.646558
Usp18	-2.09119	1.06047	-3.58491	0.00636971	0.0164308	-3.11873
Mapk11	2.08885	1.59696	12.1207	1.09102e-06	4.03603e-05	6.14145
Spef1l	2.08861	-2.29617	4.77886	0.00114859	0.0042607	-1.30465
Mcm3	2.08725	3.37599	3.98759	0.00349442	0.0102148	-2.48709
Mvp	2.08613	5.84527	16.5895	8.18815e-08	1.11842e-05	8.81396
Unc13c	-2.0859	-4.1763	-3.65074	0.00576571	0.0152024	-3.01432
Slc17a2	-2.08235	-3.48478	-3.4628	0.00767388	0.0190458	-3.31348
Gckr	2.08073	-3.67174	5.26476	0.000606778	0.0026215	-0.621814
Esrrb	-2.08045	2.57493	-4.71581	0.00125088	0.00454841	-1.39573
Olfr212	2.07916	-3.77814	6.13123	0.000210927	0.00118867	0.51314
Ccnf	2.07882	-0.436939	5.03182	0.000820446	0.00330182	-0.944959
Gsta4	2.07866	6.59941	7.77194	3.66555e-05	0.000338803	2.39611
Igfbp5	-2.07753	5.70716	-11.6663	1.48848e-06	4.65586e-05	5.81443
Hykk	-2.07624	4.47921	-6.45799	0.000145233	0.000912329	0.914658
Cd300lf	2.07283	-0.761952	3.56996	0.00651603	0.0167255	-3.14251
Brca1	2.07277	0.226942	3.6918	0.00541978	0.0144573	-2.94938
Nrap	-2.07136	-2.51555	-6.59998	0.000123994	0.000810121	1.08481
Tubb2a	2.07112	6.55789	7.17665	6.68255e-05	0.000515414	1.75013
Abat	-2.07067	5.08397	-9.88432	5.63671e-06	0.000103848	4.402
Impdh1	2.06926	2.62293	13.2573	5.24123e-07	2.73726e-05	6.9086
Diaph3	2.06801	-1.16951	5.94961	0.000261058	0.00140046	0.283824
Minar2	2.06752	-2.95422	4.68363	0.00130683	0.00471327	-1.44243
Rtp3	-2.06564	-0.429013	-7.35957	5.5349e-05	0.000452617	1.95289
Slc13a5	-2.06539	-1.84644	-5.37126	0.000529952	0.00237099	-0.476647
Aacs	-2.06409	4.12959	-6.15325	0.000205602	0.00117013	0.540645
Dusp13	2.0637	-1.97053	5.77867	0.000320326	0.00162306	0.0638982
Ifit3b	-2.06365	2.64561	-3.14302	0.0126024	0.0283221	-3.82864
C7	-2.06315	0.562995	-4.7453	0.00120186	0.00440929	-1.35306
Cep55	2.06292	-0.871063	5.17053	0.000684895	0.00288035	-0.751593
Asf1b	2.06264	1.28611	4.20441	0.00255292	0.00795132	-2.1548
Tcam1	2.06219	-3.19632	3.53573	0.0068644	0.0174348	-3.19701
Aldh6a1	-2.06128	6.86662	-16.8088	7.3386e-08	1.08234e-05	8.92436
Bdkrb2	2.06073	0.179422	7.16519	6.76268e-05	0.000519445	1.73731
LOC102641031	-2.06058	-1.55166	-6.37175	0.00016006	0.000981928	0.810043
Pbld1	-2.05965	5.12272	-8.14762	2.55504e-05	0.00026698	2.78394
Ndc80	2.0586	-0.433617	3.49478	0.00730729	0.0182894	-3.26236
Piwil2	2.05847	-4.61311	3.79106	0.00467135	0.0128557	-2.79317
Mtarc1	-2.05666	-2.96202	-3.22851	0.0110251	0.0254575	-3.69032
Ccl7	2.05531	0.298545	3.28982	0.0100217	0.0236465	-3.59136
Cst6	2.0553	-3.94856	6.46361	0.000144322	0.000907675	0.921432
Col5a1	2.0551	1.48648	7.08531	7.35165e-05	0.000548747	1.64744
Itgb4	2.05055	1.82217	10.4829	3.52603e-06	7.89674e-05	4.90138
Cubn	-2.04996	4.47526	-3.92925	0.00380675	0.0109051	-2.57748
Slc7a5	2.0499	1.51075	10.9574	2.47081e-06	6.36872e-05	5.27873
Rdh19	-2.04865	-2.62736	-3.88579	0.00405871	0.0114501	-2.64508
Flvcr2	-2.04864	1.71046	-30.9993	4.18969e-10	1.26651e-06	13.7168
Tmem252	2.04503	6.39349	4.47255	0.00174791	0.00589336	-1.75234
Kif14	2.0445	-3.65393	3.31287	0.00966961	0.0229716	-3.55421
Samsn1	2.04437	-1.89855	8.10235	2.66672e-05	0.000274239	2.73799
Ltbp2	2.04361	-2.28462	2.87371	0.0192876	0.0400358	-4.26578
Nanos1	2.04355	-2.39284	3.28189	0.0101459	0.0238796	-3.60415
S100a10	2.04339	8.37243	18.5451	3.2248e-08	7.00133e-06	9.74425
Mia	-2.04274	-1.32485	-4.51489	0.00164799	0.00564315	-1.68967
Magix	-2.0421	0.456869	-17.2979	5.77564e-08	9.81921e-06	9.16479
Tmem72	-2.04209	3.58408	-6.08367	0.000222947	0.00123971	0.453523
Catip	2.04046	-2.60033	4.27233	0.00231704	0.00736888	-2.05194
Btla	-2.03581	-3.80156	-4.30285	0.00221877	0.00712727	-2.00593
Numbl	2.03534	1.66328	8.18093	2.47613e-05	0.000261713	2.81763
Cyp2c69	-2.03471	-2.53041	-3.44128	0.00793157	0.0195779	-3.34794
Nepn	-2.03258	1.67485	-4.63539	0.00139584	0.0049549	-1.51271
Dclk1	2.03209	-1.37311	8.74046	1.48383e-05	0.000191543	3.36706
Lrriq3	-2.03148	-0.982382	-6.41594	0.000152266	0.000946098	0.863764
Ttll7	2.03132	-0.313786	10.5641	3.31463e-06	7.57812e-05	4.96706
Fmo2	-2.03036	5.48653	-16.8721	7.11207e-08	1.07224e-05	8.95591
Ipcef1	-2.03032	0.498467	-14.6748	2.26832e-07	1.70188e-05	7.77561
B3gnt5	2.02805	-3.65966	3.33924	0.00928263	0.0222141	-3.51176
Fer1l6	-2.02773	-4.7945	-3.46022	0.00770429	0.0191124	-3.3176
B4galt2	2.02764	1.19041	10.7406	2.90175e-06	7.01993e-05	5.10828
Dusp2	2.0274	-0.747969	9.12278	1.06175e-05	0.000155954	3.72555
Drd3	2.02726	-2.29712	3.28905	0.0100338	0.0236643	-3.59261
Adamts15	-2.02336	1.05403	-7.29219	5.93025e-05	0.000476297	1.87865
Smox	2.02311	3.03064	6.07498	0.000225224	0.00124976	0.442595
Plekhb1	-2.02244	2.36233	-11.0661	2.28183e-06	6.07765e-05	5.36301
Anxa13	-2.01911	-0.259715	-5.8344	0.00029953	0.00154662	0.13604
Vstm2a	-2.01873	-0.452655	-7.19359	6.56592e-05	0.000509122	1.76908
Lactb2	-2.01751	6.87078	-7.09958	7.24246e-05	0.000544288	1.66354
Mcub	2.01684	0.532281	6.30966	0.000171761	0.00103038	0.734121
Tmem158	2.01441	1.83019	9.19288	9.99813e-06	0.000149607	3.78986
Slc15a2	-2.01296	4.82153	-7.24835	6.2041e-05	0.00049156	1.83008
Aldh1a7	2.01024	4.574	9.79059	6.07975e-06	0.000108801	4.3213
Dcst1	-2.01018	-1.44453	-6.41667	0.00015214	0.000945928	0.864652
Cstb	2.0094	8.095	21.4529	9.47503e-09	4.26612e-06	10.9325
Card11	-2.00899	-3.90364	-2.73277	0.0241509	0.0481542	-4.49457
Abca9	-2.00785	-1.13045	-6.22271	0.000189749	0.0011059	0.626965
Gpm6a	-2.00531	4.13672	-8.23025	2.36423e-05	0.000252586	2.86729
Fn3k	-2.00385	2.86052	-8.49769	1.8468e-05	0.000217946	3.1324
Ctps	2.00244	4.49336	13.6583	4.10231e-07	2.37229e-05	7.16335
Tmem154	2.0006	-1.75093	5.55133	0.000423044	0.00200792	-0.234856
Gm52439	-1.99922	-0.715478	-4.5065	0.00166729	0.00569094	-1.70207
Pimreg	1.99548	-2.29754	3.52868	0.00693865	0.0175759	-3.20826
Nrm	1.99541	1.72119	12.6048	7.92592e-07	3.35542e-05	6.47668
Fbp1	-1.99496	8.10591	-12.8063	6.96132e-07	3.14972e-05	6.61245
Rd3	-1.98874	-2.35955	-3.53236	0.00689983	0.0175081	-3.20239
LOC115486439	-1.98804	-1.968	-3.71022	0.00527182	0.0141595	-2.92032
Rspo3	1.98703	-2.71412	2.98668	0.0161223	0.0345561	-4.08226
Chtf18	1.98652	0.0154783	3.84122	0.00433553	0.0120747	-2.71462
Cks1b	1.98633	3.29435	8.16018	2.52496e-05	0.000264943	2.79666
Gcnt1	-1.98525	5.52479	-4.54209	0.00158706	0.00546933	-1.64955
Cenpw	1.9816	0.71281	8.07417	2.73896e-05	0.000279511	2.70927
Ugt2b37	-1.98146	4.57057	-5.85022	0.000293898	0.0015289	0.156443
Cenps	1.9812	1.33246	4.00244	0.00341935	0.0100394	-2.46414
Spata9	-1.98073	-1.69951	-3.06326	0.0142859	0.0313604	-3.95795
Slc26a7	-1.9802	-1.42492	-12.6638	7.62894e-07	3.29509e-05	6.51666
Chst3	-1.9802	-0.266849	-10.3143	4.01462e-06	8.56578e-05	4.76341
Hsd3b2	-1.97926	4.69468	-4.46169	0.00177456	0.00595174	-1.76844
Mgat4c	1.97839	-2.58614	4.87041	0.00101583	0.00388833	-1.17343
Psme2b	-1.97821	-0.679936	-3.26082	0.010484	0.024502	-3.63816
Pvr	1.97778	3.57164	8.22942	2.36607e-05	0.000252586	2.86646
Oxct1	-1.97696	7.68341	-16.4647	8.72044e-08	1.13302e-05	8.75038
Htr1b	-1.97642	-0.343637	-7.75384	3.73112e-05	0.000343671	2.37705
Vwa7	1.97615	-2.27231	6.14199	0.000208307	0.00117922	0.526583
Capg	1.97574	5.49339	8.8891	1.30095e-05	0.000176191	3.508
Rgs16	1.97566	-0.65076	8.00156	2.93526e-05	0.000292994	2.63491
Ksr2	-1.97532	-0.3571	-4.46303	0.00177126	0.00594673	-1.76646
Slc46a3	-1.97256	2.21628	-8.40264	2.01479e-05	0.000228075	3.03898
Gpr39	1.97224	1.41869	10.4057	3.7409e-06	8.24599e-05	4.8385
Maats1	1.97025	-1.25688	4.79941	0.00111724	0.00417455	-1.2751
Ppm1k	-1.97009	1.6718	-15.5129	1.43128e-07	1.39471e-05	8.24731
Tet2	-1.96994	2.17306	-24.0416	3.61994e-09	2.62956e-06	11.8328
Ccdc169	-1.96823	-4.13228	-3.6137	0.00609771	0.0158849	-3.07301
Gm20172	-1.96712	-1.41595	-4.79405	0.00112532	0.00419593	-1.2828
Colec11	-1.96673	-2.79021	-3.48815	0.00738176	0.0184469	-3.27295
Sgcz	-1.96665	-4.19545	-2.94454	0.0172353	0.0365011	-4.15072
Adam11	1.96567	1.6084	11.0435	2.31969e-06	6.11732e-05	5.34558
Arsg	-1.96488	2.71404	-10.9785	2.43283e-06	6.30974e-05	5.29514
Aifm3	-1.96443	1.81963	-8.86288	1.3313e-05	0.000178786	3.4833
Sirpb1c	1.96427	-0.999477	3.25076	0.0106494	0.0247997	-3.65439
Sprr2a2	1.96368	0.224156	3.12086	0.0130484	0.0291116	-3.86455
Slc25a21	-1.96135	1.87008	-6.68551	0.000112861	0.000752819	1.18607
Ropn1l	-1.96084	1.47839	-8.30828	2.1984e-05	0.000240701	2.94537
Sord	-1.96003	8.31158	-9.92679	5.44789e-06	0.000102407	4.43832
Gm39701	1.95791	7.26221	6.40963	0.000153353	0.00095096	0.85611
Mme	-1.95789	3.86836	-11.6328	1.52356e-06	4.69923e-05	5.78986
Oas1f	-1.95788	-3.33428	-4.13447	0.00282293	0.00858483	-2.26135
Iqgap3	1.95383	-1.28152	3.06232	0.014307	0.0313932	-3.95947
H2-K1	-1.95273	7.53565	-13.0618	5.92099e-07	2.85819e-05	6.78149
Ccdc62	-1.95254	0.0965333	-14.956	1.93844e-07	1.58863e-05	7.93702
Dtx3l	-1.95181	2.23061	-4.92177	0.000948693	0.00370143	-1.10033
Hgd	-1.95178	6.67534	-6.31822	0.000170094	0.0010244	0.74462
Ncaph	1.95138	0.8409	4.25182	0.00238573	0.00753932	-2.08295
Rapsn	-1.95113	0.206308	-9.74347	6.31691e-06	0.000110813	4.28048
Sphk1	1.95042	3.11104	4.15019	0.00275966	0.00843899	-2.23733
Olfr1383	1.95004	-1.01718	4.0941	0.0029925	0.00901744	-2.32311
Rsad2	-1.94929	2.70197	-9.62142	6.9803e-06	0.00011752	4.17389
Ccn4	1.94891	0.0665894	11.0764	2.26485e-06	6.05735e-05	5.37092
Actl9	-1.94881	-3.23098	-4.1438	0.00278518	0.0084894	-2.24708
Chrdl2	1.94845	-1.22821	5.43024	0.000492009	0.00224437	-0.396948
Hsd17b13	-1.94338	-2.30491	-3.02871	0.015086	0.0328057	-4.01401
Acss3	-1.94179	0.924938	-7.9637	3.04372e-05	0.000300257	2.59592
Atad2	1.94176	1.27772	3.72595	0.00514888	0.0138923	-2.89553
Irf1	-1.94094	3.88467	-3.26869	0.0103564	0.0242594	-3.62545
Zbtb8b	1.94093	4.41852	6.7377	0.00010661	0.000724374	1.24741
Dysf	1.94049	3.0403	12.5917	7.99363e-07	3.36174e-05	6.46777
Inhbb	1.93827	-0.367179	4.89808	0.000979035	0.00378562	-1.13399
Trim43a	-1.93799	-3.34562	-3.94318	0.00372956	0.0107417	-2.55586
Kif15	1.93583	-1.79894	4.91103	0.000962322	0.00373909	-1.11558
Cd109	1.93578	-1.60952	6.33567	0.000166748	0.00100978	0.765994
Cckar	-1.93536	3.6769	-3.13909	0.0126803	0.0284733	-3.83501
Smpdl3a	-1.93523	7.17671	-20.325	1.49334e-08	4.9897e-06	10.4962
Cpne2	1.93516	2.52611	9.16907	1.02039e-05	0.000151719	3.76807
Tedc1	1.93464	0.00917151	5.43863	0.000486852	0.00222806	-0.385643
Shisa4	1.93432	4.6057	15.6731	1.31414e-07	1.30984e-05	8.33435
Pank1	-1.93411	4.14378	-15.0335	1.85712e-07	1.56913e-05	7.98097
Eif6	1.9335	6.89294	20.9128	1.17466e-08	4.78029e-06	10.7272
Lepr	-1.93297	-0.0494611	-7.09061	7.3109e-05	0.000547239	1.65342
Phyhip	-1.93236	0.021246	-6.64463	0.00011804	0.00078047	1.13778
Gcm1	-1.93131	-0.448579	-2.85531	0.0198607	0.0410387	-4.29566
Kmo	-1.93086	4.32461	-6.32826	0.00016816	0.00101601	0.756921
Itga3	1.92999	4.89505	12.3549	9.33413e-07	3.71898e-05	6.30528
Tff1	-1.92875	1.59619	-5.88991	0.000280272	0.00148018	0.207472
Gprin1	1.92523	-4.83205	4.35929	0.00204859	0.00668055	-1.92116
S100a14	1.92259	1.21151	3.66145	0.0056733	0.0150133	-2.99737
Adgrg2	1.92018	-0.623119	4.73176	0.0012241	0.00447037	-1.37263
Psd4	1.91986	-0.128784	16.3132	9.41881e-08	1.19151e-05	8.67249
Lmod3	-1.91897	-2.94959	-4.48382	0.0017207	0.00582843	-1.73564
Mthfd2	1.91744	2.86331	7.79266	3.59202e-05	0.0003355	2.41789
Btg2	1.91715	4.07505	6.72652	0.000107916	0.000730148	1.2343
Tfr2	-1.91453	-3.48679	-2.79701	0.0217951	0.0441937	-4.39035
Slc9a8	-1.91428	4.14074	-14.7548	2.16855e-07	1.65054e-05	7.82185
Il2rb	-1.91349	-3.20743	-5.04599	0.000805351	0.00326134	-0.925084
Omd	-1.91311	-0.411689	-5.7174	0.000345025	0.00171745	-0.0159109
Ric3	-1.91189	-1.81396	-11.1332	2.17319e-06	5.91648e-05	5.41464
Cd14	1.91047	3.25013	6.5325	0.00013363	0.000857645	1.00427
Arhgap11a	1.90921	1.24423	15.0063	1.88519e-07	1.56913e-05	7.96559
Vgll3	1.90919	-0.837022	4.23513	0.00244319	0.00768747	-2.1082
Clstn2	1.90913	-1.09872	7.56209	4.51105e-05	0.00039165	2.17292
F2	-1.90884	-3.0404	-3.64275	0.00583562	0.0153311	-3.02696
Spsb1	1.90782	1.72773	5.56613	0.000415366	0.00197912	-0.21519
Tuba1b	1.90406	8.24185	22.9981	5.26782e-09	3.50771e-06	11.4856
C1ql4	-1.90136	-2.74302	-5.01251	0.000841517	0.00336374	-0.972096
Phlda1	1.90056	3.4375	8.4772	1.88166e-05	0.000220169	3.11233
Tmem26	-1.89991	0.569795	-7.83924	3.43264e-05	0.000325175	2.46668
Prrg4	1.89957	1.97446	7.16166	6.78756e-05	0.000520999	1.73335
Cyp4a10	-1.89776	7.85354	-6.63338	0.00011951	0.000788762	1.12446
Lrriq4	-1.89762	-3.71499	-2.73899	0.0239117	0.0477547	-4.48448
Gabarapl1	-1.89724	7.50642	-16.9253	6.92752e-08	1.05437e-05	8.98234
Acy1	-1.89698	5.27098	-9.7202	6.43779e-06	0.000111707	4.26025
D3Ertd751e	-1.8965	1.81313	-8.15147	2.54578e-05	0.000266441	2.78784
1700019D03Rik	-1.89636	-2.338	-5.12144	0.000729865	0.00301895	-0.819711
Ckap4	1.89501	3.51609	11.1749	2.10857e-06	5.78989e-05	5.44658
Inf2	1.89452	2.01693	8.68364	1.56112e-05	0.000196821	3.31263
Nek6	1.89444	4.00297	14.2089	2.96158e-07	1.96386e-05	7.50073
Stx11	1.89313	0.0569125	8.30139	2.21251e-05	0.000241848	2.9385
Slc22a18	-1.89232	7.02725	-11.9567	1.21894e-06	4.19824e-05	6.02487
Olfr1033	1.89208	6.93217	7.45853	5.00581e-05	0.000423269	2.06098
Mrnip	-1.88831	2.63125	-7.22191	6.37601e-05	0.000499496	1.80067
Vwce	-1.88801	1.8509	-4.20484	0.00255134	0.00794795	-2.15414
Ckb	-1.88766	5.23072	-5.84272	0.000296553	0.00153621	0.146775
Cfap53	1.8872	5.51498	6.9451	8.52677e-05	0.000613259	1.48784
Cox7a1	-1.8845	3.78478	-10.8945	2.58809e-06	6.51343e-05	5.22959
Mrpl33	1.88309	6.69225	18.6739	3.04296e-08	6.94709e-06	9.8015
Cyp2d40	-1.88293	-2.98213	-4.55535	0.00155825	0.00539391	-1.63003
Pold4	1.8798	5.70686	13.783	3.80662e-07	2.29268e-05	7.24096
Selp	1.87968	-2.97591	3.07592	0.0140039	0.0308343	-3.93741
Pde4c	-1.87967	4.02655	-11.2848	1.94837e-06	5.48749e-05	5.53015
Kif17	1.8795	-3.02082	4.59242	0.00148064	0.00518906	-1.57559
Olfr1393	-1.87881	-2.11535	-3.82826	0.00441979	0.0122733	-2.7349
Gins2	1.8773	2.84254	4.38484	0.00197622	0.00648478	-1.88293
Homer3	1.8773	2.93072	11.6525	1.5028e-06	4.66231e-05	5.80434
Fn1	1.87728	2.34725	8.67641	1.57126e-05	0.000196967	3.30568
Tssk6	1.87582	-2.3012	6.44775	0.000146912	0.000919393	0.902286
Hsbp1l1	-1.87528	0.776213	-7.98656	2.9777e-05	0.000295202	2.61948
Shroom1	-1.87422	-1.75471	-5.07942	0.000770905	0.00314924	-0.878289
Slc3a1	-1.87398	7.02284	-5.85933	0.000290706	0.00151575	0.168181
Kcnn4	1.87148	-1.78568	4.27847	0.0022969	0.00731648	-2.04268
Dnajc28	-1.87031	1.0754	-12.6433	7.73075e-07	3.32111e-05	6.50278
Gjb6	-1.86977	-1.23988	-7.3256	5.73045e-05	0.000464629	1.91553
Ttpa	1.86968	3.11218	5.83876	0.000297965	0.00154153	0.141671
Tyw3	-1.8696	1.68469	-7.27905	6.01091e-05	0.000480542	1.86412
Ttc39a	1.86893	0.319721	7.81108	3.52806e-05	0.00033104	2.43721
Rnh1	1.86888	6.93497	8.27683	2.26363e-05	0.000246256	2.91398
Parp9	-1.8687	3.54328	-4.06178	0.00313613	0.00937087	-2.37272
Dcn	-1.86865	2.96736	-6.79497	0.000100183	0.000692186	1.31433
9930111J21Rik1	-1.86812	-1.33475	-3.65703	0.00571123	0.0150812	-3.00436
Sftpb	-1.86701	-0.653075	-4.90922	0.000964636	0.00374444	-1.11815
Anpep	-1.8667	4.83002	-5.18385	0.000673218	0.00284471	-0.733169
Ung	1.86664	2.14723	4.11286	0.0029124	0.00881497	-2.29439
Neto2	1.86579	-2.58237	5.44443	0.000483326	0.00221955	-0.377842
Dnaaf1	-1.86396	-3.50146	-4.47252	0.00174798	0.00589336	-1.75238
Adamtsl4	1.8637	1.7424	6.04238	0.000233995	0.00128548	0.401508
Vopp1	1.86358	2.96432	11.4895	1.68455e-06	5.01319e-05	5.68387
Car9	-1.86345	2.00094	-5.05632	0.000794531	0.0032261	-0.910605
Ulbp1	1.86335	-2.11931	5.58215	0.00040722	0.00195136	-0.193926
Pgd	1.86333	7.08172	25.1323	2.48662e-09	2.26856e-06	12.175
Tmem100	-1.86312	-1.13743	-4.67873	0.00131558	0.00473202	-1.44955
Osbpl8	-1.86173	3.74327	-11.5915	1.56818e-06	4.79179e-05	5.75942
Traip	1.86127	-0.264067	6.30255	0.00017316	0.00103721	0.725396
Gm36028	-1.86108	0.14605	-7.5449	4.58933e-05	0.000395375	2.15442
Cd1d1	1.86041	0.451705	7.13827	6.95521e-05	0.000529544	1.7071
Esco2	1.8599	-0.408556	2.74732	0.0235955	0.0472295	-4.47098
Zglp1	1.85883	-1.76847	4.71277	0.00125605	0.00456318	-1.40014
Grin2c	-1.85881	-4.89844	-3.59633	0.00626036	0.0162124	-3.1006
Mcm5	1.85871	3.36084	3.50239	0.00722274	0.0181175	-3.2502
Glt1d1	-1.85809	1.25974	-8.49507	1.85122e-05	0.000217963	3.12983
Anxa8	1.85777	-0.0436462	3.59102	0.00631098	0.0163118	-3.10903
Gk	-1.85664	5.96737	-7.4517	5.04047e-05	0.000425075	2.05356
Pnoc	-1.85642	-3.19186	-3.34906	0.00914267	0.0219548	-3.49596
Gsta2	1.85541	8.75628	10.2525	4.212e-06	8.81047e-05	4.71235
Slc22a12	-1.85319	8.45556	-8.71374	1.51963e-05	0.000193985	3.34151
Relt	1.85218	-1.73756	6.187	0.000197725	0.00113646	0.582666
Agxt2	-1.85142	4.09903	-7.23406	6.29636e-05	0.000496896	1.81419
Acat1	-1.8514	6.54728	-17.6938	4.77987e-08	9.09371e-06	9.35385
Lamc3	-1.85043	-0.563943	-4.72378	0.00123742	0.00450667	-1.38419
Fjx1	1.84916	2.16234	12.2048	1.03126e-06	3.96989e-05	6.20064
Serping1	-1.84826	4.12225	-4.46757	0.00176008	0.00592166	-1.75972
Tcf19	1.8479	3.30288	3.81999	0.00447442	0.012397	-2.74783
Slc16a9	-1.84775	4.76394	-7.45282	5.03479e-05	0.00042482	2.05477
B4galnt1	1.84713	4.11356	12.4394	8.8288e-07	3.57197e-05	6.36365
Mmp9	1.84648	-1.45441	5.3747	0.000527652	0.00236533	-0.471982
Fam177a	1.84643	3.15869	3.64619	0.00580542	0.0152794	-3.02152
Cntd1	-1.8464	-0.153829	-3.98444	0.00351055	0.0102507	-2.49195
Fads2	-1.84617	5.07482	-5.51588	0.000442072	0.00208032	-0.282089
En2	-1.84611	-4.54102	-5.76455	0.000325841	0.00164089	0.0455566
Cdh3	1.84607	2.17901	14.6629	2.28367e-07	1.70539e-05	7.76867
Syt13	-1.84515	-2.26848	-6.04531	0.00023319	0.00128326	0.405213
Slc27a2	-1.84442	9.61221	-11.2767	1.95971e-06	5.49813e-05	5.52402
Agmat	-1.84417	-0.405458	-3.94237	0.00373401	0.01075	-2.55712
Pla1a	-1.84414	3.03237	-4.8948	0.000983319	0.0037985	-1.13866
Map3k7cl	-1.84409	3.72518	-7.68514	3.99202e-05	0.000359214	2.30437
Baat	-1.84316	-0.518043	-4.35419	0.00206337	0.00672131	-1.9288
Slc5a5	1.84227	-3.72384	3.24994	0.010663	0.0248224	-3.65571
Mgat3	-1.84183	3.82658	-7.72568	3.83571e-05	0.000349478	2.34732
Pask	1.8407	-0.693396	3.75054	0.0049627	0.013489	-2.85681
Fscn1	1.83723	2.54497	6.5569	0.000130054	0.000839417	1.03346
Snx29	-1.83629	4.00106	-8.84033	1.35805e-05	0.000181615	3.46198
Psca	1.83389	2.93448	2.7998	0.0216982	0.0440711	-4.38581
Gale	1.83184	3.40085	9.71487	6.46587e-06	0.000112073	4.25561
Syn2	-1.83122	0.31937	-7.42211	5.19374e-05	0.000433653	2.02133
Ms4a6d	1.8311	0.319642	2.9047	0.0183603	0.0384465	-4.21543
Angpt4	1.82959	-2.23699	3.49976	0.00725178	0.0181704	-3.2544
Nat8	-1.82955	5.66299	-8.74874	1.47293e-05	0.000190598	3.37496
Otoa	-1.82831	-4.31555	-3.96599	0.00360673	0.0104706	-2.5205
Rnd1	1.82777	1.25998	9.50231	7.70275e-06	0.000124429	4.06871
Abhd3	-1.82747	4.31435	-15.2451	1.65389e-07	1.47796e-05	8.09964
Mical2	1.82697	1.26575	8.15143	2.54587e-05	0.000266441	2.7878
Atp2c2	1.82604	-1.03926	3.45896	0.00771928	0.0191466	-3.31963
Calb1	-1.82594	5.95102	-5.80971	0.000308553	0.00157994	0.10414
Bco1	1.82531	1.9623	9.25108	9.51421e-06	0.000145358	3.84294
Aldh1a1	1.82443	3.7576	9.41161	8.30852e-06	0.000131725	3.98781
Syp	-1.82367	0.62096	-10.2605	4.18597e-06	8.79695e-05	4.71894
D430019H16Rik	-1.82235	-1.86528	-8.95637	1.22649e-05	0.000169262	3.57113
Hnmt	-1.82111	2.60475	-15.8949	1.16925e-07	1.24501e-05	8.4532
Mccc2	-1.82074	4.74429	-17.0461	6.52813e-08	1.03293e-05	9.042
H2-Ob	-1.82064	-3.08326	-4.21134	0.00252774	0.00788364	-2.14428
Asxl3	-1.81863	-1.84946	-6.86879	9.2519e-05	0.000654513	1.39999
Jpt1	1.81855	5.09385	15.9975	1.10827e-07	1.23486e-05	8.5076
Ces1d	-1.8184	5.40343	-7.49424	4.82878e-05	0.000411567	2.09971
Slc17a9	1.81797	-1.17914	6.09172	0.000220862	0.00122939	0.463633
Kif1a	1.81677	-3.11535	5.7729	0.000322566	0.00162821	0.0564111
Col19a1	-1.81639	-4.91258	-4.72752	0.00123115	0.00449203	-1.37877
Lrrc32	1.81637	3.55579	4.70987	0.00126101	0.004579	-1.40434
Hs6st2	-1.81636	-0.301064	-11.5042	1.66719e-06	4.98941e-05	5.6948
Wfdc2	1.81528	8.35149	12.8444	6.79421e-07	3.1013e-05	6.63785
Chrnb4	1.81485	-1.09469	4.62738	0.00141123	0.00499843	-1.5244
Arg1	1.81173	-1.57891	2.85086	0.020002	0.041288	-4.3029
1110032F04Rik	-1.81064	-2.17973	-4.15049	0.00275848	0.00843763	-2.23688
Lilr4b	1.81063	1.23383	6.66375	0.000115586	0.000767581	1.1604
Apela	-1.81	4.73579	-6.36956	0.000160458	0.000983234	0.807375
Nptxr	1.80876	-1.53412	3.57101	0.00650558	0.016704	-3.14083
Tagln2	1.80845	7.90937	17.8275	4.48822e-08	8.68849e-06	9.41656
B3galnt1	-1.80732	1.76403	-4.41967	0.00188192	0.00624479	-1.83093
Vmn2r57	-1.80632	-3.60828	-4.07701	0.00306757	0.00920963	-2.34933
Slc8a2	1.80588	-3.83353	3.16923	0.0120953	0.0273983	-3.7862
Ifi27	-1.80581	5.6612	-4.81752	0.00109038	0.00410007	-1.2491
Astn1	-1.80551	-4.64983	-3.34584	0.00918831	0.0220379	-3.50114
Mpig6b	-1.8035	-2.01078	-13.0841	5.8387e-07	2.85358e-05	6.79609
Relb	1.80243	2.65225	15.6845	1.30627e-07	1.30984e-05	8.34047
Pyroxd2	-1.8023	4.23274	-11.123	2.18941e-06	5.94041e-05	5.40677
Oas1a	-1.80125	1.65558	-2.97833	0.0163367	0.0349219	-4.09582
Fosl2	1.79983	2.76317	7.59817	4.35157e-05	0.000382732	2.21163
Lig1	1.79948	2.93306	4.43423	0.00184396	0.00613668	-1.80926
Cebpd	1.79933	3.3012	4.87136	0.00101454	0.00388715	-1.17207
Gamt	-1.79827	2.68764	-5.92622	0.000268407	0.001426	0.253974
Dlgap5	1.79648	0.02204	3.65959	0.00568917	0.0150426	-3.0003
Fam124a	1.79622	1.4994	4.93556	0.000931491	0.00364946	-1.08076
Garnl3	1.7953	-1.22014	7.99535	2.95274e-05	0.000294005	2.62853
Cyp2c23	-1.79496	3.76602	-4.0574	0.00315618	0.00941728	-2.37946
Chac1	1.79469	1.4431	3.84473	0.00431306	0.012025	-2.70915
LOC115488029	1.7945	7.5306	5.17777	0.000678528	0.00286261	-0.741586
Ly86	-1.79438	0.741885	-8.18022	2.47779e-05	0.000261716	2.81691
Gm21586	-1.79358	-2.07169	-4.51315	0.00165199	0.00565079	-1.69225
Gm42031	1.79331	8.56061	5.56941	0.00041368	0.00197344	-0.210826
Apoc1	-1.79211	-0.10907	-2.79645	0.0218145	0.0442183	-4.39125
Casr	-1.79082	2.93552	-11.7667	1.38847e-06	4.53203e-05	5.88775
Jun	1.7908	4.31278	9.73138	6.37938e-06	0.000111177	4.26998
Spon1	-1.78872	1.10327	-4.07763	0.00306482	0.00920308	-2.34838
Havcr2	1.78797	-1.68171	4.54302	0.00158504	0.00546386	-1.64818
Tgfb3	1.78782	0.00441359	3.23559	0.0109041	0.0252366	-3.67889
Ddc	-1.78708	4.81176	-15.9391	1.14254e-07	1.23486e-05	8.47668
Gm52446	-1.78609	2.46106	-6.59927	0.000124093	0.000810433	1.08396
Ier5l	1.78605	3.5879	14.4883	2.5215e-07	1.81831e-05	7.66669
Clec11a	-1.78476	-0.123901	-4.57622	0.00151402	0.00528404	-1.59935
Lrrd1	-1.78464	-3.37579	-4.44094	0.00182673	0.00608821	-1.79927
Edn1	1.78246	1.61008	4.73215	0.00122346	0.00446991	-1.37208
AF366264	-1.78245	-3.1895	-4.77216	0.00115902	0.00428956	-1.31431
Camk2n2	1.78188	2.78014	11.4579	1.72259e-06	5.09792e-05	5.66029
Wfdc3	-1.78061	-2.44534	-3.79474	0.00464581	0.0128075	-2.7874
Pter	-1.77989	7.28952	-3.90227	0.0039611	0.0112259	-2.61941
Adamtsl2	-1.77908	0.938722	-3.48778	0.00738595	0.0184487	-3.27355
Wdr62	1.77809	0.634766	9.02517	1.15518e-05	0.000163716	3.63528
Slc35e4	1.77702	2.64355	10.6176	3.18304e-06	7.426e-05	5.01008
Eln	1.77592	2.63292	6.17409	0.0002007	0.00114919	0.566602
Mcm4	1.77534	3.27634	4.96033	0.000901444	0.00355177	-1.04569
Tmprss9	-1.77483	-2.87323	-3.81021	0.00453997	0.0125633	-2.76315
Cd86	-1.7747	-1.41073	-5.04014	0.000811539	0.00327588	-0.933276
Zc2hc1c	-1.77258	0.444642	-9.19973	9.93979e-06	0.000149153	3.79613
Prss16	1.77068	-3.03161	3.07593	0.0140035	0.0308343	-3.93739
Map1a	1.76901	-1.94872	4.88733	0.000993163	0.00382452	-1.14931
Spdl1	1.76863	0.129768	3.5214	0.00701606	0.0177075	-3.21986
Bag2	1.76856	4.6828	18.0995	3.95382e-08	7.89825e-06	9.54254
Camkk1	1.76847	-0.651616	5.4449	0.00048304	0.00221887	-0.377207
Ctnnd2	1.76819	-4.23935	2.88667	0.018894	0.0393978	-4.24472
Cyp26b1	-1.76738	0.415683	-2.76041	0.023107	0.0463679	-4.44975
Col8a1	1.76649	1.16195	7.89928	3.23858e-05	0.000313339	2.52923
Cdx4	-1.76491	-3.42961	-4.45456	0.00179231	0.00600228	-1.77903
Thbd	1.76413	3.34382	5.17669	0.000679471	0.00286296	-0.743073
Ntrk1	-1.76357	-2.01958	-3.72238	0.00517656	0.0139529	-2.90116
Mgl2	-1.76354	-0.700586	-3.0268	0.0151316	0.032887	-4.01712
Maoa	1.76352	3.15427	12.5431	8.2501e-07	3.40684e-05	6.4347
Elfn1	-1.76337	0.856933	-7.1223	7.07224e-05	0.000535139	1.68914
Cldn7	1.76238	4.94455	6.35737	0.000162691	0.000994633	0.792499
Acsl4	1.76159	4.65654	9.79781	6.0443e-06	0.000108411	4.32754
Rnf180	1.76149	1.89289	6.0512	0.000231586	0.00127752	0.412639
Tert	1.76081	1.00305	6.12142	0.000213347	0.00119842	0.500869
Slc2a4	-1.76064	2.94902	-4.81437	0.001095	0.00411357	-1.25362
Fam228a	-1.76055	-3.12583	-3.29413	0.00995492	0.023534	-3.58442
Ces1e	-1.75943	3.62216	-8.82839	1.37245e-05	0.000182928	3.45069
Clic1	1.75922	7.38018	16.6633	7.89069e-08	1.10615e-05	8.85129
Espl1	1.75763	-2.00713	3.37343	0.00880489	0.0213121	-3.45679
Herc6	-1.7572	1.19264	-3.28735	0.0100603	0.0237129	-3.59535
C8g	-1.75713	2.35308	-19.2696	2.33801e-08	6.22728e-06	10.0603
Top2a	1.75659	1.30934	3.11727	0.0131222	0.0292151	-3.87037
Bsnd	-1.75548	3.80213	-9.02138	1.15898e-05	0.000163909	3.63176
Trim47	1.75406	4.88395	17.1466	6.21548e-08	1.01397e-05	9.09125
D430041D05Rik	1.75257	-3.51522	3.98633	0.00350086	0.0102299	-2.48903
Papss2	-1.75236	5.9628	-9.86999	5.7021e-06	0.000104143	4.3897
Gm41408	-1.75193	-1.67279	-8.82092	1.38154e-05	0.000183448	3.44361
Afp	1.75069	0.163921	9.51412	7.62758e-06	0.000124131	4.07918
Cryaa	-1.74988	-3.04044	-3.7458	0.00499804	0.0135583	-2.86427
Tinagl1	1.74968	6.52493	7.17382	6.70224e-05	0.00051638	1.74697
Acot3	-1.74918	2.61856	-8.2819	2.25299e-05	0.000245768	2.91904
Ugt2b35	-1.74907	-0.861869	-2.87497	0.019249	0.0399816	-4.26374
Rufy4	-1.74887	-0.0159248	-3.95597	0.00366015	0.010585	-2.53603
Mfsd4a	-1.74822	3.85233	-4.30175	0.00222223	0.00713696	-2.00759
Phf11a	-1.74785	-1.07027	-3.2621	0.010463	0.0244602	-3.63608
Ifi213	-1.74711	-0.274403	-4.91017	0.000963426	0.00374162	-1.11681
Odaph	1.74693	-1.59038	7.54903	4.57039e-05	0.000395235	2.15887
Ak4	-1.74521	5.11958	-4.19735	0.00257887	0.0080103	-2.16552
Armc2	-1.74237	-4.09401	-3.10279	0.013424	0.0297875	-3.89383
Susd1	1.74159	2.84497	7.55439	4.54592e-05	0.000393972	2.16464
Hbb-bh2	-1.74069	-0.00171299	-5.18938	0.000668437	0.0028292	-0.725533
Chaf1a	1.74067	2.27773	3.68044	0.00551326	0.014665	-2.96734
Glt8d2	-1.74037	-3.86984	-2.91887	0.0179517	0.0377432	-4.19241
Aff2	1.74007	-2.87761	4.87444	0.00101038	0.00387778	-1.16768
Mms22l	1.73998	0.741965	4.69956	0.0012788	0.00463202	-1.41929
Gvin1	-1.73838	1.61017	-2.99081	0.0160172	0.0343769	-4.07555
Cyp1a1	-1.7372	-1.69137	-4.40801	0.00191294	0.00632364	-1.84832
Kcnj1	-1.7369	5.61881	-5.94334	0.000263005	0.00140634	0.275833
Gzma	-1.73684	-2.37397	-3.26053	0.0104887	0.0245094	-3.63862
Mcam	1.73656	3.12141	5.47761	0.000463669	0.00215625	-0.333284
Bex1	1.73642	2.27847	8.50732	1.83066e-05	0.000217087	3.14181
Tk1	1.73592	3.92281	2.99351	0.0159489	0.0342489	-4.07117
Gpc5	-1.73401	-2.47123	-6.08842	0.000221715	0.00123347	0.459487
Ghr	-1.73381	7.08499	-8.98156	1.19983e-05	0.000167317	3.59467
Sema4g	-1.7325	3.07576	-11.957	1.2187e-06	4.19824e-05	6.02507
D630039A03Rik	-1.73096	2.92033	-13.5889	4.27801e-07	2.41579e-05	7.11981
Lrguk	1.7306	-2.51785	8.54067	1.77597e-05	0.000213557	3.17435
Stat2	-1.72995	2.95462	-3.80444	0.00457918	0.0126631	-2.7722
Il1rl2	1.72949	-0.531362	9.0585	1.12229e-05	0.000161434	3.6662
Fam214a	-1.72827	2.73825	-9.77076	6.1783e-06	0.000109828	4.30415
Trim21	-1.72827	1.67666	-4.85278	0.00104005	0.00394903	-1.19861
H2-Q6	-1.72819	4.30769	-6.52018	0.000135477	0.000864985	0.989494
Lax1	-1.72675	-2.56897	-3.59703	0.00625368	0.0162004	-3.09948
Dhx58	-1.72592	0.601924	-3.47782	0.00749934	0.0186881	-3.28946
Col12a1	1.72554	0.768608	5.76112	0.000327197	0.00164691	0.0410942
Sstr2	-1.72462	-3.77481	-3.12865	0.0128897	0.0288298	-3.85192
4931406C07Rik	-1.72407	6.93058	-9.11471	1.06915e-05	0.000156466	3.71812
Gm52768	1.72391	6.52915	5.18203	0.000674806	0.00284894	-0.735692
Sun3	-1.72382	0.0080857	-4.15474	0.00274164	0.00839674	-2.23039
Fgd2	-1.7228	-0.417189	-4.65338	0.00136191	0.00486036	-1.48646
Klf10	1.72255	2.96875	8.98012	1.20134e-05	0.000167381	3.59332
Negr1	-1.72139	-1.64636	-6.34891	0.00016426	0.000998494	0.782172
Dusp10	1.72063	0.579676	4.20182	0.00256243	0.00797409	-2.15874
Cd99	1.72013	6.05331	13.1389	5.64184e-07	2.81993e-05	6.83185
Slc8a1	-1.71952	1.92036	-7.93327	3.13412e-05	0.000306812	2.56447
Ugt8a	-1.71946	3.51091	-5.88739	0.000281114	0.00148316	0.204245
Syn3	-1.71879	0.312364	-6.78365	0.000101419	0.00069921	1.30114
Ggt7	1.71726	-1.01043	3.51853	0.00704691	0.0177601	-3.22444
Ldhd	-1.71652	7.51267	-14.3207	2.77593e-07	1.86884e-05	7.56757
Mxra7	1.71631	3.80388	12.9058	6.53392e-07	3.01484e-05	6.67866
Mturn	-1.71621	3.80565	-5.20589	0.000654373	0.00278274	-0.702747
Khk	-1.71511	7.06418	-8.3265	2.16154e-05	0.000238232	2.96352
Mmp14	1.71271	2.97536	9.74821	6.29261e-06	0.000110813	4.28459
BC049762	-1.71237	-0.669659	-5.7003	0.00035228	0.00174567	-0.0382666
Lhpp	1.71234	2.61609	10.8971	2.58308e-06	6.51106e-05	5.23164
Ppic	-1.7111	5.09649	-14.0311	3.28591e-07	2.10385e-05	7.39331
Ncapg2	1.71077	0.357334	3.79355	0.00465407	0.0128238	-2.78927
Fitm1	-1.7103	3.92394	-5.39271	0.000515796	0.00232302	-0.447603
Abca4	-1.70933	-0.10248	-12.0332	1.15733e-06	4.10691e-05	6.07942
Crot	-1.70905	6.04972	-19.0141	2.61528e-08	6.40874e-06	9.95048
Lgals3bp	-1.70836	6.03738	-4.56203	0.00154394	0.00535571	-1.6202
Npcd	1.70721	-0.719998	4.28123	0.00228791	0.00729572	-2.03851
Pilra	1.70635	-0.814459	4.02195	0.00332333	0.0098152	-2.43403
Lhfpl1	-1.70567	-2.73616	-3.99426	0.00346049	0.0101342	-2.47678
Tcea3	-1.70388	5.01763	-5.30494	0.000576452	0.00252115	-0.566846
Cyp27a1	-1.70384	3.94639	-10.7628	2.85401e-06	6.98468e-05	5.12588
Gpr161	1.70353	-1.27805	6.59693	0.000124413	0.000812193	1.08118
H2-Oa	-1.70301	-2.75027	-4.14771	0.00276953	0.00845785	-2.24112
Fbxo36	-1.70155	3.93638	-9.4852	7.81322e-06	0.000125997	4.05349
Usp13	1.70146	-2.74329	7.62132	4.25251e-05	0.000376297	2.2364
Rpl12	1.70117	9.17893	20.0557	1.67067e-08	5.3398e-06	10.3876
Phlda3	1.70107	3.04912	12.8475	6.78063e-07	3.1013e-05	6.63994
Akr1c13	1.70105	3.96144	9.74991	6.2839e-06	0.000110813	4.28607
AA414768	1.70102	-0.106629	11.7561	1.39868e-06	4.54317e-05	5.88002
Rras2	1.70087	5.123	13.3032	5.09471e-07	2.68634e-05	6.93813
Rad54b	1.69996	-0.865313	3.1185	0.0130969	0.0291858	-3.86837
Spag5	-1.69918	1.32369	-7.0181	7.8911e-05	0.000579002	1.57123
Chst9	-1.69879	-0.569962	-6.79813	9.98411e-05	0.000690764	1.31801
Ifi205	-1.69691	-1.79305	-3.70378	0.00532308	0.014254	-2.93048
Slc2a12	-1.69546	0.502136	-10.1051	4.72792e-06	9.42106e-05	4.58935
Gm40881	1.69443	-2.96914	3.57257	0.0064902	0.0166672	-3.13835
Pbld2	-1.6935	2.6146	-7.01767	7.89466e-05	0.000579002	1.57074
Serpina3g	-1.69346	-0.420476	-2.73979	0.0238812	0.0476998	-4.48318
Gpld1	-1.69296	-0.150582	-9.63791	6.88628e-06	0.000116702	4.18837
Kif23	1.69214	1.66918	9.73252	6.37348e-06	0.000111177	4.27096
Cecr2	-1.69194	-0.430555	-8.36338	2.08904e-05	0.000233135	3.00014
Fam111a	1.6913	1.25762	7.00063	8.03833e-05	0.000586846	1.55133
Litaf	1.69024	5.69293	16.409	8.97023e-08	1.15608e-05	8.72184
Mt3	1.69018	1.24558	3.16043	0.0122632	0.0277157	-3.80045
Ppm1e	-1.68991	-1.65584	-4.34072	0.00210297	0.00682527	-1.949
Edn3	-1.68984	0.437182	-7.9905	2.96648e-05	0.000294456	2.62354
Dlk2	1.68891	-1.12035	4.0579	0.00315389	0.00941219	-2.37869
Sh2b2	1.6886	-1.06267	5.23604	0.000629507	0.00269965	-0.661231
Sapcd2	1.68618	-3.02216	4.45777	0.00178431	0.00597926	-1.77427
Emp3	1.68359	3.75215	10.2109	4.35096e-06	8.96348e-05	4.67781
Igdcc4	1.68335	-3.74216	3.26333	0.010443	0.0244276	-3.63409
Amdhd1	-1.6822	-0.54246	-4.41566	0.00189252	0.00627456	-1.83691
Cldn10	-1.68102	6.51553	-5.51879	0.000440478	0.00207587	-0.278211
Il1rl1	1.67995	-3.16471	5.86749	0.000287882	0.00150594	0.178674
Npy1r	-1.67798	-0.000195617	-7.90734	3.21347e-05	0.000312185	2.5376
Slc9a5	1.6767	-0.352533	12.0697	1.12914e-06	4.10479e-05	6.10535
Dpyd	-1.67619	3.18099	-8.09155	2.69416e-05	0.000275867	2.72699
Cdt1	1.67489	3.50295	4.48247	0.00172393	0.00583813	-1.73763
Lipg	-1.67455	-1.81924	-6.50072	0.000138449	0.000879396	0.966135
Prf1	-1.67336	-3.76357	-3.36125	0.00897202	0.0216164	-3.47636
H2-Eb2	-1.67335	-4.48235	-2.82118	0.0209709	0.0428986	-4.35111
Nr0b2	-1.67329	-0.276901	-3.85006	0.0042791	0.011949	-2.70082
Eme1	1.6732	-0.59292	3.18591	0.0117836	0.0268214	-3.7592
Zc3h12d	-1.67318	-1.24107	-3.89835	0.00398413	0.0112731	-2.62553
Dnase1l3	-1.67294	-2.64912	-6.61888	0.000121435	0.000798624	1.10726
Acox3	-1.67248	5.1523	-14.8597	2.04493e-07	1.59659e-05	7.88214
Lamc2	1.67233	3.79691	7.58935	4.38999e-05	0.000385052	2.20218
Cdh24	1.67122	-0.0175119	7.50151	4.79358e-05	0.000409221	2.10758
Irx1	-1.66992	3.77167	-3.66274	0.00566224	0.0150013	-2.99532
Gm42368	1.66794	10.9858	7.46997	4.94831e-05	0.000419962	2.07341
Arid5a	1.66701	-0.0461228	6.76629	0.000103346	0.000707019	1.28087
Oxgr1	-1.66603	2.55514	-5.47923	0.000462735	0.00215283	-0.331122
Tmem253	1.66578	2.03029	4.47119	0.00175123	0.00590058	-1.75436
Kcnip3	-1.66536	-0.730959	-3.61338	0.00610068	0.015889	-3.07353
F3	1.66528	4.80306	12.2414	1.00639e-06	3.8959e-05	6.22627
Frg2f1	-1.66515	0.380852	-6.84301	9.51198e-05	0.000667593	1.37015
Cadm2	-1.66456	-5.15817	-3.72088	0.00518823	0.0139747	-2.90352
Bmp5	-1.66448	-2.30314	-8.57781	1.71718e-05	0.000209902	3.21046
Osbp2	-1.66442	2.22691	-10.1169	4.6841e-06	9.38052e-05	4.59926
Jazf1	1.66325	0.0435937	9.39263	8.44183e-06	0.000133594	3.9708
Gm8909	-1.66231	1.16768	-5.45363	0.000477785	0.00220139	-0.365468
Cd24a	1.66116	8.01419	9.60494	7.0756e-06	0.000118589	4.15941
Tuba1c	1.66092	6.4494	7.10718	7.18503e-05	0.000541878	1.67211
Lekr1	-1.66077	0.090471	-5.35304	0.000542305	0.00241594	-0.501363
Acnat1	-1.66056	3.554	-5.88249	0.000282763	0.00148849	0.197957
Fblim1	1.65958	2.92776	7.1286	7.02578e-05	0.000532633	1.69623
Morc2b	-1.65907	-4.59083	-3.30265	0.00982411	0.0232798	-3.57068
Cers3	1.6588	-2.58505	2.71506	0.0248449	0.0493655	-4.52328
F8	-1.6583	-0.747028	-8.87562	1.31646e-05	0.000177689	3.49531
Kif22	1.65807	0.864633	4.07436	0.00307939	0.0092399	-2.3534
Sting1	1.65704	2.50016	9.03175	1.14861e-05	0.000163337	3.64139
Lrrc34	-1.65697	-1.89236	-3.1495	0.012475	0.0280911	-3.81815
Shd	-1.65693	1.47463	-4.67437	0.00132343	0.00475586	-1.4559
Pdlim1	1.65622	2.28481	6.19341	0.000196266	0.00112906	0.590632
Bnipl	1.6561	-1.94994	4.14784	0.00276904	0.00845785	-2.24093
Lmnb1	1.6536	2.46507	5.60446	0.000396172	0.00191276	-0.164388
Card14	1.65276	1.13918	6.39071	0.000156664	0.000966661	0.83312
Tes	1.65274	4.18271	13.0954	5.79743e-07	2.85073e-05	6.80348
Prtg	-1.65261	-5.49549	-3.87386	0.00413088	0.0116184	-2.66367
Slco1a6	-1.65015	4.73694	-6.38469	0.000157734	0.00097117	0.8258
Pgbd5	1.64999	-2.14618	3.03122	0.0150263	0.032716	-4.00994
Sec14l2	1.6488	1.07385	10.8853	2.60564e-06	6.54728e-05	5.22243
Pole	1.64878	0.823795	2.98302	0.016216	0.0347058	-4.08821
Olr1	1.64847	-3.36982	3.44177	0.00792559	0.0195706	-3.34715
Ccdc146	-1.64842	-4.27792	-4.00578	0.00340269	0.0100034	-2.45898
Nnmt	1.64833	0.0852357	11.7308	1.4233e-06	4.58239e-05	5.86163
Srd5a1	1.64725	4.20495	14.3627	2.70968e-07	1.86884e-05	7.59249
Fbn1	1.64704	1.0979	6.35931	0.000162333	0.000992821	0.794872
Gm51753	1.64587	2.76883	5.82497	0.00030294	0.00155919	0.123872
Kntc1	1.64556	-0.522693	2.73623	0.0240175	0.0479299	-4.48895
S100a11	1.64534	9.96635	13.6366	4.15644e-07	2.37229e-05	7.14974
Smim24	-1.64529	5.71413	-8.45301	1.92376e-05	0.000222941	3.08859
Slc23a1	-1.64511	5.61643	-7.41729	5.21919e-05	0.000434869	2.01607
Cd83	-1.64502	-1.03993	-8.39119	2.03613e-05	0.000230049	3.02767
Slc2a13	-1.6448	-0.688522	-6.2197	0.000190407	0.00110833	0.623241
Col15a1	1.64272	2.65605	4.89151	0.000987642	0.00380876	-1.14335
Ly6g	-1.64269	-2.51866	-2.86586	0.0195299	0.0404494	-4.27853
Shisa2	-1.64258	-1.78286	-5.68189	0.000360283	0.00177717	-0.0623975
Wscd2	-1.64218	0.449285	-8.89675	1.29223e-05	0.000175684	3.51521
Ckap2	1.64189	-0.0884723	3.64846	0.00578557	0.0152498	-3.01792
Fanci	1.64137	-1.08975	2.98524	0.0161591	0.0346164	-4.0846
Acsl6	1.64103	-4.68818	3.16966	0.0120871	0.0273875	-3.7855
Adm	1.64077	3.51243	7.23359	6.29943e-05	0.000496896	1.81367
Piezo2	1.63986	-1.74187	7.77651	3.64919e-05	0.000337784	2.40092
Rtl4	-1.63584	-3.52036	-3.50891	0.00715111	0.0179773	-3.23979
Cd3d	-1.63488	-2.20923	-2.81158	0.0212941	0.0434002	-4.36668
Stxbp5l	-1.63435	-0.587046	-6.70987	0.000109895	0.000739154	1.21474
Cftr	1.63424	1.56049	7.09104	7.30763e-05	0.000547239	1.6539
Chpt1	-1.63412	8.57302	-15.1936	1.70092e-07	1.50179e-05	8.07095
Cfap69	1.63374	3.143	7.43244	5.13966e-05	0.000430939	2.03259
Fam205a1	-1.63215	-2.97721	-3.56689	0.0065465	0.0167713	-3.14739
Ogn	-1.63209	1.31322	-5.2074	0.000653099	0.00277806	-0.70066
Snx31	-1.63208	0.998013	-4.57856	0.00150915	0.00527165	-1.59592
Iqsec3	-1.63207	-5.65278	-3.79115	0.00467073	0.0128557	-2.79303
Rims3	1.63085	-2.7267	6.76945	0.000102992	0.000705799	1.28456
A1cf	-1.63037	3.40289	-6.80362	9.925e-05	0.000688418	1.3244
Zfp354b	-1.63005	-0.479781	-3.57538	0.00646261	0.0166177	-3.13389
Slitrk4	1.62897	-3.30509	5.16191	0.000692569	0.00290193	-0.763529
Txnrd1	1.62862	6.83769	16.4961	8.58299e-08	1.13302e-05	8.76643
Klf6	1.62664	4.75003	6.72802	0.00010774	0.000729571	1.23606
Fscn2	1.62642	-2.80206	3.18576	0.0117864	0.026823	-3.75945
Gbp9	-1.62614	1.10728	-3.38969	0.00858676	0.0208968	-3.43067
Serpinh1	1.6259	6.51804	12.2514	9.99737e-07	3.8959e-05	6.23324
Twist2	1.62528	-2.03012	2.96792	0.0166083	0.0353985	-4.11274
Uros	-1.62527	2.96214	-4.99964	0.000855879	0.00341263	-0.990204
Sugct	-1.62421	4.7125	-10.2148	4.33769e-06	8.95615e-05	4.68106
Wdhd1	1.62375	0.883014	4.97724	0.000881532	0.00348897	-1.0218
Pdlim3	1.62311	1.20754	14.4175	2.62573e-07	1.84874e-05	7.62494
Wscd1	-1.62275	0.782827	-10.7345	2.91496e-06	7.02624e-05	5.10346
Trib1	1.62127	3.3073	8.73011	1.49759e-05	0.000192485	3.35717
Ptger1	-1.6208	1.38018	-5.5212	0.000439161	0.00207089	-0.274996
Tpx2	1.62036	1.02017	3.9986	0.00343862	0.0100867	-2.47008
Zfp879	-1.62026	-1.65947	-5.95309	0.00025998	0.00139843	0.288269
Dnah2	-1.61922	-4.09921	-7.6682	4.05938e-05	0.000362014	2.28638
Treh	-1.61921	4.8155	-9.58456	7.19552e-06	0.000119658	4.14146
Tldc2	-1.61891	1.77021	-9.03409	1.14627e-05	0.000163294	3.64356
Proc	-1.61874	5.47628	-10.1604	4.52669e-06	9.19857e-05	4.63566
Pkn3	1.61805	0.720483	16.2332	9.81235e-08	1.19486e-05	8.63105
Ndrg1	-1.61691	9.33597	-12.0424	1.15011e-06	4.10691e-05	6.086
Gins1	1.61682	2.20351	3.34712	0.00917016	0.0220076	-3.49908
Ly6m	-1.61662	-2.48772	-4.59412	0.00147718	0.00518115	-1.57309
Cyp2f2	-1.6159	0.00457958	-4.40116	0.00193142	0.00637007	-1.85855
Il21r	-1.61497	-1.90162	-6.9329	8.63839e-05	0.000618504	1.47384
Apobec2	-1.61484	1.21685	-6.56529	0.000128849	0.000833615	1.04348
Lilrb4a	1.61439	2.22035	8.35469	2.10588e-05	0.000233871	2.99152
Rho	-1.61399	-3.80905	-4.92274	0.000947465	0.00369779	-1.09895
Fut1	1.61377	-2.20165	3.23912	0.0108442	0.0251344	-3.67318
Tpm3	1.61344	7.59182	27.9679	1.00444e-09	1.60519e-06	12.9776
Tdrd1	1.61326	-4.382	2.87154	0.0193544	0.0401483	-4.26931
Tgfb1i1	1.61128	2.93532	5.10052	0.000749995	0.00308432	-0.848846
Nop58	1.60871	4.70233	9.87653	5.67215e-06	0.000103931	4.39532
Ly6i	-1.6079	-0.91646	-4.46271	0.00177204	0.00594748	-1.76693
Psat1	1.60758	5.5209	10.3214	3.99243e-06	8.54854e-05	4.76931
Sbno2	1.6065	3.91545	18.3875	3.46395e-08	7.38099e-06	9.67357
Tmprss11g	-1.60649	-4.35201	-3.22424	0.0110989	0.0255887	-3.69723
Slc28a1	-1.60518	1.55268	-5.03842	0.000813371	0.00327996	-0.93569
Pold1	1.60468	2.5132	7.23694	6.27764e-05	0.000495912	1.8174
Sh2d4b	1.60414	0.988801	4.85916	0.00103121	0.0039275	-1.18949
Rida	-1.60409	8.72349	-9.63857	6.88256e-06	0.000116702	4.18894
A930033H14Rik	1.60263	-0.100148	4.11992	0.00288283	0.00873727	-2.28358
Tchhl1	1.60189	0.784538	4.6794	0.00131439	0.00472984	-1.44858
St6galnac5	-1.60186	-2.71174	-3.45525	0.00776332	0.019235	-3.32557
Gm49894	-1.60157	-2.41311	-4.72108	0.00124196	0.00451906	-1.38809
Igfals	-1.6013	1.99153	-3.93105	0.00379671	0.0108854	-2.57469
Ivd	-1.60124	5.9201	-13.3071	5.08233e-07	2.68634e-05	6.94066
Gm3636	1.60103	-0.340348	2.82041	0.0209966	0.0429252	-4.35235
Hmgcs2	-1.59987	3.74593	-2.85063	0.0200093	0.0412947	-4.30327
Steap4	-1.59869	-1.0753	-5.261	0.000609701	0.00263057	-0.626964
Nnt	-1.59816	5.41594	-4.75057	0.00119333	0.00438504	-1.34545
Mzb1	-1.59589	-0.273566	-4.90818	0.000965977	0.00374543	-1.11964
Slc7a9	-1.59573	5.25233	-7.09543	7.27403e-05	0.000545501	1.65886
Gpx7	1.59426	1.04975	9.07302	1.10829e-05	0.000160141	3.67963
Avpr2	-1.59412	3.23745	-7.74672	3.75727e-05	0.000345073	2.36954
Plet1	1.5939	5.66965	3.20876	0.0113703	0.0260702	-3.72226
Phyhd1	-1.59371	4.56859	-9.80563	6.00613e-06	0.000108139	4.3343
Gm5817	-1.5937	1.24267	-8.67963	1.56673e-05	0.000196821	3.30878
Il3ra	1.59328	1.31469	8.55546	1.75229e-05	0.000212147	3.18875
Coro1c	1.59262	5.64884	13.9174	3.51401e-07	2.17834e-05	7.32384
Mamstr	1.59232	-0.955375	3.99297	0.00346702	0.0101477	-2.47877
Ikzf3	-1.59178	-4.42315	-3.35582	0.00904766	0.021756	-3.48509
Adamts2	1.59145	0.337725	6.86365	9.30306e-05	0.000656343	1.39406
Nradd	1.59123	1.06672	7.72874	3.82417e-05	0.000349024	2.35056
Cenpt	1.59107	2.36254	10.9042	2.56948e-06	6.49414e-05	5.23724
Adtrp	-1.59058	4.68007	-7.76271	3.69883e-05	0.000341091	2.38639
Hba-a1	1.58999	7.7331	2.76921	0.0227843	0.0458279	-4.43546
Plec	1.58961	3.63139	12.1069	1.1012e-06	4.05492e-05	6.13169
Gpr135	-1.58903	-0.209028	-5.10377	0.000746832	0.00307685	-0.84432
Abhd14b	-1.58861	7.14501	-10.3979	3.76344e-06	8.27285e-05	4.83212
Id4	-1.58846	2.63345	-9.47426	7.88476e-06	0.000126517	4.04376
Rbpms	1.58762	6.8568	14.7727	2.1468e-07	1.64943e-05	7.83221
Phf11d	-1.58704	0.382639	-4.67583	0.00132081	0.00474866	-1.45377
Gstp3	1.58666	1.92103	4.27096	0.00232157	0.00737889	-2.05402
Ntm	1.58659	-1.11681	5.93202	0.000266564	0.00141762	0.261383
Malrd1	-1.58627	0.123581	-3.65905	0.00569385	0.0150487	-3.00116
Socs1	-1.58587	0.174277	-2.7513	0.0234458	0.0469827	-4.46452
Srm	1.58585	5.13699	19.7683	1.88628e-08	5.68766e-06	10.2698
Csgalnact1	-1.58557	1.00639	-9.33525	8.85956e-06	0.000138401	3.91917
Asah2	-1.58545	3.1087	-16.7408	7.59131e-08	1.09275e-05	8.89026
Gm27011	-1.58488	-2.46022	-3.08409	0.0138249	0.030516	-3.92416
Syt5	1.58468	-2.4835	4.22358	0.00248384	0.00778591	-2.12571
Il20rb	1.58376	-0.341372	4.12885	0.00284588	0.00864474	-2.26992
Neurl1a	1.58367	-1.1527	7.43301	5.13667e-05	0.000430914	2.03322
Mfap5	1.58293	-1.70505	4.63371	0.00139906	0.0049641	-1.51516
Adamts12	1.58152	-2.31936	5.41288	0.00050286	0.00227913	-0.420355
Mlkl	1.58021	2.32263	3.22293	0.0111216	0.0256175	-3.69935
Gstk1	-1.5794	5.05733	-12.5986	7.9576e-07	3.35542e-05	6.47251
Prelp	-1.57912	1.75353	-3.46622	0.00763377	0.018964	-3.30801
Rrad	1.57621	3.09188	12.8028	6.97704e-07	3.14972e-05	6.61009
Bcl3	1.57562	3.96857	4.18032	0.00264265	0.00815766	-2.19142
Tyro3	1.57551	0.327613	10.7395	2.9042e-06	7.01993e-05	5.10738
Zfp57	1.5749	0.533705	13.4835	4.56104e-07	2.5098e-05	7.05324
Gsto2	-1.57429	-1.64284	-3.4984	0.00726689	0.0182054	-3.25657
Rec8	-1.5739	2.07173	-12.1635	1.06016e-06	4.00982e-05	6.1716
Hs3st4	-1.57315	-2.69653	-4.82105	0.00108521	0.00408834	-1.24403
Gm4131	-1.5731	0.363958	-3.61105	0.00612221	0.0159347	-3.07722
Irs3	-1.57284	-1.39806	-5.326	0.00056122	0.00247417	-0.53813
Pigz	-1.57216	-2.13527	-3.25797	0.0105305	0.0245784	-3.64275
Col18a1	1.57172	6.29635	11.3897	1.80785e-06	5.26253e-05	5.60926
Mdk	-1.57107	5.38153	-8.05738	2.78303e-05	0.000282744	2.69212
Rras	1.57097	5.53871	15.9537	1.13385e-07	1.23486e-05	8.48444
Tmem61	-1.57078	0.555859	-9.06428	1.11669e-05	0.000160773	3.67155
Scd3	-1.56987	-2.93915	-5.37146	0.000529816	0.00237099	-0.476373
Rasgef1b	-1.56877	0.955989	-12.8254	6.87691e-07	3.12216e-05	6.6252
Steap2	1.56834	5.40046	11.8209	1.33753e-06	4.42548e-05	5.92712
Sorcs1	1.56788	-4.73695	2.92596	0.0177509	0.0374146	-4.1809
Ecm2	-1.56775	-0.730232	-5.96926	0.00025505	0.00137655	0.308857
Lpo	1.56725	-0.431191	5.30271	0.000578096	0.0025235	-0.569898
Gdf11	-1.5662	0.412605	-7.39381	5.34518e-05	0.000443205	1.99041
Fah	-1.56584	7.34736	-10.2595	4.18903e-06	8.79695e-05	4.71817
Sirt3	-1.56569	4.4248	-16.1214	1.03933e-07	1.22129e-05	8.57276
Ezh2	1.56534	2.41645	6.52743	0.000134387	0.000860088	0.998188
Lhx1	-1.56518	1.92171	-9.31232	9.03279e-06	0.000140558	3.89847
Cdca8	1.56447	1.30932	3.90673	0.00393516	0.0111741	-2.61248
Gm5741	-1.56346	-1.4011	-3.92021	0.00385774	0.0110051	-2.59152
Ramp2	1.56284	4.92766	8.68253	1.56267e-05	0.000196821	3.31156
Sema3e	1.5628	-0.813634	5.36162	0.000536447	0.00239468	-0.489712
Reep2	1.56229	-0.847276	9.13487	1.05077e-05	0.000154911	3.73668
Klf4	1.56117	2.73239	4.66435	0.00134164	0.00480461	-1.47047
Mmut	-1.5606	5.08067	-14.3232	2.77203e-07	1.86884e-05	7.56902
Gm47547	1.55992	-1.47738	3.61773	0.00606061	0.0158104	-3.06662
Zfp36	1.55959	5.78635	10.7493	2.88291e-06	6.99253e-05	5.11519
Slc6a7	-1.55879	-4.80088	-2.88228	0.0190264	0.0396016	-4.25186
Batf3	-1.55878	-0.591046	-4.79359	0.00112602	0.00419756	-1.28346
Dixdc1	-1.55798	0.891489	-8.54287	1.77243e-05	0.000213347	3.17649
Hpgd	-1.55676	1.98138	-8.53128	1.79119e-05	0.000215063	3.1652
Guca2a	1.55604	2.5801	6.11957	0.000213807	0.00119974	0.498549
Gchfr	-1.5552	4.1454	-6.50322	0.000138064	0.000878272	0.969136
Runx1t1	-1.55479	-2.75784	-2.88731	0.0188749	0.0393632	-4.24369
Vcam1	1.55434	2.55524	6.31309	0.00017109	0.0010275	0.738336
Gpr173	1.55422	-2.09471	6.3069	0.000172303	0.00103285	0.730737
F2rl1	1.55364	4.83638	9.75996	6.23275e-06	0.000110566	4.29479
Rell1	1.55351	3.21438	8.57179	1.72656e-05	0.000210576	3.20462
Sycp3	-1.5523	2.23826	-10.7928	2.7909e-06	6.90573e-05	5.1496
Col1a2	1.55177	4.01415	4.30129	0.00222369	0.00713872	-2.00828
Ptger4	1.55161	1.27316	8.5605	1.74431e-05	0.000211816	3.19365
Hsd11b1	-1.55138	4.93261	-5.26893	0.000603547	0.00261178	-0.61609
Aqp4	-1.55113	2.77505	-3.67842	0.00553003	0.0147023	-2.97052
Olfm3	-1.55087	1.26634	-3.31504	0.00963716	0.0229081	-3.55072
Ybx3	1.54949	6.2549	18.1234	3.91022e-08	7.89825e-06	9.55354
Ankrd55	1.54884	-2.53029	2.92752	0.0177068	0.0373364	-4.17835
Il17f	-1.54859	-4.07974	-3.23671	0.010885	0.0252019	-3.67708
Mpst	-1.54852	5.16869	-6.9899	8.13021e-05	0.000591931	1.5391
Cdk6	1.54517	2.41009	19.1696	2.44236e-08	6.39857e-06	10.0176
Slc35f1	-1.54514	-0.571297	-3.5858	0.00636115	0.0164229	-3.11732
Mfge8	1.54495	5.86567	6.026	0.00023854	0.00130596	0.38082
Rasl10b	1.54465	-1.58058	4.3199	0.00216583	0.00698387	-1.98028
Pdzd2	-1.54456	1.85683	-4.40758	0.00191409	0.00632529	-1.84896
Cryzl2	-1.54426	7.04161	-8.71918	1.51228e-05	0.000193496	3.34671
Mcm2	1.54361	3.93496	4.19742	0.00257863	0.0080103	-2.16542
Cnn1	1.54356	0.727524	3.56604	0.00655498	0.0167877	-3.14875
Trpv6	1.54326	0.512769	13.0319	6.03323e-07	2.87274e-05	6.76189
Cideb	-1.54316	6.38229	-7.45746	5.01119e-05	0.000423276	2.05982
Mroh7	-1.54288	0.414454	-7.65576	4.10967e-05	0.000366091	2.27314
Ano3	-1.54195	-1.34716	-4.8957	0.000982151	0.00379583	-1.13739
Sbk3	-1.54181	-4.45402	-3.40863	0.0083398	0.0203914	-3.40026
Cd4	-1.54151	-2.78313	-2.92461	0.0177888	0.0374796	-4.18308
Igf2bp2	1.54081	2.37178	8.9093	1.27808e-05	0.000174872	3.527
Muc1	1.54075	5.00212	5.50455	0.00044835	0.00210366	-0.297224
Pfn3	-1.5401	5.95778	-4.29298	0.00225004	0.00720022	-2.02079
Mccc1	-1.53908	4.68145	-9.94582	5.36552e-06	0.000101355	4.45456
Matn4	-1.53821	-1.61775	-4.0063	0.00340013	0.00999771	-2.45818
Wnt2	-1.53765	-4.13225	-5.58663	0.000404975	0.00194454	-0.187988
Bhlhe40	1.53749	5.81386	12.7099	7.40531e-07	3.25121e-05	6.54779
Sox4	1.537	3.56101	8.77156	1.44333e-05	0.00018814	3.39672
Hspa1a	1.53699	4.22332	2.77511	0.0225707	0.0454744	-4.42589
Tat	-1.53656	-3.15694	-5.04942	0.000801734	0.00325025	-0.920265
H2-Q7	-1.53642	2.60584	-4.22935	0.00246345	0.00773598	-2.11696
Gm52433	-1.53626	2.16886	-3.89511	0.00400322	0.0113091	-2.63057
Dnali1	-1.53602	-3.58415	-2.87835	0.0191459	0.039814	-4.25825
Cnn2	1.53589	4.70505	5.38812	0.000518785	0.00233278	-0.453802
Ddias	1.5358	0.122323	5.31442	0.000569546	0.00249847	-0.553922
Rdh5	-1.53497	1.70845	-11.6613	1.49361e-06	4.65586e-05	5.8108
Rnf213	-1.53462	2.3643	-3.20772	0.0113888	0.0261012	-3.72393
H2-DMb1	-1.53453	4.77065	-4.38601	0.00197296	0.00647697	-1.88117
Izumo4	-1.53443	2.38524	-8.72703	1.50171e-05	0.000192537	3.35422
Rpa2	1.53433	2.98287	4.55392	0.00156133	0.0053996	-1.63213
1700003E16Rik	-1.53433	0.284299	-5.45232	0.000478572	0.00220342	-0.367236
Ehbp1l1	1.53385	2.76772	11.9723	1.20608e-06	4.1933e-05	6.03602
Dio1	-1.53363	2.79703	-13.8249	3.71246e-07	2.25585e-05	7.26692
Smoc2	-1.53319	1.27128	-3.63389	0.00591426	0.0154984	-3.04099
Serinc2	1.53292	4.96344	7.19817	6.53479e-05	0.000507447	1.7742
Acmsd	-1.53274	4.57019	-2.79606	0.0218283	0.0442351	-4.39189
Gucy2f	-1.53226	-5.27145	-3.33903	0.00928565	0.022218	-3.5121
Myo5a	-1.53143	1.52347	-9.20433	9.90084e-06	0.000148848	3.80033
Klhdc9	-1.53104	-0.340553	-4.30119	0.00222399	0.00713872	-2.00843
Mfsd2a	-1.53079	2.78343	-5.39673	0.000513189	0.00231348	-0.442168
Ceacam20	-1.53012	-4.29545	-3.52138	0.00701626	0.0177075	-3.21989
Gstp1	1.52864	9.0163	13.8972	3.55638e-07	2.18594e-05	7.31142
Slc12a4	1.5286	3.53391	10.2769	4.13293e-06	8.73656e-05	4.73251
Ptprn2	-1.52755	-3.35223	-2.88861	0.0188359	0.039292	-4.24157
Trpm6	-1.52702	1.13374	-11.4827	1.69263e-06	5.01908e-05	5.67882
Ywhah	1.52581	6.9037	15.338	1.57256e-07	1.4279e-05	8.15119
Lmna	1.52562	5.73182	20.6249	1.32014e-08	4.9897e-06	10.6151
Aadac	-1.52474	5.7866	-5.57563	0.000410514	0.00196302	-0.202576
Ctsf	-1.52401	4.28173	-21.3483	9.8738e-09	4.26612e-06	10.8932
Tc2n	-1.52393	-1.07125	-6.71681	0.000109065	0.000736051	1.2229
Kcnj13	-1.52365	-2.55609	-4.50956	0.00166024	0.00567657	-1.69755
Rhbdl2	1.52296	1.6441	7.99326	2.95866e-05	0.00029419	2.62637
B3gat2	-1.522	3.70392	-3.20129	0.0115037	0.0262968	-3.73433
Ppan	1.52114	4.02715	13.2388	5.30164e-07	2.74311e-05	6.89667
Col6a3	1.52103	1.38326	4.3334	0.00212484	0.00687808	-1.95999
Hsd3b3	-1.52082	4.73929	-3.56898	0.00652572	0.0167369	-3.14407
Pprc1	1.52061	2.8509	8.78074	1.43162e-05	0.000187838	3.40545
Adgrb2	1.52055	-4.56227	3.14339	0.0125951	0.0283131	-3.82804
Ntrk3	1.51967	-0.0153808	6.15818	0.000204432	0.00116679	0.546784
Limk1	1.5194	1.79025	9.92578	5.45228e-06	0.000102407	4.43746
Pcdhb12	1.51869	-2.60098	3.46509	0.00764708	0.0189882	-3.30982
F2r	1.51858	4.57052	3.94132	0.00373975	0.0107607	-2.55874
Cltrn	-1.51768	8.94133	-14.555	2.42753e-07	1.77956e-05	7.7058
Gm6958	-1.51722	1.45522	-7.60268	4.33208e-05	0.000381845	2.21646
Rfc3	1.51697	3.43492	7.23015	6.32189e-05	0.000497536	1.80984
Nup62cl	1.51693	-1.82937	3.35587	0.00904692	0.021756	-3.48501
Cfap54	-1.51664	-4.84583	-3.68292	0.00549271	0.0146225	-2.96342
Prkcq	-1.51587	0.85042	-5.9498	0.000260998	0.00140046	0.284071
Col5a3	1.51424	0.374014	8.82048	1.38208e-05	0.000183448	3.44319
Cdkl4	-1.5103	-3.29289	-4.26272	0.00234897	0.00744821	-2.06647
Acad10	-1.51024	3.67638	-9.14658	1.04026e-05	0.000153787	3.74743
Cntn1	-1.50971	-3.18982	-3.01121	0.0155089	0.0335384	-4.04244
Apob	-1.5093	3.0261	-5.46807	0.000469231	0.0021723	-0.346083
Erfe	1.50919	-3.03063	3.02329	0.0152156	0.0330269	-4.02281
Ifrd1	1.50868	4.63072	8.78918	1.42093e-05	0.00018705	3.41348
R3hdml	-1.5086	-0.744176	-4.59613	0.0014731	0.00516984	-1.57015
Raph1	1.50819	2.06617	12.134	1.08131e-06	4.0287e-05	6.15085
Efcab5	1.50787	-1.25672	8.15979	2.5259e-05	0.000264943	2.79626
Adra2c	-1.50712	-2.52613	-5.19626	0.000662533	0.00280996	-0.716027
Nt5e	-1.50663	4.06214	-15.3193	1.58851e-07	1.43424e-05	8.14088
Rgs2	1.50609	3.50317	6.28082	0.000177512	0.00105615	0.69869
Adam32	-1.50539	-4.0386	-3.14682	0.0125275	0.0281817	-3.82249
Dbf4	1.50463	1.57828	10.0163	5.07218e-06	9.7422e-05	4.51448
H2-M3	-1.50399	0.628719	-3.47898	0.00748599	0.0186636	-3.2876
Ndrg2	-1.50398	4.92282	-5.5909	0.00040285	0.00193972	-0.182338
Vasp	1.50287	4.99667	10.5867	3.2583e-06	7.504e-05	4.98526
Ccr5	-1.50253	-0.74382	-4.80371	0.0011108	0.00415781	-1.26892
Pink1	-1.50162	6.16908	-13.4781	4.57601e-07	2.5098e-05	7.04983
Kcnn1	-1.50128	-0.191977	-11.3401	1.87279e-06	5.38293e-05	5.57197
Mapk6	1.50053	4.22915	17.816	4.51251e-08	8.68849e-06	9.41118
Tmem43	1.50016	4.22498	8.84557	1.35178e-05	0.000180928	3.46694
Csf1r	-1.5001	3.06143	-10.906	2.56625e-06	6.49414e-05	5.23857
Zmynd12	-1.50003	-0.729739	-4.08524	0.00303116	0.00911133	-2.3367
Padi4	1.49981	-3.09828	2.95153	0.0170453	0.0361707	-4.13936
Spns3	1.49934	2.55964	6.56149	0.000129394	0.00083617	1.03894
Cdh6	1.49878	1.64602	7.88263	3.29115e-05	0.000315702	2.51192
Hspa1b	1.49871	4.79204	3.86468	0.00418741	0.0117422	-2.678
Gm40755	-1.49753	-0.666797	-7.25674	6.15067e-05	0.000488295	1.83938
Gcgr	-1.49752	3.23481	-4.86738	0.00101994	0.00390133	-1.17775
Mroh3	1.49746	-2.84421	5.26394	0.000607412	0.00262353	-0.622932
Fmo1	-1.49642	7.28344	-4.47814	0.00173436	0.00586227	-1.74405
Gng4	-1.49609	-0.666783	-3.91308	0.00389849	0.0110956	-2.60261
Mybl1	1.49575	-0.395433	5.84039	0.000297384	0.00153991	0.143768
Htr4	-1.4957	-2.66846	-7.31734	5.77916e-05	0.000467629	1.90642
Echdc3	-1.49533	3.5345	-9.39245	8.44317e-06	0.000133594	3.97063
Cspg4b	-1.49468	1.24151	-12.6779	7.56e-07	3.27876e-05	6.52616
Art4	-1.49272	-0.291497	-4.0401	0.00323662	0.00960349	-2.40608
Arsk	-1.49265	1.93854	-8.72654	1.50237e-05	0.000192537	3.35375
Banf1	1.49241	6.53493	20.8671	1.19649e-08	4.78029e-06	10.7095
Aldob	-1.49212	10.7687	-9.54454	7.43759e-06	0.000121658	4.10613
Ydjc	1.49125	1.45342	5.74851	0.000332232	0.0016691	0.0246833
Tmem169	-1.48853	1.77714	-3.53617	0.00685989	0.0174289	-3.19632
Slc35d3	-1.48832	-4.13423	-2.77974	0.0224044	0.0451962	-4.41838
Kcna6	-1.4883	-4.95277	-3.58489	0.00636993	0.0164308	-3.11877
Myh9	1.48824	6.1094	12.3813	9.17295e-07	3.66482e-05	6.32355
Cd151	1.48665	7.02155	15.6933	1.30019e-07	1.30984e-05	8.34522
Tmco3	-1.48656	3.83732	-12.4522	8.75526e-07	3.56744e-05	6.37242
Myadm	1.48607	4.51275	4.51451	0.00164886	0.0056437	-1.69023
Naaladl1	1.4858	-2.21923	3.26509	0.0104145	0.0243682	-3.63126
Pcca	-1.48524	4.80354	-14.7791	2.13912e-07	1.64943e-05	7.83589
Slc16a6	1.48503	3.44264	6.64603	0.000117858	0.00077959	1.13944
Apol7e	-1.484	-1.6866	-3.70344	0.0053258	0.0142589	-2.93102
Insyn1	1.48335	0.0880533	10.3392	3.93777e-06	8.49388e-05	4.78397
Ybx2	-1.48316	3.49727	-7.46368	4.97985e-05	0.000421967	2.06657
Ifngr2	1.48313	4.80691	15.3687	1.54669e-07	1.42056e-05	8.16814
Per1	1.48306	3.78089	3.38944	0.00859003	0.0208991	-3.43106
Gprasp2	-1.48204	-2.51593	-4.91787	0.000953608	0.0037143	-1.10586
Mybl2	1.48157	0.470046	3.52562	0.00697108	0.0176357	-3.21313
Fbxo40	-1.48148	2.03066	-5.80157	0.000311593	0.00159013	0.0936047
Kctd1	1.48114	4.85129	5.58665	0.000404966	0.00194454	-0.187965
Tonsl	1.48091	1.06038	4.18754	0.00261544	0.00809241	-2.18045
Enpp3	-1.48034	3.77688	-5.02923	0.000823239	0.00330807	-0.948596
Csf3r	1.4803	0.612649	6.17808	0.000199775	0.00114634	0.57157
Elf4	1.47902	1.05249	16.3781	9.11217e-08	1.16497e-05	8.70596
Pcdhga11	1.47887	-1.32272	4.17114	0.00267773	0.00824049	-2.2054
Rhou	1.4785	1.58227	3.60835	0.00614731	0.0159802	-3.0815
Igsf23	-1.47845	-1.66855	-3.17453	0.0119953	0.0272142	-3.77762
Ammecr1	1.47807	0.931339	12.1599	1.0627e-06	4.00982e-05	6.16909
Tnfrsf22	1.4773	1.18227	15.8366	1.20551e-07	1.25916e-05	8.42216
Tmem95	1.47712	-1.41983	4.67406	0.001324	0.00475586	-1.45635
Zwilch	1.47682	0.77452	3.39639	0.00849852	0.0207161	-3.41991
Tarm1	-1.47676	0.542013	-4.52887	0.00161638	0.00555003	-1.66904
Nit2	-1.47674	5.06923	-11.3099	1.91364e-06	5.43415e-05	5.54917
Angptl8	1.4766	1.86517	4.85471	0.00103737	0.00394343	-1.19585
Ucp2	1.47599	7.38123	6.2775	0.000178186	0.0010576	0.69461
Plcd4	-1.47528	-0.632744	-6.25468	0.000182907	0.00107727	0.666477
Cpt1b	-1.47363	3.05563	-3.32056	0.00955502	0.0227467	-3.54183
Pcx	-1.4736	6.07441	-9.52815	7.53925e-06	0.000123069	4.09163
Abcc6	-1.47342	0.591777	-4.98235	0.000875608	0.00347223	-1.01459
Mansc4	-1.47325	1.91987	-4.2026	0.00255956	0.00797044	-2.15755
N4bp2l1	-1.47291	1.28878	-7.40565	5.28124e-05	0.000438895	2.00336
Scrn3	-1.47265	3.25928	-7.9038	3.22446e-05	0.000312722	2.53392
Plg	-1.47217	-4.53766	-3.74532	0.00500161	0.0135634	-2.86502
Pgam2	-1.47184	5.13901	-10.6322	3.14797e-06	7.38734e-05	5.02184
Mdh1	-1.47172	8.26945	-16.1476	1.02539e-07	1.21383e-05	8.58646
Slc17a4	1.47172	0.818208	3.03849	0.014855	0.0323872	-3.99815
Tspyl5	-1.47168	-0.600554	-4.60696	0.00145134	0.00511554	-1.55428
Irf4	1.47076	-2.92988	4.38793	0.00196764	0.00646613	-1.8783
Tst	-1.47059	5.84377	-5.58645	0.000405066	0.00194454	-0.18823
Slc22a8	-1.4697	5.97752	-6.32171	0.000169418	0.00102169	0.748902
Derl3	-1.46783	-0.560866	-3.19702	0.0115808	0.0264502	-3.74124
Ace2	-1.46765	3.72333	-4.83731	0.00106181	0.00401573	-1.22074
Arfgef3	1.46572	-2.86596	6.26175	0.00018143	0.00107109	0.675197
Cyfip2	-1.46558	4.94051	-6.31206	0.000171292	0.00102833	0.737065
Tenm4	-1.46514	-1.58739	-4.87543	0.00100904	0.00387444	-1.16626
Col4a1	1.46506	6.44595	9.07704	1.10445e-05	0.00016002	3.68335
Chst1	1.46446	1.24319	4.39672	0.0019435	0.0064013	-1.86518
Gm52436	-1.46416	-1.36948	-3.63671	0.00588916	0.015454	-3.03654
Isg20	1.46375	2.19813	3.91081	0.00391153	0.0111268	-2.60613
Mmp12	1.46369	-0.862828	3.65874	0.00569647	0.0150521	-3.00164
Efcab12	-1.46356	0.740696	-4.79563	0.00112293	0.00419092	-1.28052
Zap70	-1.46305	-3.91869	-4.06664	0.00311409	0.00931777	-2.36526
Ube2l6	-1.46202	3.23116	-3.50634	0.00717924	0.0180285	-3.24389
Angpt2	-1.46184	1.70432	-5.67576	0.000362992	0.00178766	-0.0704446
Gna14	-1.4613	1.5154	-7.54982	4.56679e-05	0.000395235	2.15971
H2-T24	-1.4612	2.49793	-6.97409	8.26779e-05	0.000598946	1.52104
Ager	1.46117	1.16884	4.68067	0.00131211	0.00472538	-1.44673
Tpk1	-1.4608	4.24183	-13.9215	3.50553e-07	2.17834e-05	7.32634
Ms4a7	1.46072	-0.798981	3.38336	0.00867107	0.0210532	-3.44084
Adamts4	1.46019	-0.168293	3.57858	0.00643124	0.016561	-3.1288
Arhgef19	-1.45981	2.063	-6.85832	9.3566e-05	0.000659003	1.38788
Tln2	-1.45957	3.50213	-7.85754	3.37215e-05	0.000321158	2.48579
Id3	1.45913	5.6691	7.30097	5.877e-05	0.000473388	1.88836
Amy1	-1.45881	0.683778	-6.34982	0.00016409	0.000998068	0.783286
Ift122	-1.4578	2.96591	-7.78496	3.61917e-05	0.000336455	2.4098
Lnx1	-1.45738	1.09786	-5.15033	0.00070303	0.00293729	-0.779588
Ccdc103	-1.457	-1.05001	-4.2714	0.00232011	0.00737569	-2.05335
Adcyap1r1	1.45667	-0.922913	5.33401	0.000555547	0.00245866	-0.527236
Atp2b2	-1.45539	-1.49048	-6.7991	9.97358e-05	0.000690764	1.31915
Fen1	1.45534	3.10874	5.53951	0.000429288	0.00203032	-0.250586
Bub1b	1.45502	-0.129399	3.23707	0.010879	0.0251931	-3.6765
Plekhn1	1.45475	1.10485	10.1711	4.48868e-06	9.16137e-05	4.64464
Slc20a1	1.45425	5.04879	11.001	2.39306e-06	6.24894e-05	5.3126
Ccnb1	1.45375	0.35336	4.70568	0.00126821	0.00459889	-1.41042
4930512M02Rik	-1.45354	0.547535	-3.29374	0.00996095	0.0235413	-3.58505
Gcdh	-1.45253	6.31746	-9.45367	8.0213e-06	0.000128445	4.02541
Basp1	1.45226	1.77204	6.25395	0.00018306	0.00107752	0.665577
Esyt1	1.45082	3.15514	7.65285	4.12155e-05	0.000366536	2.27004
Cd8a	-1.45076	-0.874162	-3.77415	0.00479064	0.0131117	-2.8197
Zfp773	-1.44996	-1.73893	-8.56204	1.74188e-05	0.000211688	3.19514
Bmp3	1.44968	0.0291755	2.76944	0.0227759	0.0458225	-4.43509
Ccdc85b	1.44894	2.85694	13.2987	5.10895e-07	2.68634e-05	6.93522
Cad	1.4482	2.21573	12.0547	1.1406e-06	4.10691e-05	6.09473
Rpl3l	-1.44799	0.581718	-5.74748	0.000332647	0.00166969	0.0233426
Ndn	1.44764	1.25376	5.22265	0.000640424	0.0027336	-0.679657
Atp10a	1.44752	-0.568058	8.00841	2.91608e-05	0.000291825	2.64195
Mis18a	1.44734	1.86492	7.99786	2.94567e-05	0.000293666	2.6311
Plpp2	1.44642	6.11551	15.9616	1.1292e-07	1.23486e-05	8.48861
H2-Q4	-1.44574	4.71053	-5.38184	0.000522914	0.0023487	-0.462306
Ltc4s	1.44524	3.35563	5.38272	0.000522337	0.00234743	-0.461123
Trim12c	-1.44418	2.35083	-7.00319	8.01652e-05	0.000585521	1.55426
Dnmt1	1.44384	3.52228	7.47586	4.91898e-05	0.000417695	2.0798
Nim1k	-1.44368	-0.455414	-6.35226	0.000163637	0.000996789	0.786262
Lhfpl2	1.44273	2.30948	8.07121	2.74667e-05	0.00027994	2.70625
Ahcyl2	-1.4422	5.10466	-15.2338	1.6641e-07	1.47796e-05	8.09334
Rdh12	1.44122	-0.304449	5.8652	0.000288672	0.00150909	0.175726
Zfp948	1.44092	2.0754	10.4025	3.75015e-06	8.25497e-05	4.83588
Ran	1.4397	6.53195	15.015	1.87614e-07	1.56913e-05	7.97052
Gstm7	-1.43964	2.29612	-5.81026	0.000308349	0.0015794	0.10485
Gm46156	1.43961	5.45716	3.60976	0.00613423	0.0159608	-3.07927
Clec4a1	1.43916	0.234402	5.7278	0.000340689	0.00170035	-0.00232413
Oas3	-1.43859	-1.61425	-3.21596	0.0112432	0.0258157	-3.71061
Hibadh	-1.43836	7.43158	-19.8537	1.81916e-08	5.59078e-06	10.305
Tgfbi	1.43761	2.80447	6.41644	0.00015218	0.000945928	0.864375
Mettl7a1	-1.43598	7.09894	-8.42153	1.9801e-05	0.000226259	3.05762
Lpin1	-1.43549	2.89555	-6.2936	0.000174937	0.00104472	0.714411
Rac3	1.43449	2.02759	10.0215	5.05131e-06	9.7142e-05	4.51887
Apcs	-1.43441	-1.35549	-4.00185	0.00342231	0.0100463	-2.46505
Nlrc4	-1.43399	-0.895801	-8.38295	2.05166e-05	0.000230655	3.01952
Blvrb	1.43384	5.28136	7.52098	4.7007e-05	0.000402152	2.12863
Arsi	1.4333	-1.67968	4.67446	0.00132326	0.00475586	-1.45576
Gimap3	-1.43313	-0.596384	-5.14398	0.000708829	0.00295456	-0.788388
Foxd1	1.4331	-0.462301	4.55531	0.00155833	0.00539391	-1.63008
Samd4	1.43305	0.72053	7.00685	7.98556e-05	0.000584061	1.55842
Neu2	-1.4319	1.87135	-6.3842	0.00015782	0.00097117	0.825208
Lgals12	1.43158	-1.12289	6.02134	0.00023985	0.00131044	0.374929
Wdr78	-1.43111	-0.36584	-4.28117	0.0022881	0.00729572	-2.0386
Greb1	-1.43002	-4.7368	-3.00586	0.0156406	0.0337592	-4.05112
Doc2g	1.42999	2.60654	9.11494	1.06894e-05	0.000156466	3.71833
Ttc25	-1.42976	-1.88907	-4.81808	0.00108954	0.00409888	-1.24829
Mdh1b	-1.42959	-3.79765	-2.90641	0.0183106	0.0383665	-4.21266
Dnah7c	-1.4292	-3.56413	-4.24185	0.00241989	0.00763219	-2.09803
Kcnj11	-1.42893	-1.86764	-4.01616	0.00335151	0.00987655	-2.44296
Nxnl1	-1.42752	-3.11088	-3.19087	0.0116926	0.0266599	-3.75118
Kcnmb1	1.42736	-1.01411	4.35928	0.00204861	0.00668055	-1.92117
Nfkbiz	1.42672	3.36525	5.73539	0.000337563	0.00168687	0.00757997
Esr1	-1.42532	0.245383	-7.28535	5.97208e-05	0.000478395	1.87109
Card19	1.42508	5.8552	12.9192	6.47845e-07	3.00966e-05	6.68757
Rdm1	-1.42502	3.11695	-14.7545	2.16891e-07	1.65054e-05	7.82168
Slc16a14	-1.42487	2.52989	-2.79488	0.0218693	0.0443069	-4.3938
Zfp92	1.42476	-5.36068	5.34616	0.000547051	0.00243047	-0.510707
Ddx39a	1.42476	4.8264	13.6939	4.0155e-07	2.33881e-05	7.18555
Lipo3	-1.42358	3.00906	-9.17694	1.01354e-05	0.000151236	3.77528
Pla2g3	-1.42271	-0.823931	-3.35431	0.00906875	0.0218002	-3.48751
D2hgdh	-1.42163	3.1543	-13.5686	4.33103e-07	2.42857e-05	7.10701
Insrr	-1.42163	2.56766	-6.14681	0.000207145	0.00117594	0.532598
1110032A03Rik	-1.42066	3.97353	-16.2722	9.61801e-08	1.19151e-05	8.6513
Dusp4	1.42037	2.79871	12.8404	6.81156e-07	3.1013e-05	6.63518
Slc26a10	-1.4195	-0.516992	-5.50887	0.000445948	0.00209547	-0.291458
Kctd8	-1.41934	-4.20268	-3.16889	0.0121016	0.027401	-3.78675
Mis18bp1	1.41877	-1.29953	3.64656	0.00580221	0.015276	-3.02094
Hsd17b1	-1.41874	-1.73736	-3.32666	0.00946524	0.0225733	-3.53201
Srd5a2	-1.41819	0.246194	-3.0484	0.0146246	0.0319895	-3.98207
Aspa	-1.41717	5.45602	-6.93604	8.6095e-05	0.000617063	1.47745
Syt7	-1.41709	-0.0184904	-10.8645	2.64617e-06	6.61792e-05	5.20606
Hs3st1	1.41694	0.834889	4.93163	0.000936359	0.00366404	-1.08634
Ctsd	1.4161	9.33541	10.1798	4.4582e-06	9.13416e-05	4.65189
Cd180	-1.4159	-0.790183	-3.09008	0.0136952	0.0302793	-3.91445
Gstz1	-1.41583	6.74967	-7.30135	5.87473e-05	0.000473388	1.88877
Tpm1	1.41522	6.85215	7.89203	3.26137e-05	0.000314734	2.52169
Myh14	-1.41365	2.12744	-7.88345	3.28853e-05	0.00031564	2.51278
H2-T22	-1.41253	5.56104	-9.47421	7.88504e-06	0.000126517	4.04372
Cavin3	1.41144	4.11968	5.64354	0.000377594	0.00184142	-0.112806
Tcf7	1.4103	-0.893055	6.71194	0.000109646	0.000738411	1.21718
Ripor3	-1.40868	0.160263	-4.93795	0.000928548	0.00363883	-1.07738
Incenp	1.40807	1.85344	6.60982	0.000122655	0.000804446	1.09651
Rps12	1.40747	9.86487	12.1944	1.03846e-06	3.97027e-05	6.19332
Snca	1.40724	0.827801	4.81225	0.00109812	0.00412046	-1.25666
Dcdc2c	-1.40704	-0.183018	-5.46889	0.000468747	0.00217069	-0.344975
Il15	-1.40675	2.55913	-7.87737	3.30798e-05	0.000316556	2.50644
Cth	-1.40612	5.67431	-6.26099	0.000181587	0.00107162	0.674267
Hacl1	-1.40595	3.63278	-4.82133	0.00108481	0.00408781	-1.24364
Bpifc	1.4058	-1.99261	2.74222	0.0237885	0.0475443	-4.47924
Csmd1	-1.40521	-4.78548	-6.9174	8.78247e-05	0.000626722	1.45604
Cpeb1	1.40486	3.18586	7.63162	4.20922e-05	0.000373501	2.2474
Zkscan7	-1.40348	1.40685	-7.42547	5.17606e-05	0.000432855	2.025
Dgkg	-1.40328	0.158816	-7.64357	4.15961e-05	0.000369715	2.26015
Oip5	1.40315	0.242602	2.86764	0.0194749	0.0403616	-4.27565
Lsamp	-1.40301	-3.66917	-3.24415	0.0107596	0.0249889	-3.66506
S100a9	1.40199	2.41574	3.74176	0.00502837	0.013627	-2.87063
Fam167a	1.40169	-1.21431	3.33024	0.00941287	0.0224753	-3.52625
Dnase1	-1.40161	7.40034	-4.0191	0.00333718	0.00984725	-2.43843
Syt12	1.40155	2.84205	11.118	2.19738e-06	5.94185e-05	5.40293
Nfkb2	1.40122	3.73944	12.1981	1.03588e-06	3.96989e-05	6.19594
Arhgef4	1.40086	-0.142513	7.09875	7.24876e-05	0.000544373	1.66261
Gm52730	1.40038	-2.22285	3.83132	0.00439975	0.012224	-2.73011
Slc25a25	1.40018	4.35076	3.2105	0.0113394	0.0260067	-3.71943
Nid1	1.4001	3.41945	8.74349	1.47983e-05	0.000191182	3.36995
Isoc2a	-1.40007	6.03719	-7.56703	4.48883e-05	0.000390506	2.17823
Pgm2	1.39998	3.67156	10.2364	4.2652e-06	8.86374e-05	4.69899
Gatb	-1.39934	3.98403	-8.49322	1.85434e-05	0.000218059	3.12803
Cdr2l	1.39865	1.14765	6.98361	8.18468e-05	0.000594683	1.53191
Sema3f	1.39783	3.36302	5.69527	0.000354447	0.00175478	-0.044856
Aen	1.39772	3.67622	12.5497	8.21472e-07	3.40684e-05	6.4392
Rhcg	-1.39735	5.21348	-10.0302	5.01659e-06	9.69749e-05	4.52622
Spata33	-1.39677	0.887551	-3.73217	0.00510115	0.0137891	-2.88574
Gpr155	-1.39555	1.32403	-4.15987	0.0027215	0.00834465	-2.22258
Sema7a	1.39434	2.12734	2.91529	0.0180541	0.0379086	-4.19823
Taldo1	1.39274	8.09322	12.9743	6.25629e-07	2.92344e-05	6.724
Fgf1	-1.39226	5.96955	-9.47879	7.85503e-06	0.000126465	4.04779
Asb9	-1.39137	3.93132	-6.64351	0.000118184	0.000781102	1.13647
Hexb	-1.39133	6.01452	-11.8628	1.29969e-06	4.36966e-05	5.95735
Zfp39	-1.39087	0.848724	-6.09531	0.000219939	0.00122607	0.468135
Matn2	-1.39046	0.89848	-4.29757	0.00223545	0.00716644	-2.01388
Rab15	1.3886	1.96164	4.29146	0.00225492	0.00721005	-2.02309
Txndc16	-1.38819	1.71544	-8.4463	1.93562e-05	0.000223835	3.082
Osmr	1.38753	2.48632	8.23518	2.35334e-05	0.00025257	2.87225
Pclo	-1.38736	-0.980316	-10.7378	2.90795e-06	7.01993e-05	5.10602
Zfpm2	-1.38728	-2.80005	-3.06079	0.0143417	0.0314396	-3.96196
Atp6v1c2	-1.38647	3.53341	-6.14594	0.000207354	0.00117594	0.531513
Trim6	1.38637	-0.849504	4.8448	0.00105121	0.00397995	-1.21002
Plat	1.38609	4.89707	3.88564	0.00405957	0.0114501	-2.64531
Foxm1	1.38571	0.537362	3.64751	0.00579382	0.0152614	-3.01942
Cavin1	1.38545	4.11248	6.58018	0.000126741	0.000824695	1.06123
Gm46741	1.38479	-2.46537	5.64104	0.000378755	0.00184596	-0.116106
Nrp	1.38466	-0.250638	6.01596	0.000241375	0.00131607	0.368116
Lzts1	1.38446	-2.55013	3.20173	0.0114959	0.0262826	-3.73362
Slc25a36	-1.38397	4.19241	-16.1492	1.02456e-07	1.21383e-05	8.58728
Rgs19	1.38346	2.45578	14.8588	2.04604e-07	1.59659e-05	7.88159
S100a4	1.38191	3.15578	4.37856	0.00199373	0.00652907	-1.89231
Hspb8	1.38089	2.03594	4.01553	0.0033546	0.00988018	-2.44393
Slc22a2	-1.37988	6.26918	-4.47136	0.00175081	0.00590058	-1.7541
Gas2l3	1.37946	-0.471527	5.22024	0.000642406	0.00273987	-0.682969
Loxl2	1.37942	2.32235	5.50901	0.000445868	0.00209547	-0.291265
LOC115487778	-1.37929	-2.57239	-2.75248	0.0234018	0.0469122	-4.46261
Emp1	1.37827	4.29338	5.45528	0.000476798	0.00219859	-0.36325
1810055G02Rik	1.37811	2.97938	9.59861	7.11264e-06	0.000118774	4.15384
Apom	-1.37749	5.42693	-9.04375	1.13672e-05	0.000162777	3.65252
Atp7b	-1.3774	-1.1359	-4.14017	0.00279979	0.00852907	-2.25263
Rock2	1.37704	3.63898	9.50624	7.67765e-06	0.000124429	4.07219
Nxpe3	-1.37624	1.71177	-7.60297	4.33083e-05	0.000381845	2.21677
Lsm5	1.37602	3.38193	8.44627	1.93567e-05	0.000223835	3.08197
Cyp4a31	-1.37579	6.99061	-6.56789	0.000128479	0.00083307	1.04658
Pdzrn3	-1.37434	2.85001	-7.68618	3.98791e-05	0.000359214	2.30548
Tpmt	-1.373	4.88487	-7.33259	5.6896e-05	0.000463433	1.92323
Klf1	-1.37253	0.0600277	-6.66254	0.000115739	0.000768117	1.15897
Kif9	-1.37186	0.0556446	-6.68734	0.000112636	0.000752206	1.18823
Il12b	-1.3715	-4.78615	-3.20827	0.011379	0.0260825	-3.72304
Aqp11	-1.37051	3.98412	-6.59315	0.000124935	0.0008146	1.07668
Msn	1.36981	7.0334	12.7115	7.39761e-07	3.25121e-05	6.54888
Gpr37	-1.36977	-3.17882	-3.56775	0.00653795	0.0167548	-3.14603
Adrb2	-1.36855	0.526881	-6.91718	8.78454e-05	0.000626722	1.45579
Dcxr	-1.3682	5.46873	-8.08211	2.71839e-05	0.000277671	2.71737
Rtn4	1.36742	6.09337	9.11087	1.07269e-05	0.00015684	3.71458
Hilpda	1.36693	1.52265	4.05284	0.00317714	0.00945753	-2.38646
Ier5	1.36642	2.94922	13.412	4.76483e-07	2.58462e-05	7.00779
Igf1	-1.36617	-0.372698	-4.0428	0.00322393	0.00957116	-2.40192
Slc16a3	1.36576	0.0935765	7.20209	6.50832e-05	0.000506129	1.77856
Ifit2	-1.36561	2.79575	-3.39874	0.00846779	0.020655	-3.41613
Clec3b	-1.36444	-2.52715	-2.78034	0.0223827	0.0451639	-4.41739
Nudt19	-1.36408	7.14047	-13.3989	4.8034e-07	2.58462e-05	6.9994
Txnrd3	1.36185	3.88103	10.8746	2.62634e-06	6.57862e-05	5.21404
Speg	1.36173	2.32025	10.1845	4.44176e-06	9.11216e-05	4.65582
Rasl12	1.36092	2.64689	6.66952	0.000114856	0.000764164	1.16721
Ccdc73	-1.36023	-2.50662	-9.07968	1.10193e-05	0.0001598	3.6858
Gls2	1.35909	-2.06156	4.41276	0.00190025	0.00628994	-1.84124
Gm33373	-1.35899	-1.21647	-7.15265	6.85163e-05	0.000524154	1.72324
Ptp4a1	1.35823	5.16497	11.9405	1.23248e-06	4.21762e-05	6.01324
Lrrc19	-1.35738	5.27083	-7.84567	3.41125e-05	0.000323917	2.4734
Vill	-1.35691	4.29059	-14.4605	2.56178e-07	1.82767e-05	7.65035
Zfp286	-1.35686	-1.4567	-4.22331	0.00248481	0.00778621	-2.12612
Pdk2	-1.35663	6.19419	-13.6369	4.15575e-07	2.37229e-05	7.14991
Plppr1	-1.35609	-1.30203	-7.26056	6.12647e-05	0.000486858	1.84363
Plekho2	1.3558	1.6451	6.77136	0.000102779	0.000705242	1.2868
Arsb	-1.3557	5.42623	-10.6384	3.13337e-06	7.36388e-05	5.02678
Cry1	1.35555	1.19424	8.38104	2.05527e-05	0.000230655	3.01763
Tmem52b	-1.35493	6.2378	-10.3604	3.87379e-06	8.42635e-05	4.80139
H2-D1	-1.35464	7.51349	-6.92519	8.70974e-05	0.000622775	1.46499
Ajm1	-1.35394	-4.20617	-2.82279	0.020917	0.0428227	-4.34849
Tap2	-1.35352	3.8239	-3.11924	0.0130815	0.0291812	-3.86716
Ranbp1	1.35347	6.62127	12.413	8.98374e-07	3.60818e-05	6.34541
Sned1	-1.35313	0.695406	-4.86522	0.00102289	0.00390603	-1.18083
Ly75	-1.3519	-1.78759	-7.28621	5.96679e-05	0.000478211	1.87204
Adra1b	1.35073	-0.889262	4.7001	0.00127786	0.00462969	-1.41851
Fbln7	-1.35045	0.133872	-7.53918	4.61569e-05	0.000397432	2.14826
Hs3st3a1	-1.35036	-0.644176	-4.98204	0.000875964	0.00347278	-1.01502
Fggy	-1.35009	4.89053	-5.28515	0.00059118	0.00256939	-0.593894
Epm2a	-1.35001	0.418369	-7.21152	6.44498e-05	0.000502671	1.78909
Edaradd	1.34994	-0.540571	10.1389	4.60386e-06	9.28407e-05	4.61766
Mreg	-1.34959	-0.157186	-6.77461	0.000102417	0.000703365	1.29059
Glis1	-1.34926	2.28379	-5.58744	0.000404572	0.0019445	-0.18692
B3gnt3	1.34875	1.2593	5.74744	0.000332664	0.00166969	0.0232887
S100g	-1.34851	9.51738	-5.30178	0.000578776	0.00252509	-0.571159
Klf15	-1.34842	4.63653	-10.5811	3.27212e-06	7.524e-05	4.98077
Irs1	-1.34786	0.618127	-6.77676	0.000102179	0.000702333	1.2931
Syt3	-1.34618	0.628084	-6.85641	9.37578e-05	0.000660063	1.38568
Gm30990	1.34618	-5.41307	3.89818	0.00398508	0.0112738	-2.62578
Rab31	1.34605	2.98885	9.36484	8.64136e-06	0.000136325	3.94583
Kcnq3	-1.34584	-3.84113	-6.79924	9.97215e-05	0.000690764	1.3193
Pltp	-1.34574	0.888182	-5.43656	0.000488117	0.00223257	-0.388427
Ephx3	-1.34545	-1.95663	-3.39733	0.00848625	0.0206925	-3.4184
Sorcs2	1.34495	-2.29522	3.97746	0.00354661	0.0103389	-2.50275
Slco2a1	1.34477	4.46115	7.85971	3.36509e-05	0.000320868	2.48804
Dzank1	-1.34448	-1.16675	-5.65389	0.000372836	0.00182267	-0.0991862
Stk32a	-1.34436	0.282801	-7.08605	7.34597e-05	0.000548605	1.64827
Mex3a	1.34423	-0.0599034	7.72934	3.82194e-05	0.000349019	2.35119
Chac2	-1.34422	3.84791	-8.43386	1.95782e-05	0.000225418	3.06976
Chrm3	-1.34397	-2.01125	-5.7764	0.000321205	0.00162348	0.0609535
Stab2	-1.34346	0.125062	-4.12509	0.00286138	0.00867698	-2.27567
E2f1	1.34311	2.31558	2.83336	0.0205675	0.0422209	-4.33132
Btnl10	-1.34256	-3.9396	-2.86392	0.0195904	0.0405432	-4.28168
Ifih1	-1.34198	1.97159	-3.97468	0.00356111	0.010368	-2.50706
Ttll13	-1.34058	-2.10479	-3.31514	0.00963573	0.0229081	-3.55057
Vcan	1.34029	-1.29939	4.75551	0.00118538	0.00436288	-1.33833
Ppp1r42	1.33961	-0.864601	2.71472	0.0248586	0.0493865	-4.52383
Gm51464	-1.3394	-1.73591	-4.44241	0.00182298	0.00607951	-1.79708
Ercc1	1.33932	4.33707	7.04397	7.67848e-05	0.000567838	1.60062
Gm46345	-1.33931	-4.32898	-9.8007	6.03013e-06	0.0001084	4.33005
Rcan1	1.33909	5.93302	5.92225	0.000269678	0.00143085	0.248896
Tmem178b	1.33905	-2.60091	3.21507	0.0112587	0.025844	-3.71204
Ecscr	1.3385	3.2267	5.1223	0.000729048	0.00301799	-0.818511
Psrc1	1.3385	0.220308	5.78571	0.000317613	0.00161254	0.0730408
Aknad1	1.33824	-5.08503	3.55881	0.00662738	0.0169405	-3.16025
Acadsb	-1.33822	4.7589	-15.6609	1.32269e-07	1.30984e-05	8.32774
Sall3	-1.33801	-0.471439	-7.68879	3.97767e-05	0.000358731	2.30824
G6pdx	1.33776	5.37158	15.3897	1.52924e-07	1.41264e-05	8.17973
Fam186b	-1.33689	-1.91416	-5.68998	0.000356743	0.00176341	-0.0517904
Pdzk1	-1.33664	8.11141	-4.03939	0.00323997	0.00960658	-2.40717
Ampd3	1.33614	4.05587	5.08332	0.000766993	0.00313727	-0.872842
Spa17	-1.33496	3.08393	-6.1295	0.000211351	0.00119013	0.510979
Fam166b	-1.3349	-1.55322	-5.21816	0.000644126	0.00274501	-0.685833
Pnliprp1	-1.33454	-3.8949	-5.03437	0.000817708	0.00329496	-0.941381
Cenpf	1.33435	-2.228	3.28844	0.0100434	0.0236835	-3.5936
Lyz2	1.33366	4.47245	3.38825	0.00860588	0.0209267	-3.43298
6430571L13Rik	-1.3332	0.187093	-3.46414	0.00765817	0.0190128	-3.31134
Slc11a1	1.33274	0.889737	4.50938	0.00166064	0.00567674	-1.69781
Spag4	1.33154	-1.46287	3.792	0.00466479	0.0128465	-2.79169
Pfn1	1.33101	8.80401	17.4983	5.2454e-08	9.74299e-06	9.2611
Cebpb	1.33076	4.80731	5.04402	0.000807432	0.00326673	-0.927846
Rspo1	-1.3303	-3.26216	-2.99873	0.0158179	0.0340528	-4.0627
Zmat1	-1.33026	0.224483	-8.09001	2.69808e-05	0.000275867	2.72543
Dock3	-1.32995	-4.11033	-3.29503	0.00994105	0.0235081	-3.58297
Vwa2	-1.32925	2.00079	-9.54988	7.40476e-06	0.000121494	4.11085
Iyd	-1.32903	4.4092	-7.22189	6.37614e-05	0.000499496	1.80064
Tnfrsf1b	1.32895	0.684375	8.02106	2.88105e-05	0.000289209	2.65494
Impdh2	1.32839	5.23693	12.9779	6.2421e-07	2.92344e-05	6.72637
Per2	1.32825	2.67566	5.28521	0.000591134	0.00256939	-0.593811
Il27ra	1.32656	-2.26958	2.87097	0.019372	0.0401762	-4.27024
Tmie	-1.32597	1.70863	-6.40223	0.000154638	0.000956311	0.847129
[truncated: 947 more rows]
